# Supplementary material for: Comparative transcriptomes reveal differential effects on host metabolism reprogramming in two different pelagiphage-SAR11 infection systems
Source: ISME Commun. 2025 Dec 8;5(1):ycaf233. doi: 10.1093/ismeco/ycaf233 (PMC12753301; doi:10.1093/ismeco/ycaf233)
Supplement: Table_S2_ycaf233 [file table_s2_ycaf233.xlsx]

## Sheet: Table S2
Host gene	Phage gene	Phage gene cluster	Pvalue	Correlation	Kvalue	R_squared	Host gene function
SAR11_0049	HTVC027P_gp01	Late	0.0190072	positive	4.27953	0.877105	amt; ammonium transporter, Amt family
SAR11_0057	HTVC027P_gp01	Late	0.00768809	positive	15.0308	0.931983	rsbW; serine/threonine-protein kinase RsbW
SAR11_0084	HTVC027P_gp01	Late	0.0399287	positive	80.951	0.801861	uvrC; excinuclease ABC subunit C
SAR11_0100	HTVC027P_gp01	Late	0.0396961	positive	1.46592	0.802597	UQCRFS1; ubiquinol-cytochrome c reductase iron-sulfur subunit
SAR11_0128	HTVC027P_gp01	Late	0.0228337	positive	75.2681	0.861599	thrC; threonine synthase
SAR11_0129	HTVC027P_gp01	Late	0.0221302	positive	75.6008	0.864372	SURF1; surfeit locus 1 family protein
SAR11_0184	HTVC027P_gp01	Late	0.00169651	positive	2.75877	0.97494	K07101; uncharacterized protein
SAR11_0195	HTVC027P_gp01	Late	0.0215792	positive	148.752	0.866567	amgK; N-acetylmuramate 1-kinase
SAR11_0196	HTVC027P_gp01	Late	0.0386192	positive	24.8322	0.806026	tsaE; tRNA threonylcarbamoyladenosine biosynthesis protein TsaE
SAR11_0204	HTVC027P_gp01	Late	0.000564163	positive	2.65426	0.98794	E4.1.1.17; ornithine decarboxylase
SAR11_0205	HTVC027P_gp01	Late	0.000200244	positive	9.66017	0.993947	DHPS; deoxyhypusine synthase
SAR11_0206	HTVC027P_gp01	Late	0.000791403	positive	23.5585	0.984896	speB; agmatinase
SAR11_0207	HTVC027P_gp01	Late	0.0426316	positive	32.7856	0.793431	yhhQ; queuosine precursor transporter
SAR11_0216	HTVC027P_gp01	Late	0.0438442	positive	89.894	0.789719	hisC; histidinol-phosphate aminotransferase
SAR11_0222	HTVC027P_gp01	Late	0.0371435	positive	13.3339	0.810788	obgE; GTPase
SAR11_0223	HTVC027P_gp01	Late	0.0329649	positive	23.5833	0.824691	proB; glutamate 5-kinase
SAR11_0233	HTVC027P_gp01	Late	0.0310188	positive	16.6794	0.831399	ATPF1D; F-type H+-transporting ATPase subunit delta
SAR11_0242	HTVC027P_gp01	Late	0.0432074	positive	15.0641	0.791664	sdhB; succinate dehydrogenase iron-sulfur subunit
SAR11_0243	HTVC027P_gp01	Late	0.0375784	positive	2.30243	0.809377	sdhA; succinate dehydrogenase flavoprotein subunit
SAR11_0276	HTVC027P_gp01	Late	0.0419477	positive	29.9238	0.795544	glcF; glycolate oxidase iron-sulfur subunit
SAR11_0277	HTVC027P_gp01	Late	0.0351238	positive	19.5167	0.817427	glcE; glycolate oxidase FAD binding subunit
SAR11_0285	HTVC027P_gp01	Late	0.0456323	positive	24.359	0.78432	ccmE; cytochrome c-type biogenesis protein CcmE
SAR11_0306	HTVC027P_gp01	Late	0.0315948	positive	37.1901	0.829398	hypothetical protein
SAR11_0336	HTVC027P_gp01	Late	0.0110334	positive	5.03474	0.913795	Putative translocase transmembrane protein with Tim44 Pfam domain
SAR11_0344	HTVC027P_gp01	Late	0.0143994	positive	43.2811	0.897415	hemE; uroporphyrinogen decarboxylase
SAR11_0349	HTVC027P_gp01	Late	0.0294407	positive	273.73	0.836959	OGT; protein O-GlcNAc transferase
SAR11_0366	HTVC027P_gp01	Late	0.0281137	positive	25.8615	0.841724	dapB; 4-hydroxy-tetrahydrodipicolinate reductase
SAR11_0388	HTVC027P_gp01	Late	0.00722649	positive	3.39813	0.934696	nusA; transcription termination/antitermination protein NusA
SAR11_0389	HTVC027P_gp01	Late	0.0239896	positive	4.2304	0.85711	infB; translation initiation factor IF-2
SAR11_0390	HTVC027P_gp01	Late	0.0309322	positive	8.3509	0.831702	rbfA; ribosome-binding factor A
SAR11_0391	HTVC027P_gp01	Late	0.0433738	positive	3.4038	0.791154	RP-S15; small subunit ribosomal protein S15
SAR11_0393	HTVC027P_gp01	Late	0.0445988	positive	30.6665	0.78743	Putative SAM-dependent methyltransferase
SAR11_0398	HTVC027P_gp01	Late	0.000176592	positive	2.10162	0.994433	irr; Fur family transcriptional regulator, iron response regulator
SAR11_0399	HTVC027P_gp01	Late	0.000250925	positive	0.0162647	0.992966	Rubrerythrin
SAR11_0400	HTVC027P_gp01	Late	0.000266065	positive	0.347713	0.992686	glpC; glycerol-3-phosphate dehydrogenase subunit C
SAR11_0401	HTVC027P_gp01	Late	0.000340427	positive	0.452577	0.991382	hypothetical protein
SAR11_0410	HTVC027P_gp01	Late	0.028358	negative	-77.0397	0.84084	dnaA; chromosomal replication initiator protein
SAR11_0524	HTVC027P_gp01	Late	0.011238	positive	26.5269	0.912752	hypothetical protein
SAR11_0550	HTVC027P_gp01	Late	0.0261501	positive	243.184	0.848935	glycosyl transferase family 28
SAR11_0567	HTVC027P_gp01	Late	0.0264151	positive	256.644	0.84795	hypothetical protein
SAR11_0590	HTVC027P_gp01	Late	0.000659377	positive	245.1	0.986622	MTHFS; 5-formyltetrahydrofolate cyclo-ligase
SAR11_0602	HTVC027P_gp01	Late	0.000589865	positive	35.4948	0.987577	folP; dihydropteroate synthase
SAR11_0604	HTVC027P_gp01	Late	0.0228901	positive	33.7708	0.861378	thiD; hydroxymethylpyrimidine/phosphomethylpyrimidine kinase
SAR11_0635	HTVC027P_gp01	Late	0.0257277	negative	-33.2685	0.850512	umuD; DNA polymerase V
SAR11_0649	HTVC027P_gp01	Late	0.0157157	positive	12.5916	0.891397	IMPDH; IMP dehydrogenase
SAR11_0651	HTVC027P_gp01	Late	0.0270171	positive	63.8178	0.845726	guaA; GMP synthase (glutamine-hydrolysing)
SAR11_0654	HTVC027P_gp01	Late	0.020738	positive	22.645	0.86996	hypothetical protein
SAR11_0669	HTVC027P_gp01	Late	0.0153162	positive	27.3349	0.893203	K06954; uncharacterized protein
SAR11_0670	HTVC027P_gp01	Late	0.00625412	positive	328.993	0.94062	K09701; uncharacterized protein
SAR11_0672	HTVC027P_gp01	Late	0.00682765	positive	42.7203	0.93709	cfa; cyclopropane-fatty-acyl-phospholipid synthase
SAR11_0676	HTVC027P_gp01	Late	0.00863109	positive	11.2771	0.926613	FOXRED1; FAD-dependent oxidoreductase domain-containing protein 1
SAR11_0677	HTVC027P_gp01	Late	0.0335732	positive	79.3058	0.822626	hypothetical protein
SAR11_0695	HTVC027P_gp01	Late	0.0301101	positive	48.2243	0.834587	transporter
SAR11_0697	HTVC027P_gp01	Late	0.023544	positive	112.766	0.858831	gshB; glutathione synthase
SAR11_0704	HTVC027P_gp01	Late	0.0134035	positive	13.7282	0.902101	RP-S18; small subunit ribosomal protein S18
SAR11_0738	HTVC027P_gp01	Late	0.042529	positive	3.94354	0.793747	iscR; Rrf2 family transcriptional regulator, iron-sulfur cluster assembly transcription factor
SAR11_0740	HTVC027P_gp01	Late	0.00816522	positive	9.4274	0.929238	sufC; Fe-S cluster assembly ATP-binding protein
SAR11_0741	HTVC027P_gp01	Late	0.0486265	positive	36.2813	0.775467	sufD; Fe-S cluster assembly protein SufD
SAR11_0743	HTVC027P_gp01	Late	0.0217331	positive	16.5902	0.865952	iscU; nitrogen fixation protein NifU and related proteins
SAR11_0750	HTVC027P_gp01	Late	0.017979	positive	40.2527	0.881464	Homocysteine S-methyltransferase
SAR11_0967	HTVC027P_gp01	Late	0.0287014	positive	50.0661	0.839603	E3.1.11.2; exodeoxyribonuclease III
SAR11_0977	HTVC027P_gp01	Late	0.0209432	positive	15.4829	0.869127	tatC; sec-independent protein translocase protein TatC
SAR11_0983	HTVC027P_gp01	Late	0.028105	positive	22.0729	0.841755	uvrA; excinuclease ABC subunit A
SAR11_1018	HTVC027P_gp01	Late	0.0412543	positive	260.861	0.797699	Methyltransferase FkbM
SAR11_1019	HTVC027P_gp01	Late	0.0389474	positive	22.1552	0.804977	Integrase/recombinase xerD-like protein
SAR11_1027	HTVC027P_gp01	Late	0.0352199	positive	56.67	0.817108	argC; N-acetyl-gamma-glutamyl-phosphate reductase
SAR11_1030	HTVC027P_gp01	Late	0.00147101	positive	1.12828	0.977203	metY; O-acetylhomoserine (thiol)-lyase
SAR11_1031	HTVC027P_gp01	Late	0.0370996	positive	4.89291	0.810931	COX15; heme a synthase
SAR11_1034	HTVC027P_gp01	Late	0.0167421	positive	35.8852	0.886831	transcription regulator
SAR11_1035	HTVC027P_gp01	Late	0.015249	positive	47.3796	0.893509	ihfA; integration host factor subunit alpha
SAR11_1080	HTVC027P_gp01	Late	0.00639193	positive	25.4982	0.939762	pyrB; aspartate carbamoyltransferase catalytic subunit
SAR11_1081	HTVC027P_gp01	Late	0.000884142	positive	58.5969	0.983742	URA4; dihydroorotase
SAR11_1108	HTVC027P_gp01	Late	0.0124248	positive	21.9412	0.906832	RP-S17; small subunit ribosomal protein S17
SAR11_1115	HTVC027P_gp01	Late	0.0419959	positive	30.4724	0.795394	RP-L23; large subunit ribosomal protein L23
SAR11_1145	HTVC027P_gp01	Late	0.0275722	positive	5.01076	0.843693	RP-S4; small subunit ribosomal protein S4
SAR11_1146	HTVC027P_gp01	Late	0.0135043	positive	57.6639	0.901621	lasT; tRNA/rRNA methyltransferase
SAR11_1148	HTVC027P_gp01	Late	0.0244516	positive	11.4248	0.855339	CARS; cysteinyl-tRNA synthetase
SAR11_1150	HTVC027P_gp01	Late	0.0471689	positive	2.25297	0.779748	E2.5.1.54; 3-deoxy-7-phosphoheptulonate synthase
SAR11_1157	HTVC027P_gp01	Late	0.000863226	positive	3.24225	0.983999	probable methyltransferase
SAR11_1158	HTVC027P_gp01	Late	6.55464e-05	positive	0.326775	0.997123	E1.17.4.1B; ribonucleoside-diphosphate reductase beta chain
SAR11_1159	HTVC027P_gp01	Late	1.41258e-05	positive	0.513299	0.998966	E1.17.4.1A; ribonucleoside-diphosphate reductase alpha chain
SAR11_1169	HTVC027P_gp01	Late	0.0387283	positive	72.0374	0.805677	possible multi-domain protein
SAR11_1174	HTVC027P_gp01	Late	0.00316434	positive	20.6164	0.962128	phoB; two-component system, OmpR family, phosphate regulon response regulator PhoB
SAR11_1175	HTVC027P_gp01	Late	0.0010808	positive	4.1294	0.981421	phoU; phosphate transport system protein
SAR11_1176	HTVC027P_gp01	Late	0.000718866	positive	4.73219	0.985831	pstB; phosphate transport system ATP-binding protein
SAR11_1177	HTVC027P_gp01	Late	0.000732045	positive	6.47712	0.985659	pstA; phosphate transport system permease protein
SAR11_1178	HTVC027P_gp01	Late	0.000944024	positive	4.11805	0.983018	pstC; phosphate transport system permease protein
SAR11_1179	HTVC027P_gp01	Late	0.0114569	positive	0.0643554	0.911644	pstS; phosphate transport system substrate-binding protein
SAR11_1203	HTVC027P_gp01	Late	0.0424753	negative	-1.19005	0.793913	tctC; putative tricarboxylic transport membrane protein
SAR11_1212	HTVC027P_gp01	Late	0.0426109	positive	88.4788	0.793495	mtnN; adenosylhomocysteine nucleosidase
SAR11_1215	HTVC027P_gp01	Late	0.00291851	positive	67.1681	0.964101	Sulfotransferase domain
SAR11_1228	HTVC027P_gp01	Late	0.0209609	positive	264.523	0.869056	TC.MATE; multidrug resistance protein, MATE family
SAR11_1233	HTVC027P_gp01	Late	0.0104367	positive	55.1135	0.916877	Domain of unknown function (DUF931)
SAR11_1236	HTVC027P_gp01	Late	0.0302903	positive	21.1045	0.833952	afuC; iron(III) transport system ATP-binding protein
SAR11_1239	HTVC027P_gp01	Late	0.0432786	positive	18.5628	0.791446	hypothetical protein
SAR11_1331	HTVC027P_gp01	Late	0.0226531	negative	-459.68	0.862308	PPIA; peptidyl-prolyl cis-trans isomerase A (cyclophilin A)
SAR11_1361	HTVC027P_gp01	Late	0.0370828	negative	-0.621024	0.810985	livK; branched-chain amino acid transport system substrate-binding protein
SAR11_1368	HTVC027P_gp01	Late	0.0176906	positive	3.70889	0.882703	D-amino-acid dehydrogenase small chain
SAR11_0004	HTVC027P_gp02	Middle	0.0480362	positive	4946.43	0.777194	miaA; tRNA dimethylallyltransferase
SAR11_0049	HTVC027P_gp02	Middle	0.0342258	positive	226.293	0.820427	amt; ammonium transporter, Amt family
SAR11_0057	HTVC027P_gp02	Middle	0.0404878	positive	761.43	0.800099	rsbW; serine/threonine-protein kinase RsbW
SAR11_0084	HTVC027P_gp02	Middle	0.0293642	positive	4522.47	0.837232	uvrC; excinuclease ABC subunit C
SAR11_0094	HTVC027P_gp02	Middle	0.0214411	positive	914.337	0.867121	PRPS; ribose-phosphate pyrophosphokinase
SAR11_0097	HTVC027P_gp02	Middle	0.0429696	positive	875.204	0.792392	ychF; ribosome-binding ATPase
SAR11_0099	HTVC027P_gp02	Middle	0.0143218	positive	126.999	0.897775	fbcH; ubiquinol-cytochrome c reductase cytochrome b/c1 subunit
SAR11_0100	HTVC027P_gp02	Middle	0.0312282	positive	81.5371	0.83067	UQCRFS1; ubiquinol-cytochrome c reductase iron-sulfur subunit
SAR11_0116	HTVC027P_gp02	Middle	0.0126656	positive	359.95	0.905656	ATPF0A; F-type H+-transporting ATPase subunit a
SAR11_0122	HTVC027P_gp02	Middle	0.0100232	positive	6190.97	0.91905	lcyB; lycopene beta-cyclase
SAR11_0165	HTVC027P_gp02	Middle	0.039123	positive	236.353	0.804417	typA; GTP-binding protein
SAR11_0169	HTVC027P_gp02	Middle	0.020368	positive	1299.86	0.871468	pmbA; PmbA protein
SAR11_0197	HTVC027P_gp02	Middle	0.0323816	positive	149.9	0.826685	AHCY; adenosylhomocysteinase
SAR11_0207	HTVC027P_gp02	Middle	0.0309276	positive	1835.25	0.831718	yhhQ; queuosine precursor transporter
SAR11_0223	HTVC027P_gp02	Middle	0.0454746	positive	1257.81	0.784793	proB; glutamate 5-kinase
SAR11_0224	HTVC027P_gp02	Middle	0.0404173	positive	1098.86	0.800321	proA; glutamate-5-semialdehyde dehydrogenase
SAR11_0226	HTVC027P_gp02	Middle	0.0379182	positive	1214.22	0.808279	ybeB; ribosome-associated protein
SAR11_0245	HTVC027P_gp02	Middle	0.0255492	positive	1753.95	0.851182	asd; aspartate-semialdehyde dehydrogenase
SAR11_0276	HTVC027P_gp02	Middle	0.0204117	positive	1712.16	0.871289	glcF; glycolate oxidase iron-sulfur subunit
SAR11_0277	HTVC027P_gp02	Middle	0.0180991	positive	1107.74	0.88095	glcE; glycolate oxidase FAD binding subunit
SAR11_0278	HTVC027P_gp02	Middle	0.0274029	positive	266.494	0.844311	glcD; glycolate oxidase
SAR11_0285	HTVC027P_gp02	Middle	0.00919851	positive	1445.13	0.923481	ccmE; cytochrome c-type biogenesis protein CcmE
SAR11_0290	HTVC027P_gp02	Middle	0.00159776	positive	2147.77	0.975917	hypothetical protein
SAR11_0301	HTVC027P_gp02	Middle	0.0128812	positive	2965.48	0.90461	marC; multiple antibiotic resistance protein
SAR11_0330	HTVC027P_gp02	Middle	0.0336178	positive	1755.95	0.822475	hisA; phosphoribosylformimino-5-aminoimidazole carboxamide ribotide isomerase
SAR11_0344	HTVC027P_gp02	Middle	0.0262589	positive	2301	0.84853	hemE; uroporphyrinogen decarboxylase
SAR11_0346	HTVC027P_gp02	Middle	0.00279354	positive	1529.91	0.965126	hemH; protoporphyrin/coproporphyrin ferrochelatase
SAR11_0364	HTVC027P_gp02	Middle	0.0124693	positive	1069.4	0.906614	fructokinase
SAR11_0365	HTVC027P_gp02	Middle	0.0480901	positive	2384.55	0.777036	NTH; endonuclease III
SAR11_0366	HTVC027P_gp02	Middle	0.0462378	positive	1363.31	0.782511	dapB; 4-hydroxy-tetrahydrodipicolinate reductase
SAR11_0390	HTVC027P_gp02	Middle	0.0288403	positive	458.603	0.839104	rbfA; ribosome-binding factor A
SAR11_0393	HTVC027P_gp02	Middle	0.0114378	positive	1804.16	0.91174	Putative SAM-dependent methyltransferase
SAR11_0429	HTVC027P_gp02	Middle	0.0437138	positive	920.291	0.790116	aceE; pyruvate dehydrogenase E1 component
SAR11_0431	HTVC027P_gp02	Middle	0.0366387	positive	3280.65	0.812434	Transporter
SAR11_0478	HTVC027P_gp02	Middle	0.0313341	negative	-4696	0.830302	HARS; histidyl-tRNA synthetase
SAR11_0523	HTVC027P_gp02	Middle	0.00469413	positive	189.128	0.950854	glucose-6-phosphate isomerase-like protein
SAR11_0525	HTVC027P_gp02	Middle	0.00530649	positive	424.725	0.946713	NAD dependent epimerase/dehydratase family
SAR11_0526	HTVC027P_gp02	Middle	0.0191425	positive	936.184	0.876538	rfbD; dTDP-4-dehydrorhamnose reductase
SAR11_0527	HTVC027P_gp02	Middle	0.01482	positive	335.432	0.895471	E2.2.1.6L; acetolactate synthase I/II/III large subunit
SAR11_0528	HTVC027P_gp02	Middle	0.00620085	positive	266.351	0.940954	Protein-L-isoaspartate(D-aspartate) O-methyltransferase (PCMT) family
SAR11_0529	HTVC027P_gp02	Middle	0.00396933	positive	354.279	0.956006	frmA; S-(hydroxymethyl)glutathione dehydrogenase / alcohol dehydrogenase
SAR11_0530	HTVC027P_gp02	Middle	0.0033196	positive	1334.49	0.960908	cyclopropane-fatty-acyl-phospholipid synthase (CMAS family)
SAR11_0532	HTVC027P_gp02	Middle	0.0449184	positive	4169.47	0.786465	FAD oxidase family
SAR11_0574	HTVC027P_gp02	Middle	0.0196645	positive	366.293	0.874364	pntA; H+-translocating NAD(P) transhydrogenase subunit alpha
SAR11_0603	HTVC027P_gp02	Middle	0.013463	positive	1879.05	0.901818	glmM; phosphoglucosamine mutase
SAR11_0604	HTVC027P_gp02	Middle	0.0451571	positive	1763.46	0.785747	thiD; hydroxymethylpyrimidine/phosphomethylpyrimidine kinase
SAR11_0649	HTVC027P_gp02	Middle	0.047855	positive	643.041	0.777726	IMPDH; IMP dehydrogenase
SAR11_0651	HTVC027P_gp02	Middle	0.0244955	positive	3508.6	0.855172	guaA; GMP synthase (glutamine-hydrolysing)
SAR11_0672	HTVC027P_gp02	Middle	0.0488174	positive	2123.98	0.77491	cfa; cyclopropane-fatty-acyl-phospholipid synthase
SAR11_0674	HTVC027P_gp02	Middle	0.0244804	positive	1737.67	0.85523	short chain dehydrogenase
SAR11_0695	HTVC027P_gp02	Middle	0.0211544	positive	2689.29	0.868274	transporter
SAR11_0697	HTVC027P_gp02	Middle	0.04893	positive	5855.15	0.774582	gshB; glutathione synthase
SAR11_0738	HTVC027P_gp02	Middle	0.0197349	positive	226.255	0.874073	iscR; Rrf2 family transcriptional regulator, iron-sulfur cluster assembly transcription factor
SAR11_0739	HTVC027P_gp02	Middle	0.0159472	positive	346.685	0.890358	sufB; Fe-S cluster assembly protein SufB
SAR11_0740	HTVC027P_gp02	Middle	0.0434988	positive	475.482	0.790773	sufC; Fe-S cluster assembly ATP-binding protein
SAR11_0741	HTVC027P_gp02	Middle	0.0115083	positive	2150.46	0.911385	sufD; Fe-S cluster assembly protein SufD
SAR11_0742	HTVC027P_gp02	Middle	0.0148691	positive	634.995	0.895245	sufS; cysteine desulfurase / selenocysteine lyase
SAR11_0743	HTVC027P_gp02	Middle	0.0235331	positive	903.339	0.858873	iscU; nitrogen fixation protein NifU and related proteins
SAR11_0744	HTVC027P_gp02	Middle	0.0351207	positive	422.773	0.817437	possible phenylacetic acid degradation protein
SAR11_0745	HTVC027P_gp02	Middle	0.0159923	positive	720.891	0.890156	iscA; iron-sulfur cluster assembly protein
SAR11_0784	HTVC027P_gp02	Middle	0.0217188	positive	4020.02	0.866009	conserved hypothetical protein
SAR11_0806	HTVC027P_gp02	Middle	0.0432006	negative	-2164.57	0.791684	tauB; taurine transport system ATP-binding protein
SAR11_0840	HTVC027P_gp02	Middle	0.00889457	positive	1730.11	0.92515	K07090; uncharacterized protein
SAR11_0874	HTVC027P_gp02	Middle	0.0359603	positive	3810.55	0.814659	Phosphoglycerate mutase family
SAR11_0893	HTVC027P_gp02	Middle	0.0181471	positive	1553.44	0.880745	nuoK; NADH-quinone oxidoreductase subunit K
SAR11_0937	HTVC027P_gp02	Middle	0.022215	positive	1106.65	0.864036	pyrG; CTP synthase
SAR11_0963	HTVC027P_gp02	Middle	0.038732	positive	776.596	0.805665	hypothetical protein
SAR11_0967	HTVC027P_gp02	Middle	0.0207473	positive	2786.29	0.869922	E3.1.11.2; exodeoxyribonuclease III
SAR11_0978	HTVC027P_gp02	Middle	0.0188889	positive	1779.17	0.877602	SARS; seryl-tRNA synthetase
SAR11_1005	HTVC027P_gp02	Middle	0.0157504	positive	603.395	0.891241	nhaA; Na+:H+ antiporter, NhaA family
SAR11_1020	HTVC027P_gp02	Middle	0.0418153	positive	203.051	0.795954	Acetyltransferase
SAR11_1021	HTVC027P_gp02	Middle	0.0149846	positive	321.593	0.894715	ogt; methylated-DNA-[protein]-cysteine S-methyltransferase
SAR11_1022	HTVC027P_gp02	Middle	0.00509532	positive	412.826	0.948121	Permeases of the drug/metabolite transporter (DMT) superfamily
SAR11_1023	HTVC027P_gp02	Middle	0.013	positive	1536.37	0.904036	mleP; malate permease and related proteins
SAR11_1025	HTVC027P_gp02	Middle	0.015149	positive	2090.98	0.893964	hom; homoserine dehydrogenase
SAR11_1027	HTVC027P_gp02	Middle	0.0083282	positive	3302.49	0.928314	argC; N-acetyl-gamma-glutamyl-phosphate reductase
SAR11_1031	HTVC027P_gp02	Middle	0.0133004	positive	282.229	0.902594	COX15; heme a synthase
SAR11_1036	HTVC027P_gp02	Middle	0.0162974	positive	216.205	0.888797	plsX; phosphate acyltransferase
SAR11_1046	HTVC027P_gp02	Middle	0.0331943	positive	7827.15	0.823911	ribD; diaminohydroxyphosphoribosylaminopyrimidine deaminase / 5-amino-6-(5-phosphoribosylamino)uracil reductase
SAR11_1049	HTVC027P_gp02	Middle	0.0498109	positive	468.509	0.772026	rpiB; ribose 5-phosphate isomerase B
SAR11_1094	HTVC027P_gp02	Middle	0.0400777	positive	228.685	0.80139	RP-S11; small subunit ribosomal protein S11
SAR11_1115	HTVC027P_gp02	Middle	0.0143333	positive	1769.97	0.897722	RP-L23; large subunit ribosomal protein L23
SAR11_1145	HTVC027P_gp02	Middle	0.0362976	positive	269.02	0.813551	RP-S4; small subunit ribosomal protein S4
SAR11_1146	HTVC027P_gp02	Middle	0.0473958	positive	2930.64	0.779078	lasT; tRNA/rRNA methyltransferase
SAR11_1147	HTVC027P_gp02	Middle	0.0214593	positive	332.516	0.867048	leuA; 2-isopropylmalate synthase
SAR11_1148	HTVC027P_gp02	Middle	0.0255155	positive	623.163	0.851309	CARS; cysteinyl-tRNA synthetase
SAR11_1150	HTVC027P_gp02	Middle	0.0239221	positive	129.164	0.85737	E2.5.1.54; 3-deoxy-7-phosphoheptulonate synthase
SAR11_1153	HTVC027P_gp02	Middle	0.0144213	positive	2398.52	0.897313	gph; phosphoglycolate phosphatase
SAR11_1169	HTVC027P_gp02	Middle	0.0478317	positive	3869.82	0.777795	possible multi-domain protein
SAR11_1236	HTVC027P_gp02	Middle	0.0139984	positive	1198.21	0.899287	afuC; iron(III) transport system ATP-binding protein
SAR11_1237	HTVC027P_gp02	Middle	0.00181993	positive	2588.36	0.973745	afuB; iron(III) transport system permease protein
SAR11_1238	HTVC027P_gp02	Middle	0.00187446	positive	50.8572	0.973226	afuA; iron(III) transport system substrate-binding protein
SAR11_1319	HTVC027P_gp02	Middle	0.0100761	positive	4883.2	0.91877	Uncharacterized protein family UPF004
SAR11_1324	HTVC027P_gp02	Middle	0.031265	positive	646.756	0.830542	ACO; aconitate hydratase
SAR11_1327	HTVC027P_gp02	Middle	0.0466866	positive	1220.61	0.781177	argE; acetylornithine deacetylase
SAR11_1328	HTVC027P_gp02	Middle	0.0406703	positive	524.496	0.799526	ALDH; aldehyde dehydrogenase (NAD+)
SAR11_1333	HTVC027P_gp02	Middle	0.0270016	positive	1392.05	0.845783	fadN; 3-hydroxyacyl-CoA dehydrogenase
SAR11_1366	HTVC027P_gp02	Middle	0.000101648	positive	2253.6	0.996146	phosphoglycerate dehydrogenase
SAR11_1368	HTVC027P_gp02	Middle	0.0294027	positive	197.471	0.837095	D-amino-acid dehydrogenase small chain
SAR11_1370	HTVC027P_gp02	Middle	0.0184406	positive	5796.69	0.879496	mrdA; penicillin-binding protein 2
SAR11_1721	HTVC027P_gp02	Middle	0.00384604	positive	4685.25	0.956913	sdhC; succinate dehydrogenase cytochrome b subunit
SAR11_tRNA_f_4	HTVC027P_gp02	Middle	0.00454309	positive	842.576	0.951903	tRNA-Ile; tRNA Ile
SAR11_0004	HTVC027P_gp03	Middle	0.0415477	positive	11450	0.796785	miaA; tRNA dimethylallyltransferase
SAR11_0049	HTVC027P_gp03	Middle	0.0323087	positive	519.391	0.826936	amt; ammonium transporter, Amt family
SAR11_0057	HTVC027P_gp03	Middle	0.0417902	positive	1736.33	0.796032	rsbW; serine/threonine-protein kinase RsbW
SAR11_0084	HTVC027P_gp03	Middle	0.0295126	positive	10335.9	0.836704	uvrC; excinuclease ABC subunit C
SAR11_0094	HTVC027P_gp03	Middle	0.0276742	positive	2061.44	0.843321	PRPS; ribose-phosphate pyrophosphokinase
SAR11_0097	HTVC027P_gp03	Middle	0.0498562	positive	1974.82	0.771895	ychF; ribosome-binding ATPase
SAR11_0099	HTVC027P_gp03	Middle	0.0187627	positive	287.148	0.878133	fbcH; ubiquinol-cytochrome c reductase cytochrome b/c1 subunit
SAR11_0100	HTVC027P_gp03	Middle	0.0409935	positive	182.764	0.798514	UQCRFS1; ubiquinol-cytochrome c reductase iron-sulfur subunit
SAR11_0105	HTVC027P_gp03	Middle	0.0389697	positive	23232.5	0.804906	ispE; 4-diphosphocytidyl-2-C-methyl-D-erythritol kinase
SAR11_0116	HTVC027P_gp03	Middle	0.0148982	positive	818.102	0.895111	ATPF0A; F-type H+-transporting ATPase subunit a
SAR11_0122	HTVC027P_gp03	Middle	0.00493302	positive	14384	0.949217	lcyB; lycopene beta-cyclase
SAR11_0169	HTVC027P_gp03	Middle	0.0249249	positive	2940.96	0.853538	pmbA; PmbA protein
SAR11_0197	HTVC027P_gp03	Middle	0.0419434	positive	336.182	0.795557	AHCY; adenosylhomocysteinase
SAR11_0207	HTVC027P_gp03	Middle	0.025165	positive	4248.12	0.85263	yhhQ; queuosine precursor transporter
SAR11_0224	HTVC027P_gp03	Middle	0.0496481	positive	2468.12	0.772497	proA; glutamate-5-semialdehyde dehydrogenase
SAR11_0226	HTVC027P_gp03	Middle	0.0253322	positive	2849.99	0.851999	ybeB; ribosome-associated protein
SAR11_0245	HTVC027P_gp03	Middle	0.0311475	positive	3961.87	0.830951	asd; aspartate-semialdehyde dehydrogenase
SAR11_0276	HTVC027P_gp03	Middle	0.0202913	positive	3915.4	0.871782	glcF; glycolate oxidase iron-sulfur subunit
SAR11_0277	HTVC027P_gp03	Middle	0.0182793	positive	2531.37	0.880182	glcE; glycolate oxidase FAD binding subunit
SAR11_0278	HTVC027P_gp03	Middle	0.0321314	positive	603.17	0.827545	glcD; glycolate oxidase
SAR11_0285	HTVC027P_gp03	Middle	0.00990119	positive	3297.03	0.919697	ccmE; cytochrome c-type biogenesis protein CcmE
SAR11_0290	HTVC027P_gp03	Middle	0.00160384	positive	4910.02	0.975857	hypothetical protein
SAR11_0295	HTVC027P_gp03	Middle	0.0480582	positive	6537.11	0.77713	Predicted dithiol-disulfide isomerase involved in polyketide biosynthesis
SAR11_0297	HTVC027P_gp03	Middle	0.048623	positive	1321.27	0.775477	psiE; protein PsiE
SAR11_0298	HTVC027P_gp03	Middle	0.0468886	positive	7746.49	0.780578	phr; deoxyribodipyrimidine photo-lyase
SAR11_0301	HTVC027P_gp03	Middle	0.0149896	positive	6742.33	0.894693	marC; multiple antibiotic resistance protein
SAR11_0330	HTVC027P_gp03	Middle	0.0307706	positive	4038.21	0.832266	hisA; phosphoribosylformimino-5-aminoimidazole carboxamide ribotide isomerase
SAR11_0344	HTVC027P_gp03	Middle	0.0284341	positive	5235.72	0.840566	hemE; uroporphyrinogen decarboxylase
SAR11_0346	HTVC027P_gp03	Middle	0.00450579	positive	3474.06	0.952164	hemH; protoporphyrin/coproporphyrin ferrochelatase
SAR11_0364	HTVC027P_gp03	Middle	0.0195773	positive	2401.46	0.874726	fructokinase
SAR11_0366	HTVC027P_gp03	Middle	0.0390826	positive	3160.33	0.804546	dapB; 4-hydroxy-tetrahydrodipicolinate reductase
SAR11_0390	HTVC027P_gp03	Middle	0.029925	positive	1046.03	0.835241	rbfA; ribosome-binding factor A
SAR11_0393	HTVC027P_gp03	Middle	0.00748822	positive	4172.75	0.933151	Putative SAM-dependent methyltransferase
SAR11_0429	HTVC027P_gp03	Middle	0.0482932	positive	2085.65	0.776441	aceE; pyruvate dehydrogenase E1 component
SAR11_0431	HTVC027P_gp03	Middle	0.0420442	positive	7420.36	0.795245	Transporter
SAR11_0478	HTVC027P_gp03	Middle	0.045294	negative	-10441.1	0.785335	HARS; histidyl-tRNA synthetase
SAR11_0523	HTVC027P_gp03	Middle	0.00416169	positive	433.231	0.954609	glucose-6-phosphate isomerase-like protein
SAR11_0525	HTVC027P_gp03	Middle	0.00212972	positive	983.299	0.970862	NAD dependent epimerase/dehydratase family
SAR11_0526	HTVC027P_gp03	Middle	0.0102616	positive	2190.06	0.917793	rfbD; dTDP-4-dehydrorhamnose reductase
SAR11_0527	HTVC027P_gp03	Middle	0.0120115	positive	772.569	0.90887	E2.2.1.6L; acetolactate synthase I/II/III large subunit
SAR11_0528	HTVC027P_gp03	Middle	0.00244981	positive	617.623	0.968029	Protein-L-isoaspartate(D-aspartate) O-methyltransferase (PCMT) family
SAR11_0529	HTVC027P_gp03	Middle	0.00222068	positive	815.865	0.970043	frmA; S-(hydroxymethyl)glutathione dehydrogenase / alcohol dehydrogenase
SAR11_0530	HTVC027P_gp03	Middle	0.000852936	positive	3087.51	0.984126	cyclopropane-fatty-acyl-phospholipid synthase (CMAS family)
SAR11_0532	HTVC027P_gp03	Middle	0.026685	positive	9891.86	0.84695	FAD oxidase family
SAR11_0574	HTVC027P_gp03	Middle	0.0238225	positive	829.414	0.857754	pntA; H+-translocating NAD(P) transhydrogenase subunit alpha
SAR11_0603	HTVC027P_gp03	Middle	0.0166774	positive	4260.66	0.887116	glmM; phosphoglucosamine mutase
SAR11_0604	HTVC027P_gp03	Middle	0.0367094	positive	4098.88	0.812202	thiD; hydroxymethylpyrimidine/phosphomethylpyrimidine kinase
SAR11_0651	HTVC027P_gp03	Middle	0.0215306	positive	8075.43	0.866762	guaA; GMP synthase (glutamine-hydrolysing)
SAR11_0672	HTVC027P_gp03	Middle	0.0462124	positive	4879.76	0.782587	cfa; cyclopropane-fatty-acyl-phospholipid synthase
SAR11_0674	HTVC027P_gp03	Middle	0.0332732	positive	3898.56	0.823643	short chain dehydrogenase
SAR11_0695	HTVC027P_gp03	Middle	0.0227288	positive	6125.96	0.86201	transporter
SAR11_0697	HTVC027P_gp03	Middle	0.036781	positive	13705.1	0.811969	gshB; glutathione synthase
SAR11_0738	HTVC027P_gp03	Middle	0.0287011	positive	506.957	0.839604	iscR; Rrf2 family transcriptional regulator, iron-sulfur cluster assembly transcription factor
SAR11_0739	HTVC027P_gp03	Middle	0.0232171	positive	778.997	0.860101	sufB; Fe-S cluster assembly protein SufB
SAR11_0740	HTVC027P_gp03	Middle	0.0493443	positive	1075.01	0.773378	sufC; Fe-S cluster assembly ATP-binding protein
SAR11_0741	HTVC027P_gp03	Middle	0.0154294	positive	4865.63	0.89269	sufD; Fe-S cluster assembly protein SufD
SAR11_0742	HTVC027P_gp03	Middle	0.021565	positive	1428.31	0.866624	sufS; cysteine desulfurase / selenocysteine lyase
SAR11_0743	HTVC027P_gp03	Middle	0.0291176	positive	2040.07	0.838112	iscU; nitrogen fixation protein NifU and related proteins
SAR11_0745	HTVC027P_gp03	Middle	0.0227573	positive	1621.71	0.861898	iscA; iron-sulfur cluster assembly protein
SAR11_0784	HTVC027P_gp03	Middle	0.0223229	positive	9177.7	0.863609	conserved hypothetical protein
SAR11_0806	HTVC027P_gp03	Middle	0.0441269	negative	-4939.75	0.78886	tauB; taurine transport system ATP-binding protein
SAR11_0840	HTVC027P_gp03	Middle	0.0113651	positive	3927.35	0.912108	K07090; uncharacterized protein
SAR11_0874	HTVC027P_gp03	Middle	0.0197983	positive	9022.27	0.87381	Phosphoglycerate mutase family
SAR11_0893	HTVC027P_gp03	Middle	0.0159905	positive	3570.37	0.890164	nuoK; NADH-quinone oxidoreductase subunit K
SAR11_0937	HTVC027P_gp03	Middle	0.0166913	positive	2563.47	0.887055	pyrG; CTP synthase
SAR11_0963	HTVC027P_gp03	Middle	0.0392255	positive	1773.69	0.804091	hypothetical protein
SAR11_0967	HTVC027P_gp03	Middle	0.0168184	positive	6430.33	0.886496	E3.1.11.2; exodeoxyribonuclease III
SAR11_0977	HTVC027P_gp03	Middle	0.0497814	positive	1824.06	0.772112	tatC; sec-independent protein translocase protein TatC
SAR11_0978	HTVC027P_gp03	Middle	0.0178289	positive	4077.9	0.882108	SARS; seryl-tRNA synthetase
SAR11_1005	HTVC027P_gp03	Middle	0.00804807	positive	1409.07	0.929907	nhaA; Na+:H+ antiporter, NhaA family
SAR11_1019	HTVC027P_gp03	Middle	0.047781	positive	2722.36	0.777944	Integrase/recombinase xerD-like protein
SAR11_1020	HTVC027P_gp03	Middle	0.048256	positive	458.516	0.77655	Acetyltransferase
SAR11_1021	HTVC027P_gp03	Middle	0.0172066	positive	731.131	0.884799	ogt; methylated-DNA-[protein]-cysteine S-methyltransferase
SAR11_1022	HTVC027P_gp03	Middle	0.00575721	positive	941.623	0.943772	Permeases of the drug/metabolite transporter (DMT) superfamily
SAR11_1023	HTVC027P_gp03	Middle	0.0167935	positive	3478.37	0.886605	mleP; malate permease and related proteins
SAR11_1025	HTVC027P_gp03	Middle	0.0142218	positive	4791.75	0.898242	hom; homoserine dehydrogenase
SAR11_1027	HTVC027P_gp03	Middle	0.00767525	positive	7565.25	0.932058	argC; N-acetyl-gamma-glutamyl-phosphate reductase
SAR11_1031	HTVC027P_gp03	Middle	0.0105453	positive	650.108	0.916312	COX15; heme a synthase
SAR11_1036	HTVC027P_gp03	Middle	0.0152473	positive	495.592	0.893516	plsX; phosphate acyltransferase
SAR11_1046	HTVC027P_gp03	Middle	0.0192492	positive	18452.1	0.876092	ribD; diaminohydroxyphosphoribosylaminopyrimidine deaminase / 5-amino-6-(5-phosphoribosylamino)uracil reductase
SAR11_1094	HTVC027P_gp03	Middle	0.0479567	positive	514.937	0.777428	RP-S11; small subunit ribosomal protein S11
SAR11_1115	HTVC027P_gp03	Middle	0.0104772	positive	4088.93	0.916666	RP-L23; large subunit ribosomal protein L23
SAR11_1145	HTVC027P_gp03	Middle	0.0387813	positive	611.976	0.805507	RP-S4; small subunit ribosomal protein S4
SAR11_1146	HTVC027P_gp03	Middle	0.0385184	positive	6816.19	0.806349	lasT; tRNA/rRNA methyltransferase
SAR11_1147	HTVC027P_gp03	Middle	0.0258878	positive	752.639	0.849913	leuA; 2-isopropylmalate synthase
SAR11_1148	HTVC027P_gp03	Middle	0.0283477	positive	1415.9	0.840877	CARS; cysteinyl-tRNA synthetase
SAR11_1150	HTVC027P_gp03	Middle	0.0262604	positive	293.763	0.848524	E2.5.1.54; 3-deoxy-7-phosphoheptulonate synthase
SAR11_1153	HTVC027P_gp03	Middle	0.0266589	positive	5327.63	0.847047	gph; phosphoglycolate phosphatase
SAR11_1236	HTVC027P_gp03	Middle	0.0111082	positive	2760.75	0.913413	afuC; iron(III) transport system ATP-binding protein
SAR11_1237	HTVC027P_gp03	Middle	0.00440118	positive	5853.76	0.9529	afuB; iron(III) transport system permease protein
SAR11_1238	HTVC027P_gp03	Middle	0.00245718	positive	115.954	0.967966	afuA; iron(III) transport system substrate-binding protein
SAR11_1239	HTVC027P_gp03	Middle	0.0488952	positive	2295.53	0.774683	hypothetical protein
SAR11_1312	HTVC027P_gp03	Middle	0.0355918	negative	-12485.5	0.815876	unknown membrane protein
SAR11_1319	HTVC027P_gp03	Middle	0.00662942	positive	11281.8	0.938298	Uncharacterized protein family UPF004
SAR11_1322	HTVC027P_gp03	Middle	0.0390203	positive	14248.4	0.804745	bamB; outer membrane protein assembly factor BamB
SAR11_1324	HTVC027P_gp03	Middle	0.0391535	positive	1455.06	0.80432	ACO; aconitate hydratase
SAR11_1333	HTVC027P_gp03	Middle	0.0318777	positive	3149.62	0.828419	fadN; 3-hydroxyacyl-CoA dehydrogenase
SAR11_1366	HTVC027P_gp03	Middle	5.45525e-05	positive	5155.48	0.997454	phosphoglycerate dehydrogenase
SAR11_1368	HTVC027P_gp03	Middle	0.0267281	positive	454.06	0.846791	D-amino-acid dehydrogenase small chain
SAR11_1370	HTVC027P_gp03	Middle	0.0193694	positive	13222.7	0.875591	mrdA; penicillin-binding protein 2
SAR11_1721	HTVC027P_gp03	Middle	0.001778	positive	10807.3	0.974148	sdhC; succinate dehydrogenase cytochrome b subunit
SAR11_tRNA_f_4	HTVC027P_gp03	Middle	0.00831496	positive	1902.33	0.928389	tRNA-Ile; tRNA Ile
SAR11_0094	HTVC027P_gp04	Middle	0.0298044	positive	27.178	0.835668	PRPS; ribose-phosphate pyrophosphokinase
SAR11_0095	HTVC027P_gp04	Middle	0.0482498	positive	4.45084	0.776568	RP-L25; large subunit ribosomal protein L25
SAR11_0097	HTVC027P_gp04	Middle	0.0195135	positive	27.8468	0.874991	ychF; ribosome-binding ATPase
SAR11_0099	HTVC027P_gp04	Middle	0.0376727	positive	3.65044	0.809072	fbcH; ubiquinol-cytochrome c reductase cytochrome b/c1 subunit
SAR11_0116	HTVC027P_gp04	Middle	0.0301241	positive	10.4621	0.834538	ATPF0A; F-type H+-transporting ATPase subunit a
SAR11_0228	HTVC027P_gp04	Middle	0.0240956	positive	67.5895	0.856703	nudH; putative (di)nucleoside polyphosphate hydrolase
SAR11_0244	HTVC027P_gp04	Middle	0.0462128	positive	150.016	0.782586	sdhD; succinate dehydrogenase membrane anchor subunit
SAR11_0245	HTVC027P_gp04	Middle	0.0251012	positive	53.1595	0.852871	asd; aspartate-semialdehyde dehydrogenase
SAR11_0278	HTVC027P_gp04	Middle	0.0432249	positive	7.81314	0.79161	glcD; glycolate oxidase
SAR11_0290	HTVC027P_gp04	Middle	0.0134224	positive	62.5204	0.902011	hypothetical protein
SAR11_0301	HTVC027P_gp04	Middle	0.0191368	positive	88.3874	0.876562	marC; multiple antibiotic resistance protein
SAR11_0331	HTVC027P_gp04	Middle	0.0401132	positive	52.7123	0.801278	hisH; imidazole glycerol-phosphate synthase subunit HisH
SAR11_0346	HTVC027P_gp04	Middle	0.0299864	positive	43.0881	0.835024	hemH; protoporphyrin/coproporphyrin ferrochelatase
SAR11_0364	HTVC027P_gp04	Middle	0.0428532	positive	30.2784	0.79275	fructokinase
SAR11_0431	HTVC027P_gp04	Middle	0.0280306	positive	101.126	0.842025	Transporter
SAR11_0478	HTVC027P_gp04	Middle	0.0183713	negative	-146.364	0.87979	HARS; histidyl-tRNA synthetase
SAR11_0523	HTVC027P_gp04	Middle	0.00805223	positive	5.66301	0.929883	glucose-6-phosphate isomerase-like protein
SAR11_0525	HTVC027P_gp04	Middle	0.0328003	positive	12.0068	0.825253	NAD dependent epimerase/dehydratase family
SAR11_0526	HTVC027P_gp04	Middle	0.0307922	positive	27.6199	0.832191	rfbD; dTDP-4-dehydrorhamnose reductase
SAR11_0527	HTVC027P_gp04	Middle	0.00606225	positive	10.4159	0.941826	E2.2.1.6L; acetolactate synthase I/II/III large subunit
SAR11_0528	HTVC027P_gp04	Middle	0.0143087	positive	7.87778	0.897836	Protein-L-isoaspartate(D-aspartate) O-methyltransferase (PCMT) family
SAR11_0529	HTVC027P_gp04	Middle	0.0122331	positive	10.4529	0.907774	frmA; S-(hydroxymethyl)glutathione dehydrogenase / alcohol dehydrogenase
SAR11_0530	HTVC027P_gp04	Middle	0.0260775	positive	37.9853	0.849205	cyclopropane-fatty-acyl-phospholipid synthase (CMAS family)
SAR11_0531	HTVC027P_gp04	Middle	0.0131569	positive	12.0432	0.903281	fabG; 3-oxoacyl-[acyl-carrier protein] reductase
SAR11_0574	HTVC027P_gp04	Middle	0.0373274	positive	10.676	0.81019	pntA; H+-translocating NAD(P) transhydrogenase subunit alpha
SAR11_0742	HTVC027P_gp04	Middle	0.0497865	positive	17.8554	0.772097	sufS; cysteine desulfurase / selenocysteine lyase
SAR11_0744	HTVC027P_gp04	Middle	0.0169824	positive	13.3253	0.885777	possible phenylacetic acid degradation protein
SAR11_0745	HTVC027P_gp04	Middle	0.0102878	positive	22.1621	0.917656	iscA; iron-sulfur cluster assembly protein
SAR11_0784	HTVC027P_gp04	Middle	0.00854937	positive	125.938	0.927069	conserved hypothetical protein
SAR11_0822	HTVC027P_gp04	Middle	0.0205974	negative	-422.714	0.870531	2-hydroxychromene-2-carboxylate isomerase family protein (HCCA Isomerase)
SAR11_0840	HTVC027P_gp04	Middle	0.0453537	positive	48.2593	0.785156	K07090; uncharacterized protein
SAR11_0893	HTVC027P_gp04	Middle	0.023354	positive	46.4669	0.859568	nuoK; NADH-quinone oxidoreductase subunit K
SAR11_0978	HTVC027P_gp04	Middle	0.0331016	positive	52.2066	0.824226	SARS; seryl-tRNA synthetase
SAR11_1005	HTVC027P_gp04	Middle	0.030666	positive	17.659	0.832633	nhaA; Na+:H+ antiporter, NhaA family
SAR11_1020	HTVC027P_gp04	Middle	0.0354935	positive	6.22579	0.816201	Acetyltransferase
SAR11_1021	HTVC027P_gp04	Middle	0.02851	positive	9.43657	0.840292	ogt; methylated-DNA-[protein]-cysteine S-methyltransferase
SAR11_1022	HTVC027P_gp04	Middle	0.037434	positive	11.5524	0.809845	Permeases of the drug/metabolite transporter (DMT) superfamily
SAR11_1023	HTVC027P_gp04	Middle	0.0220126	positive	45.4992	0.864839	mleP; malate permease and related proteins
SAR11_1025	HTVC027P_gp04	Middle	0.0210714	positive	62.4074	0.868609	hom; homoserine dehydrogenase
SAR11_1091	HTVC027P_gp04	Middle	0.04136	positive	47.97	0.79737	rluC; 23S rRNA pseudouridine955/2504/2580 synthase
SAR11_1153	HTVC027P_gp04	Middle	0.0171832	positive	72.1196	0.884901	gph; phosphoglycolate phosphatase
SAR11_1237	HTVC027P_gp04	Middle	0.000634607	positive	78.9017	0.986958	afuB; iron(III) transport system permease protein
SAR11_1238	HTVC027P_gp04	Middle	0.0285445	positive	1.43075	0.840168	afuA; iron(III) transport system substrate-binding protein
SAR11_1272	HTVC027P_gp04	Middle	0.0475893	positive	147.267	0.778508	purK; 5-(carboxyamino)imidazole ribonucleotide synthase
SAR11_1319	HTVC027P_gp04	Middle	0.0398425	positive	138.153	0.802133	Uncharacterized protein family UPF004
SAR11_1321	HTVC027P_gp04	Middle	0.0214142	positive	77.3518	0.867229	hypothetical protein
SAR11_1333	HTVC027P_gp04	Middle	0.0348701	positive	41.4579	0.818272	fadN; 3-hydroxyacyl-CoA dehydrogenase
SAR11_1366	HTVC027P_gp04	Middle	0.00836517	positive	65.8639	0.928105	phosphoglycerate dehydrogenase
SAR11_1370	HTVC027P_gp04	Middle	0.0193846	positive	175.118	0.875527	mrdA; penicillin-binding protein 2
SAR11_1721	HTVC027P_gp04	Middle	0.0304405	positive	132.393	0.833424	sdhC; succinate dehydrogenase cytochrome b subunit
SAR11_tRNA_f_4	HTVC027P_gp04	Middle	0.0167524	positive	24.6239	0.886786	tRNA-Ile; tRNA Ile
SAR11_0004	HTVC027P_gp05	Middle	0.0417521	positive	193.623	0.79615	miaA; tRNA dimethylallyltransferase
SAR11_0094	HTVC027P_gp05	Middle	0.0256099	positive	35.0309	0.850954	PRPS; ribose-phosphate pyrophosphokinase
SAR11_0097	HTVC027P_gp05	Middle	0.0222799	positive	35.3404	0.863779	ychF; ribosome-binding ATPase
SAR11_0099	HTVC027P_gp05	Middle	0.0288408	positive	4.7485	0.839103	fbcH; ubiquinol-cytochrome c reductase cytochrome b/c1 subunit
SAR11_0116	HTVC027P_gp05	Middle	0.0219535	positive	13.6056	0.865074	ATPF0A; F-type H+-transporting ATPase subunit a
SAR11_0122	HTVC027P_gp05	Middle	0.0325434	positive	227.01	0.826131	lcyB; lycopene beta-cyclase
SAR11_0169	HTVC027P_gp05	Middle	0.0477663	positive	47.4993	0.777987	pmbA; PmbA protein
SAR11_0226	HTVC027P_gp05	Middle	0.0397255	positive	46.7918	0.802504	ybeB; ribosome-associated protein
SAR11_0228	HTVC027P_gp05	Middle	0.0292204	positive	85.3722	0.837745	nudH; putative (di)nucleoside polyphosphate hydrolase
SAR11_0245	HTVC027P_gp05	Middle	0.0227119	positive	68.2667	0.862077	asd; aspartate-semialdehyde dehydrogenase
SAR11_0248	HTVC027P_gp05	Middle	0.0486569	positive	52.7331	0.775378	dmdB; 3-(methylthio)propionyl---CoA ligase
SAR11_0278	HTVC027P_gp05	Middle	0.0359192	positive	10.1249	0.814795	glcD; glycolate oxidase
SAR11_0285	HTVC027P_gp05	Middle	0.0366488	positive	52.4215	0.812401	ccmE; cytochrome c-type biogenesis protein CcmE
SAR11_0290	HTVC027P_gp05	Middle	0.00671338	positive	81.4263	0.937785	hypothetical protein
SAR11_0298	HTVC027P_gp05	Middle	0.0436851	positive	131.853	0.790204	phr; deoxyribodipyrimidine photo-lyase
SAR11_0301	HTVC027P_gp05	Middle	0.0143181	positive	114.257	0.897793	marC; multiple antibiotic resistance protein
SAR11_0331	HTVC027P_gp05	Middle	0.0485944	positive	66.2407	0.775561	hisH; imidazole glycerol-phosphate synthase subunit HisH
SAR11_0346	HTVC027P_gp05	Middle	0.019243	positive	56.3749	0.876118	hemH; protoporphyrin/coproporphyrin ferrochelatase
SAR11_0364	HTVC027P_gp05	Middle	0.0337812	positive	39.3802	0.821923	fructokinase
SAR11_0393	HTVC027P_gp05	Middle	0.0419766	positive	65.1745	0.795454	Putative SAM-dependent methyltransferase
SAR11_0431	HTVC027P_gp05	Middle	0.027021	positive	129.452	0.845712	Transporter
SAR11_0478	HTVC027P_gp05	Middle	0.0219912	negative	-185.366	0.864924	HARS; histidyl-tRNA synthetase
SAR11_0523	HTVC027P_gp05	Middle	0.00403541	positive	7.33247	0.955523	glucose-6-phosphate isomerase-like protein
SAR11_0525	HTVC027P_gp05	Middle	0.018113	positive	15.845	0.880891	NAD dependent epimerase/dehydratase family
SAR11_0526	HTVC027P_gp05	Middle	0.0188461	positive	36.2327	0.877782	rfbD; dTDP-4-dehydrorhamnose reductase
SAR11_0527	HTVC027P_gp05	Middle	0.00411329	positive	13.3968	0.954958	E2.2.1.6L; acetolactate synthase I/II/III large subunit
SAR11_0528	HTVC027P_gp05	Middle	0.00675973	positive	10.2823	0.937502	Protein-L-isoaspartate(D-aspartate) O-methyltransferase (PCMT) family
SAR11_0529	HTVC027P_gp05	Middle	0.00573924	positive	13.6146	0.943887	frmA; S-(hydroxymethyl)glutathione dehydrogenase / alcohol dehydrogenase
SAR11_0530	HTVC027P_gp05	Middle	0.0133904	positive	50.0091	0.902164	cyclopropane-fatty-acyl-phospholipid synthase (CMAS family)
SAR11_0531	HTVC027P_gp05	Middle	0.0170444	positive	15.2308	0.885506	fabG; 3-oxoacyl-[acyl-carrier protein] reductase
SAR11_0574	HTVC027P_gp05	Middle	0.0296493	positive	13.8539	0.836218	pntA; H+-translocating NAD(P) transhydrogenase subunit alpha
SAR11_0603	HTVC027P_gp05	Middle	0.0416088	positive	68.3012	0.796595	glmM; phosphoglucosamine mutase
SAR11_0739	HTVC027P_gp05	Middle	0.0445362	positive	12.6108	0.787619	sufB; Fe-S cluster assembly protein SufB
SAR11_0741	HTVC027P_gp05	Middle	0.0393152	positive	78.1066	0.803805	sufD; Fe-S cluster assembly protein SufD
SAR11_0742	HTVC027P_gp05	Middle	0.0390099	positive	23.2846	0.804778	sufS; cysteine desulfurase / selenocysteine lyase
SAR11_0744	HTVC027P_gp05	Middle	0.0239296	positive	16.7451	0.857342	possible phenylacetic acid degradation protein
SAR11_0745	HTVC027P_gp05	Middle	0.0104135	positive	28.2978	0.916998	iscA; iron-sulfur cluster assembly protein
SAR11_0784	HTVC027P_gp05	Middle	0.00801369	positive	161.125	0.930104	conserved hypothetical protein
SAR11_0822	HTVC027P_gp05	Middle	0.0296298	negative	-529.212	0.836287	2-hydroxychromene-2-carboxylate isomerase family protein (HCCA Isomerase)
SAR11_0840	HTVC027P_gp05	Middle	0.0318077	positive	63.3269	0.828661	K07090; uncharacterized protein
SAR11_0893	HTVC027P_gp05	Middle	0.0165484	positive	60.3157	0.887685	nuoK; NADH-quinone oxidoreductase subunit K
SAR11_0937	HTVC027P_gp05	Middle	0.0376302	positive	41.4197	0.809209	pyrG; CTP synthase
SAR11_0978	HTVC027P_gp05	Middle	0.0239056	positive	68.0142	0.857434	SARS; seryl-tRNA synthetase
SAR11_1005	HTVC027P_gp05	Middle	0.0181876	positive	23.1963	0.880572	nhaA; Na+:H+ antiporter, NhaA family
SAR11_1020	HTVC027P_gp05	Middle	0.0340798	positive	7.97522	0.820917	Acetyltransferase
SAR11_1021	HTVC027P_gp05	Middle	0.0213711	positive	12.2463	0.867402	ogt; methylated-DNA-[protein]-cysteine S-methyltransferase
SAR11_1022	HTVC027P_gp05	Middle	0.0240316	positive	15.179	0.856949	Permeases of the drug/metabolite transporter (DMT) superfamily
SAR11_1023	HTVC027P_gp05	Middle	0.0171342	positive	58.794	0.885115	mleP; malate permease and related proteins
SAR11_1025	HTVC027P_gp05	Middle	0.0148091	positive	80.9392	0.895521	hom; homoserine dehydrogenase
SAR11_1027	HTVC027P_gp05	Middle	0.0376942	positive	119.234	0.809002	argC; N-acetyl-gamma-glutamyl-phosphate reductase
SAR11_1031	HTVC027P_gp05	Middle	0.0473424	positive	10.142	0.779236	COX15; heme a synthase
SAR11_1036	HTVC027P_gp05	Middle	0.036768	positive	7.9924	0.812011	plsX; phosphate acyltransferase
SAR11_1046	HTVC027P_gp05	Middle	0.0466745	positive	294.767	0.781212	ribD; diaminohydroxyphosphoribosylaminopyrimidine deaminase / 5-amino-6-(5-phosphoribosylamino)uracil reductase
SAR11_1091	HTVC027P_gp05	Middle	0.0499344	positive	60.2771	0.771669	rluC; 23S rRNA pseudouridine955/2504/2580 synthase
SAR11_1115	HTVC027P_gp05	Middle	0.0467614	positive	63.847	0.780955	RP-L23; large subunit ribosomal protein L23
SAR11_1147	HTVC027P_gp05	Middle	0.0443313	positive	12.2617	0.78824	leuA; 2-isopropylmalate synthase
SAR11_1153	HTVC027P_gp05	Middle	0.017795	positive	91.9813	0.882254	gph; phosphoglycolate phosphatase
SAR11_1236	HTVC027P_gp05	Middle	0.0498019	positive	42.9378	0.772052	afuC; iron(III) transport system ATP-binding protein
SAR11_1237	HTVC027P_gp05	Middle	0.000274791	positive	101.066	0.992527	afuB; iron(III) transport system permease protein
SAR11_1238	HTVC027P_gp05	Middle	0.0171949	positive	1.87548	0.88485	afuA; iron(III) transport system substrate-binding protein
SAR11_1319	HTVC027P_gp05	Middle	0.0244819	positive	182.21	0.855224	Uncharacterized protein family UPF004
SAR11_1321	HTVC027P_gp05	Middle	0.0271212	positive	97.5478	0.845344	hypothetical protein
SAR11_1333	HTVC027P_gp05	Middle	0.0298402	positive	53.5106	0.835541	fadN; 3-hydroxyacyl-CoA dehydrogenase
SAR11_1366	HTVC027P_gp05	Middle	0.00311675	positive	85.6737	0.962505	phosphoglycerate dehydrogenase
SAR11_1370	HTVC027P_gp05	Middle	0.015185	positive	226.003	0.8938	mrdA; penicillin-binding protein 2
SAR11_1721	HTVC027P_gp05	Middle	0.0167636	positive	174.432	0.886737	sdhC; succinate dehydrogenase cytochrome b subunit
SAR11_tRNA_f_4	HTVC027P_gp05	Middle	0.0117958	positive	31.8604	0.909943	tRNA-Ile; tRNA Ile
SAR11_0004	HTVC027P_gp06	Middle	0.0427632	positive	71.5575	0.793027	miaA; tRNA dimethylallyltransferase
SAR11_0094	HTVC027P_gp06	Middle	0.0278346	positive	12.9091	0.842737	PRPS; ribose-phosphate pyrophosphokinase
SAR11_0097	HTVC027P_gp06	Middle	0.0323886	positive	12.8023	0.826661	ychF; ribosome-binding ATPase
SAR11_0099	HTVC027P_gp06	Middle	0.0261286	positive	1.76872	0.849015	fbcH; ubiquinol-cytochrome c reductase cytochrome b/c1 subunit
SAR11_0116	HTVC027P_gp06	Middle	0.0201125	positive	5.05978	0.872515	ATPF0A; F-type H+-transporting ATPase subunit a
SAR11_0122	HTVC027P_gp06	Middle	0.0191586	positive	86.5849	0.876471	lcyB; lycopene beta-cyclase
SAR11_0169	HTVC027P_gp06	Middle	0.0403703	positive	17.8413	0.800469	pmbA; PmbA protein
SAR11_0226	HTVC027P_gp06	Middle	0.03342	positive	17.5484	0.823145	ybeB; ribosome-associated protein
SAR11_0228	HTVC027P_gp06	Middle	0.0429112	positive	30.7491	0.792572	nudH; putative (di)nucleoside polyphosphate hydrolase
SAR11_0245	HTVC027P_gp06	Middle	0.0270372	positive	25.0371	0.845652	asd; aspartate-semialdehyde dehydrogenase
SAR11_0276	HTVC027P_gp06	Middle	0.0434587	positive	23.3619	0.790895	glcF; glycolate oxidase iron-sulfur subunit
SAR11_0277	HTVC027P_gp06	Middle	0.0409239	positive	15.1059	0.798731	glcE; glycolate oxidase FAD binding subunit
SAR11_0278	HTVC027P_gp06	Middle	0.0365526	positive	3.74446	0.812715	glcD; glycolate oxidase
SAR11_0285	HTVC027P_gp06	Middle	0.025367	positive	19.8776	0.851867	ccmE; cytochrome c-type biogenesis protein CcmE
SAR11_0290	HTVC027P_gp06	Middle	0.00411668	positive	30.4265	0.954933	hypothetical protein
SAR11_0298	HTVC027P_gp06	Middle	0.0447538	positive	48.7248	0.786962	phr; deoxyribodipyrimidine photo-lyase
SAR11_0301	HTVC027P_gp06	Middle	0.0150891	positive	42.2256	0.894238	marC; multiple antibiotic resistance protein
SAR11_0346	HTVC027P_gp06	Middle	0.0122579	positive	21.248	0.907652	hemH; protoporphyrin/coproporphyrin ferrochelatase
SAR11_0364	HTVC027P_gp06	Middle	0.0287939	positive	14.7355	0.839271	fructokinase
SAR11_0393	HTVC027P_gp06	Middle	0.0258178	positive	24.9504	0.850175	Putative SAM-dependent methyltransferase
SAR11_0431	HTVC027P_gp06	Middle	0.0338131	positive	47.2539	0.821816	Transporter
SAR11_0478	HTVC027P_gp06	Middle	0.0309277	negative	-67.3103	0.831717	HARS; histidyl-tRNA synthetase
SAR11_0523	HTVC027P_gp06	Middle	0.00359111	positive	2.71989	0.958823	glucose-6-phosphate isomerase-like protein
SAR11_0525	HTVC027P_gp06	Middle	0.0100537	positive	5.99258	0.918888	NAD dependent epimerase/dehydratase family
SAR11_0526	HTVC027P_gp06	Middle	0.0136819	positive	13.5915	0.900779	rfbD; dTDP-4-dehydrorhamnose reductase
SAR11_0527	HTVC027P_gp06	Middle	0.00534732	positive	4.93867	0.946443	E2.2.1.6L; acetolactate synthase I/II/III large subunit
SAR11_0528	HTVC027P_gp06	Middle	0.00364855	positive	3.84969	0.958388	Protein-L-isoaspartate(D-aspartate) O-methyltransferase (PCMT) family
SAR11_0529	HTVC027P_gp06	Middle	0.00362897	positive	5.08046	0.958536	frmA; S-(hydroxymethyl)glutathione dehydrogenase / alcohol dehydrogenase
SAR11_0530	HTVC027P_gp06	Middle	0.0064204	positive	18.8985	0.939585	cyclopropane-fatty-acyl-phospholipid synthase (CMAS family)
SAR11_0531	HTVC027P_gp06	Middle	0.0272957	positive	5.5085	0.844704	fabG; 3-oxoacyl-[acyl-carrier protein] reductase
SAR11_0574	HTVC027P_gp06	Middle	0.0289754	positive	5.13746	0.83862	pntA; H+-translocating NAD(P) transhydrogenase subunit alpha
SAR11_0603	HTVC027P_gp06	Middle	0.0322142	positive	25.7741	0.82726	glmM; phosphoglucosamine mutase
SAR11_0674	HTVC027P_gp06	Middle	0.0490916	positive	23.6762	0.774112	short chain dehydrogenase
SAR11_0695	HTVC027P_gp06	Middle	0.0469176	positive	36.5156	0.780492	transporter
SAR11_0738	HTVC027P_gp06	Middle	0.0439098	positive	3.07958	0.78952	iscR; Rrf2 family transcriptional regulator, iron-sulfur cluster assembly transcription factor
SAR11_0739	HTVC027P_gp06	Middle	0.0367038	positive	4.74214	0.812221	sufB; Fe-S cluster assembly protein SufB
SAR11_0741	HTVC027P_gp06	Middle	0.0298994	positive	29.4845	0.835332	sufD; Fe-S cluster assembly protein SufD
SAR11_0742	HTVC027P_gp06	Middle	0.0330517	positive	8.72673	0.824396	sufS; cysteine desulfurase / selenocysteine lyase
SAR11_0744	HTVC027P_gp06	Middle	0.0344422	positive	6.06306	0.819701	possible phenylacetic acid degradation protein
SAR11_0745	HTVC027P_gp06	Middle	0.0149223	positive	10.3522	0.895001	iscA; iron-sulfur cluster assembly protein
SAR11_0784	HTVC027P_gp06	Middle	0.0122277	positive	58.9449	0.907801	conserved hypothetical protein
SAR11_0822	HTVC027P_gp06	Middle	0.0372818	negative	-192.902	0.810338	2-hydroxychromene-2-carboxylate isomerase family protein (HCCA Isomerase)
SAR11_0840	HTVC027P_gp06	Middle	0.0237576	positive	23.8615	0.858005	K07090; uncharacterized protein
SAR11_0874	HTVC027P_gp06	Middle	0.0375713	positive	54.3957	0.8094	Phosphoglycerate mutase family
SAR11_0893	HTVC027P_gp06	Middle	0.0165218	positive	22.3363	0.887803	nuoK; NADH-quinone oxidoreductase subunit K
SAR11_0937	HTVC027P_gp06	Middle	0.0298482	positive	15.585	0.835513	pyrG; CTP synthase
SAR11_0967	HTVC027P_gp06	Middle	0.0434386	positive	38.0493	0.790956	E3.1.11.2; exodeoxyribonuclease III
SAR11_0978	HTVC027P_gp06	Middle	0.0224084	positive	25.2712	0.863271	SARS; seryl-tRNA synthetase
SAR11_1005	HTVC027P_gp06	Middle	0.0126491	positive	8.71142	0.905736	nhaA; Na+:H+ antiporter, NhaA family
SAR11_1020	HTVC027P_gp06	Middle	0.0411798	positive	2.91158	0.797932	Acetyltransferase
SAR11_1021	HTVC027P_gp06	Middle	0.0207432	positive	4.54143	0.869939	ogt; methylated-DNA-[protein]-cysteine S-methyltransferase
SAR11_1022	HTVC027P_gp06	Middle	0.0161203	positive	5.72681	0.889585	Permeases of the drug/metabolite transporter (DMT) superfamily
SAR11_1023	HTVC027P_gp06	Middle	0.0177775	positive	21.7371	0.882329	mleP; malate permease and related proteins
SAR11_1025	HTVC027P_gp06	Middle	0.0148362	positive	29.9696	0.895396	hom; homoserine dehydrogenase
SAR11_1027	HTVC027P_gp06	Middle	0.0237872	positive	45.4667	0.857891	argC; N-acetyl-gamma-glutamyl-phosphate reductase
SAR11_1031	HTVC027P_gp06	Middle	0.0311045	positive	3.87853	0.831101	COX15; heme a synthase
SAR11_1036	HTVC027P_gp06	Middle	0.0290874	positive	3.00696	0.83822	plsX; phosphate acyltransferase
SAR11_1046	HTVC027P_gp06	Middle	0.0341625	positive	111.873	0.820639	ribD; diaminohydroxyphosphoribosylaminopyrimidine deaminase / 5-amino-6-(5-phosphoribosylamino)uracil reductase
SAR11_1115	HTVC027P_gp06	Middle	0.0283615	positive	24.532	0.840828	RP-L23; large subunit ribosomal protein L23
SAR11_1147	HTVC027P_gp06	Middle	0.0389584	positive	4.58836	0.804942	leuA; 2-isopropylmalate synthase
SAR11_1150	HTVC027P_gp06	Middle	0.0489635	positive	1.75812	0.774485	E2.5.1.54; 3-deoxy-7-phosphoheptulonate synthase
SAR11_1153	HTVC027P_gp06	Middle	0.0209884	positive	33.8027	0.868944	gph; phosphoglycolate phosphatase
SAR11_1236	HTVC027P_gp06	Middle	0.0310978	positive	16.4969	0.831124	afuC; iron(III) transport system ATP-binding protein
SAR11_1237	HTVC027P_gp06	Middle	0.000757696	positive	37.2887	0.985327	afuB; iron(III) transport system permease protein
SAR11_1238	HTVC027P_gp06	Middle	0.0095133	positive	0.70883	0.921774	afuA; iron(III) transport system substrate-binding protein
SAR11_1312	HTVC027P_gp06	Middle	0.0494328	negative	-76.1363	0.773121	unknown membrane protein
SAR11_1319	HTVC027P_gp06	Middle	0.0168644	positive	68.687	0.886294	Uncharacterized protein family UPF004
SAR11_1321	HTVC027P_gp06	Middle	0.0408719	positive	35.1154	0.798894	hypothetical protein
SAR11_1333	HTVC027P_gp06	Middle	0.0323444	positive	19.7112	0.826813	fadN; 3-hydroxyacyl-CoA dehydrogenase
SAR11_1366	HTVC027P_gp06	Middle	0.000941607	positive	32.0616	0.983047	phosphoglycerate dehydrogenase
SAR11_1370	HTVC027P_gp06	Middle	0.0171688	positive	83.274	0.884964	mrdA; penicillin-binding protein 2
SAR11_1721	HTVC027P_gp06	Middle	0.00928403	positive	65.8999	0.923015	sdhC; succinate dehydrogenase cytochrome b subunit
SAR11_tRNA_f_4	HTVC027P_gp06	Middle	0.0105032	positive	11.8405	0.916531	tRNA-Ile; tRNA Ile
SAR11_0049	HTVC027P_gp10	Middle	0.020639	positive	7.80462	0.870362	amt; ammonium transporter, Amt family
SAR11_0057	HTVC027P_gp10	Middle	0.0267891	positive	26.2265	0.846566	rsbW; serine/threonine-protein kinase RsbW
SAR11_0084	HTVC027P_gp10	Middle	0.0211709	positive	154.211	0.868208	uvrC; excinuclease ABC subunit C
SAR11_0094	HTVC027P_gp10	Middle	0.0331449	positive	29.8471	0.824079	PRPS; ribose-phosphate pyrophosphokinase
SAR11_0099	HTVC027P_gp10	Middle	0.0191234	positive	4.20217	0.876618	fbcH; ubiquinol-cytochrome c reductase cytochrome b/c1 subunit
SAR11_0100	HTVC027P_gp10	Middle	0.0321155	positive	2.72522	0.8276	UQCRFS1; ubiquinol-cytochrome c reductase iron-sulfur subunit
SAR11_0105	HTVC027P_gp10	Middle	0.027509	positive	348.431	0.843923	ispE; 4-diphosphocytidyl-2-C-methyl-D-erythritol kinase
SAR11_0116	HTVC027P_gp10	Middle	0.0169431	positive	11.9211	0.885949	ATPF0A; F-type H+-transporting ATPase subunit a
SAR11_0122	HTVC027P_gp10	Middle	0.00241968	positive	212.786	0.96829	lcyB; lycopene beta-cyclase
SAR11_0132	HTVC027P_gp10	Middle	0.0415985	positive	69.509	0.796628	possible serine protease inhibitor sgti
SAR11_0165	HTVC027P_gp10	Middle	0.0453534	positive	7.81896	0.785157	typA; GTP-binding protein
SAR11_0169	HTVC027P_gp10	Middle	0.0213047	positive	43.4308	0.867669	pmbA; PmbA protein
SAR11_0197	HTVC027P_gp10	Middle	0.0408224	positive	4.93479	0.799049	AHCY; adenosylhomocysteinase
SAR11_0207	HTVC027P_gp10	Middle	0.0167607	positive	63.4541	0.88675	yhhQ; queuosine precursor transporter
SAR11_0223	HTVC027P_gp10	Middle	0.0416357	positive	42.4313	0.796512	proB; glutamate 5-kinase
SAR11_0224	HTVC027P_gp10	Middle	0.0408678	positive	36.7628	0.798907	proA; glutamate-5-semialdehyde dehydrogenase
SAR11_0226	HTVC027P_gp10	Middle	0.0305369	positive	41.2773	0.833085	ybeB; ribosome-associated protein
SAR11_0243	HTVC027P_gp10	Middle	0.0453274	positive	4.15186	0.785235	sdhA; succinate dehydrogenase flavoprotein subunit
SAR11_0245	HTVC027P_gp10	Middle	0.0401365	positive	56.9807	0.801205	asd; aspartate-semialdehyde dehydrogenase
SAR11_0276	HTVC027P_gp10	Middle	0.0137126	positive	58.2894	0.900634	glcF; glycolate oxidase iron-sulfur subunit
SAR11_0277	HTVC027P_gp10	Middle	0.011519	positive	37.7269	0.911331	glcE; glycolate oxidase FAD binding subunit
SAR11_0278	HTVC027P_gp10	Middle	0.0362923	positive	8.75959	0.813568	glcD; glycolate oxidase
SAR11_0285	HTVC027P_gp10	Middle	0.00576296	positive	48.918	0.943735	ccmE; cytochrome c-type biogenesis protein CcmE
SAR11_0290	HTVC027P_gp10	Middle	0.00250486	positive	71.6095	0.967555	hypothetical protein
SAR11_0297	HTVC027P_gp10	Middle	0.0415826	positive	19.6152	0.796677	psiE; protein PsiE
SAR11_0301	HTVC027P_gp10	Middle	0.0202487	positive	97.4907	0.871956	marC; multiple antibiotic resistance protein
SAR11_0330	HTVC027P_gp10	Middle	0.028809	positive	59.3934	0.839217	hisA; phosphoribosylformimino-5-aminoimidazole carboxamide ribotide isomerase
SAR11_0344	HTVC027P_gp10	Middle	0.017453	positive	78.6309	0.883729	hemE; uroporphyrinogen decarboxylase
SAR11_0346	HTVC027P_gp10	Middle	0.00257061	positive	51.2786	0.966994	hemH; protoporphyrin/coproporphyrin ferrochelatase
SAR11_0364	HTVC027P_gp10	Middle	0.016961	positive	35.397	0.885871	fructokinase
SAR11_0366	HTVC027P_gp10	Middle	0.0263816	positive	47.5244	0.848074	dapB; 4-hydroxy-tetrahydrodipicolinate reductase
SAR11_0390	HTVC027P_gp10	Middle	0.0206936	positive	15.6378	0.87014	rbfA; ribosome-binding factor A
SAR11_0393	HTVC027P_gp10	Middle	0.00307612	positive	62.0818	0.962829	Putative SAM-dependent methyltransferase
SAR11_0429	HTVC027P_gp10	Middle	0.0488822	positive	30.5143	0.774721	aceE; pyruvate dehydrogenase E1 component
SAR11_0523	HTVC027P_gp10	Middle	0.00821066	positive	6.25969	0.92898	glucose-6-phosphate isomerase-like protein
SAR11_0525	HTVC027P_gp10	Middle	0.00153993	positive	14.4439	0.976499	NAD dependent epimerase/dehydratase family
SAR11_0526	HTVC027P_gp10	Middle	0.0143914	positive	31.7199	0.897452	rfbD; dTDP-4-dehydrorhamnose reductase
SAR11_0527	HTVC027P_gp10	Middle	0.0220483	positive	11.0373	0.864697	E2.2.1.6L; acetolactate synthase I/II/III large subunit
SAR11_0528	HTVC027P_gp10	Middle	0.00495589	positive	8.95714	0.949062	Protein-L-isoaspartate(D-aspartate) O-methyltransferase (PCMT) family
SAR11_0529	HTVC027P_gp10	Middle	0.0045365	positive	11.8379	0.951949	frmA; S-(hydroxymethyl)glutathione dehydrogenase / alcohol dehydrogenase
SAR11_0530	HTVC027P_gp10	Middle	0.000589143	positive	45.3016	0.987587	cyclopropane-fatty-acyl-phospholipid synthase (CMAS family)
SAR11_0532	HTVC027P_gp10	Middle	0.0207402	positive	146.838	0.869951	FAD oxidase family
SAR11_0534	HTVC027P_gp10	Middle	0.0433461	positive	130.104	0.791239	per; perosamine synthetase
SAR11_0574	HTVC027P_gp10	Middle	0.0265739	positive	12.0745	0.847361	pntA; H+-translocating NAD(P) transhydrogenase subunit alpha
SAR11_0603	HTVC027P_gp10	Middle	0.0123138	positive	63.1136	0.907377	glmM; phosphoglucosamine mutase
SAR11_0604	HTVC027P_gp10	Middle	0.0234565	positive	61.7469	0.85917	thiD; hydroxymethylpyrimidine/phosphomethylpyrimidine kinase
SAR11_0649	HTVC027P_gp10	Middle	0.0394912	positive	21.8827	0.803246	IMPDH; IMP dehydrogenase
SAR11_0651	HTVC027P_gp10	Middle	0.0127915	positive	120.863	0.905044	guaA; GMP synthase (glutamine-hydrolysing)
SAR11_0672	HTVC027P_gp10	Middle	0.0295279	positive	73.9004	0.836649	cfa; cyclopropane-fatty-acyl-phospholipid synthase
SAR11_0674	HTVC027P_gp10	Middle	0.0278575	positive	57.7567	0.842653	short chain dehydrogenase
SAR11_0695	HTVC027P_gp10	Middle	0.0148196	positive	91.4507	0.895473	transporter
SAR11_0697	HTVC027P_gp10	Middle	0.0223352	positive	207.015	0.86356	gshB; glutathione synthase
SAR11_0738	HTVC027P_gp10	Middle	0.0218437	positive	7.53898	0.865511	iscR; Rrf2 family transcriptional regulator, iron-sulfur cluster assembly transcription factor
SAR11_0739	HTVC027P_gp10	Middle	0.0183671	positive	11.5398	0.879808	sufB; Fe-S cluster assembly protein SufB
SAR11_0740	HTVC027P_gp10	Middle	0.0334658	positive	16.2426	0.82299	sufC; Fe-S cluster assembly ATP-binding protein
SAR11_0741	HTVC027P_gp10	Middle	0.0108725	positive	72.1361	0.91462	sufD; Fe-S cluster assembly protein SufD
SAR11_0742	HTVC027P_gp10	Middle	0.0183166	positive	21.0813	0.880023	sufS; cysteine desulfurase / selenocysteine lyase
SAR11_0743	HTVC027P_gp10	Middle	0.0194331	positive	30.5367	0.875325	iscU; nitrogen fixation protein NifU and related proteins
SAR11_0745	HTVC027P_gp10	Middle	0.0323483	positive	23.2642	0.8268	iscA; iron-sulfur cluster assembly protein
SAR11_0784	HTVC027P_gp10	Middle	0.035677	positive	130.634	0.815594	conserved hypothetical protein
SAR11_0806	HTVC027P_gp10	Middle	0.0462037	negative	-72.0645	0.782613	tauB; taurine transport system ATP-binding protein
SAR11_0840	HTVC027P_gp10	Middle	0.0082965	positive	58.0375	0.928493	K07090; uncharacterized protein
SAR11_0874	HTVC027P_gp10	Middle	0.0179733	positive	132.727	0.881488	Phosphoglycerate mutase family
SAR11_0893	HTVC027P_gp10	Middle	0.0225337	positive	51.4837	0.862778	nuoK; NADH-quinone oxidoreductase subunit K
SAR11_0937	HTVC027P_gp10	Middle	0.0169949	positive	37.5185	0.885723	pyrG; CTP synthase
SAR11_0963	HTVC027P_gp10	Middle	0.0316622	positive	26.3809	0.829164	hypothetical protein
SAR11_0967	HTVC027P_gp10	Middle	0.00906188	positive	96.1674	0.924229	E3.1.11.2; exodeoxyribonuclease III
SAR11_0977	HTVC027P_gp10	Middle	0.0331829	positive	27.599	0.823949	tatC; sec-independent protein translocase protein TatC
SAR11_0978	HTVC027P_gp10	Middle	0.0219889	positive	59.1439	0.864933	SARS; seryl-tRNA synthetase
SAR11_0983	HTVC027P_gp10	Middle	0.049742	positive	38.7053	0.772225	uvrA; excinuclease ABC subunit A
SAR11_1005	HTVC027P_gp10	Middle	0.0110614	positive	20.4572	0.913652	nhaA; Na+:H+ antiporter, NhaA family
SAR11_1019	HTVC027P_gp10	Middle	0.0340874	positive	40.9598	0.820892	Integrase/recombinase xerD-like protein
SAR11_1021	HTVC027P_gp10	Middle	0.0207022	positive	10.6194	0.870105	ogt; methylated-DNA-[protein]-cysteine S-methyltransferase
SAR11_1022	HTVC027P_gp10	Middle	0.00365362	positive	13.8979	0.95835	Permeases of the drug/metabolite transporter (DMT) superfamily
SAR11_1023	HTVC027P_gp10	Middle	0.0210791	positive	50.4264	0.868578	mleP; malate permease and related proteins
SAR11_1025	HTVC027P_gp10	Middle	0.0200702	positive	69.1785	0.872689	hom; homoserine dehydrogenase
SAR11_1027	HTVC027P_gp10	Middle	0.00316301	positive	112.581	0.962138	argC; N-acetyl-gamma-glutamyl-phosphate reductase
SAR11_1031	HTVC027P_gp10	Middle	0.00512607	positive	9.68482	0.947915	COX15; heme a synthase
SAR11_1034	HTVC027P_gp10	Middle	0.0426298	positive	62.1415	0.793437	transcription regulator
SAR11_1036	HTVC027P_gp10	Middle	0.0137272	positive	7.28741	0.900565	plsX; phosphate acyltransferase
SAR11_1046	HTVC027P_gp10	Middle	0.0196617	positive	270	0.874376	ribD; diaminohydroxyphosphoribosylaminopyrimidine deaminase / 5-amino-6-(5-phosphoribosylamino)uracil reductase
SAR11_1049	HTVC027P_gp10	Middle	0.0474973	positive	15.7565	0.778779	rpiB; ribose 5-phosphate isomerase B
SAR11_1080	HTVC027P_gp10	Middle	0.0487319	positive	42.3962	0.775159	pyrB; aspartate carbamoyltransferase catalytic subunit
SAR11_1094	HTVC027P_gp10	Middle	0.0489254	positive	7.52844	0.774595	RP-S11; small subunit ribosomal protein S11
SAR11_1115	HTVC027P_gp10	Middle	0.00472391	positive	60.9898	0.950648	RP-L23; large subunit ribosomal protein L23
SAR11_1145	HTVC027P_gp10	Middle	0.027801	positive	9.16896	0.842859	RP-S4; small subunit ribosomal protein S4
SAR11_1146	HTVC027P_gp10	Middle	0.0232543	positive	103.101	0.859956	lasT; tRNA/rRNA methyltransferase
SAR11_1147	HTVC027P_gp10	Middle	0.0239736	positive	11.0707	0.857172	leuA; 2-isopropylmalate synthase
SAR11_1148	HTVC027P_gp10	Middle	0.0188982	positive	21.186	0.877563	CARS; cysteinyl-tRNA synthetase
SAR11_1149	HTVC027P_gp10	Middle	0.0486203	positive	5.13663	0.775485	nadE; NAD+ synthase
SAR11_1150	HTVC027P_gp10	Middle	0.0195321	positive	4.36909	0.874913	E2.5.1.54; 3-deoxy-7-phosphoheptulonate synthase
SAR11_1153	HTVC027P_gp10	Middle	0.0314003	positive	77.2469	0.830072	gph; phosphoglycolate phosphatase
SAR11_1236	HTVC027P_gp10	Middle	0.00474226	positive	41.2494	0.950522	afuC; iron(III) transport system ATP-binding protein
SAR11_1237	HTVC027P_gp10	Middle	0.00916563	positive	84.4132	0.923661	afuB; iron(III) transport system permease protein
SAR11_1238	HTVC027P_gp10	Middle	0.000865164	positive	1.71234	0.983975	afuA; iron(III) transport system substrate-binding protein
SAR11_1239	HTVC027P_gp10	Middle	0.0334954	positive	34.6525	0.822889	hypothetical protein
SAR11_1312	HTVC027P_gp10	Middle	0.0389138	negative	-181.659	0.805084	unknown membrane protein
SAR11_1319	HTVC027P_gp10	Middle	0.00618222	positive	165.487	0.941071	Uncharacterized protein family UPF004
SAR11_1322	HTVC027P_gp10	Middle	0.0305127	positive	212.348	0.83317	bamB; outer membrane protein assembly factor BamB
SAR11_1324	HTVC027P_gp10	Middle	0.0373788	positive	21.3875	0.810024	ACO; aconitate hydratase
SAR11_1328	HTVC027P_gp10	Middle	0.0474773	positive	17.3341	0.778838	ALDH; aldehyde dehydrogenase (NAD+)
SAR11_1333	HTVC027P_gp10	Middle	0.0383966	positive	45.5242	0.80674	fadN; 3-hydroxyacyl-CoA dehydrogenase
SAR11_1366	HTVC027P_gp10	Middle	0.000470802	positive	75.2023	0.989307	phosphoglycerate dehydrogenase
SAR11_1367	HTVC027P_gp10	Middle	0.0458747	positive	97.5575	0.783595	hypothetical transport protein
SAR11_1368	HTVC027P_gp10	Middle	0.0158523	positive	6.8211	0.890783	D-amino-acid dehydrogenase small chain
SAR11_1370	HTVC027P_gp10	Middle	0.0272689	positive	190.235	0.844802	mrdA; penicillin-binding protein 2
SAR11_1721	HTVC027P_gp10	Middle	0.00111645	positive	158.85	0.981017	sdhC; succinate dehydrogenase cytochrome b subunit
SAR11_tRNA_f_4	HTVC027P_gp10	Middle	0.00970322	positive	27.7483	0.920753	tRNA-Ile; tRNA Ile
SAR11_0049	HTVC027P_gp11	Late	0.0035467	positive	11.5837	0.95916	amt; ammonium transporter, Amt family
SAR11_0057	HTVC027P_gp11	Late	0.000660533	positive	40.0295	0.986606	rsbW; serine/threonine-protein kinase RsbW
SAR11_0084	HTVC027P_gp11	Late	0.00860228	positive	225.263	0.926773	uvrC; excinuclease ABC subunit C
SAR11_0099	HTVC027P_gp11	Late	0.0294375	positive	5.80528	0.836971	fbcH; ubiquinol-cytochrome c reductase cytochrome b/c1 subunit
SAR11_0100	HTVC027P_gp11	Late	0.00610559	positive	4.10973	0.941553	UQCRFS1; ubiquinol-cytochrome c reductase iron-sulfur subunit
SAR11_0105	HTVC027P_gp11	Late	0.0445135	positive	475.929	0.787688	ispE; 4-diphosphocytidyl-2-C-methyl-D-erythritol kinase
SAR11_0116	HTVC027P_gp11	Late	0.0411911	positive	15.995	0.797897	ATPF0A; F-type H+-transporting ATPase subunit a
SAR11_0122	HTVC027P_gp11	Late	0.0168943	positive	287.804	0.886163	lcyB; lycopene beta-cyclase
SAR11_0128	HTVC027P_gp11	Late	0.0117695	positive	200.229	0.910075	thrC; threonine synthase
SAR11_0129	HTVC027P_gp11	Late	0.0301225	positive	192.279	0.834544	SURF1; surfeit locus 1 family protein
SAR11_0132	HTVC027P_gp11	Late	0.0352414	positive	99.5252	0.817036	possible serine protease inhibitor sgti
SAR11_0165	HTVC027P_gp11	Late	0.0218552	positive	11.6063	0.865465	typA; GTP-binding protein
SAR11_0169	HTVC027P_gp11	Late	0.0160309	positive	62.1886	0.889984	pmbA; PmbA protein
SAR11_0184	HTVC027P_gp11	Late	0.013151	positive	6.87346	0.903309	K07101; uncharacterized protein
SAR11_0197	HTVC027P_gp11	Late	0.0359206	positive	7.04538	0.81479	AHCY; adenosylhomocysteinase
SAR11_0204	HTVC027P_gp11	Late	0.0294569	positive	6.32332	0.836902	E4.1.1.17; ornithine decarboxylase
SAR11_0205	HTVC027P_gp11	Late	0.0185832	positive	23.5126	0.878892	DHPS; deoxyhypusine synthase
SAR11_0206	HTVC027P_gp11	Late	0.0218172	positive	57.1669	0.865617	speB; agmatinase
SAR11_0207	HTVC027P_gp11	Late	0.0125714	positive	90.6881	0.906115	yhhQ; queuosine precursor transporter
SAR11_0216	HTVC027P_gp11	Late	0.0493097	positive	230.276	0.773478	hisC; histidinol-phosphate aminotransferase
SAR11_0222	HTVC027P_gp11	Late	0.0195723	positive	35.8488	0.874746	obgE; GTPase
SAR11_0223	HTVC027P_gp11	Late	0.00851616	positive	64.7275	0.927256	proB; glutamate 5-kinase
SAR11_0224	HTVC027P_gp11	Late	0.0132743	positive	55.2505	0.902719	proA; glutamate-5-semialdehyde dehydrogenase
SAR11_0242	HTVC027P_gp11	Late	0.0201558	positive	40.9303	0.872338	sdhB; succinate dehydrogenase iron-sulfur subunit
SAR11_0243	HTVC027P_gp11	Late	0.0119386	positive	6.31655	0.909232	sdhA; succinate dehydrogenase flavoprotein subunit
SAR11_0247	HTVC027P_gp11	Late	0.0476695	positive	327.017	0.778272	hydrolase
SAR11_0256	HTVC027P_gp11	Late	0.0362681	positive	12.952	0.813648	SRP54; signal recognition particle subunit SRP54
SAR11_0260	HTVC027P_gp11	Late	0.0473185	positive	197.445	0.779306	Transporter
SAR11_0266	HTVC027P_gp11	Late	0.0363726	negative	-0.334515	0.813305	TRAP dicarboxylate transporter - DctP subunit (mannitol/chloroaromatic compounds)
SAR11_0276	HTVC027P_gp11	Late	0.00650476	positive	84.1516	0.939064	glcF; glycolate oxidase iron-sulfur subunit
SAR11_0277	HTVC027P_gp11	Late	0.00370979	positive	54.6863	0.957928	glcE; glycolate oxidase FAD binding subunit
SAR11_0285	HTVC027P_gp11	Late	0.00350883	positive	69.7355	0.959449	ccmE; cytochrome c-type biogenesis protein CcmE
SAR11_0290	HTVC027P_gp11	Late	0.0277842	positive	94.4986	0.84292	hypothetical protein
SAR11_0306	HTVC027P_gp11	Late	0.0108748	positive	101.087	0.914609	hypothetical protein
SAR11_0330	HTVC027P_gp11	Late	0.0450488	positive	81.2702	0.786072	hisA; phosphoribosylformimino-5-aminoimidazole carboxamide ribotide isomerase
SAR11_0336	HTVC027P_gp11	Late	0.0242387	positive	12.6142	0.856154	Putative translocase transmembrane protein with Tim44 Pfam domain
SAR11_0344	HTVC027P_gp11	Late	0.000212782	positive	117.885	0.993697	hemE; uroporphyrinogen decarboxylase
SAR11_0346	HTVC027P_gp11	Late	0.00431118	positive	71.9935	0.953538	hemH; protoporphyrin/coproporphyrin ferrochelatase
SAR11_0364	HTVC027P_gp11	Late	0.0110556	positive	50.8251	0.913682	fructokinase
SAR11_0365	HTVC027P_gp11	Late	0.0286663	positive	117.356	0.839729	NTH; endonuclease III
SAR11_0366	HTVC027P_gp11	Late	0.011948	positive	69.5705	0.909185	dapB; 4-hydroxy-tetrahydrodipicolinate reductase
SAR11_0388	HTVC027P_gp11	Late	0.00896768	positive	8.74876	0.924747	nusA; transcription termination/antitermination protein NusA
SAR11_0389	HTVC027P_gp11	Late	0.0150304	positive	11.1863	0.894506	infB; translation initiation factor IF-2
SAR11_0390	HTVC027P_gp11	Late	0.0051484	positive	23.0744	0.947765	rbfA; ribosome-binding factor A
SAR11_0391	HTVC027P_gp11	Late	0.0288817	positive	9.07264	0.838956	RP-S15; small subunit ribosomal protein S15
SAR11_0393	HTVC027P_gp11	Late	0.00625131	positive	86.7562	0.940638	Putative SAM-dependent methyltransferase
SAR11_0398	HTVC027P_gp11	Late	0.0214169	positive	5.07997	0.867218	irr; Fur family transcriptional regulator, iron response regulator
SAR11_0399	HTVC027P_gp11	Late	0.0158928	positive	0.0398706	0.890602	Rubrerythrin
SAR11_0400	HTVC027P_gp11	Late	0.00594693	positive	0.877	0.942558	glpC; glycerol-3-phosphate dehydrogenase subunit C
SAR11_0401	HTVC027P_gp11	Late	0.00768267	positive	1.13583	0.932015	hypothetical protein
SAR11_0524	HTVC027P_gp11	Late	0.0321766	positive	65.3727	0.827389	hypothetical protein
SAR11_0525	HTVC027P_gp11	Late	0.024442	positive	19.1129	0.855376	NAD dependent epimerase/dehydratase family
SAR11_0530	HTVC027P_gp11	Late	0.0247177	positive	59.5713	0.854325	cyclopropane-fatty-acyl-phospholipid synthase (CMAS family)
SAR11_0574	HTVC027P_gp11	Late	0.0495288	positive	16.3034	0.772843	pntA; H+-translocating NAD(P) transhydrogenase subunit alpha
SAR11_0590	HTVC027P_gp11	Late	0.00756436	positive	616.836	0.932704	MTHFS; 5-formyltetrahydrofolate cyclo-ligase
SAR11_0602	HTVC027P_gp11	Late	0.0162335	positive	87.1725	0.88908	folP; dihydropteroate synthase
SAR11_0603	HTVC027P_gp11	Late	0.00659109	positive	90.7514	0.938533	glmM; phosphoglucosamine mutase
SAR11_0604	HTVC027P_gp11	Late	0.00995183	positive	90.3096	0.919428	thiD; hydroxymethylpyrimidine/phosphomethylpyrimidine kinase
SAR11_0649	HTVC027P_gp11	Late	0.00338006	positive	33.8306	0.960439	IMPDH; IMP dehydrogenase
SAR11_0651	HTVC027P_gp11	Late	0.00410878	positive	175.532	0.954991	guaA; GMP synthase (glutamine-hydrolysing)
SAR11_0654	HTVC027P_gp11	Late	0.0322191	positive	57.1571	0.827243	hypothetical protein
SAR11_0669	HTVC027P_gp11	Late	0.0115717	positive	71.4575	0.911066	K06954; uncharacterized protein
SAR11_0672	HTVC027P_gp11	Late	0.00233233	positive	112.447	0.969053	cfa; cyclopropane-fatty-acyl-phospholipid synthase
SAR11_0674	HTVC027P_gp11	Late	0.011254	positive	84.9834	0.912671	short chain dehydrogenase
SAR11_0676	HTVC027P_gp11	Late	0.0183044	positive	28.4472	0.880075	FOXRED1; FAD-dependent oxidoreductase domain-containing protein 1
SAR11_0695	HTVC027P_gp11	Late	0.00276806	positive	134.245	0.965336	transporter
SAR11_0697	HTVC027P_gp11	Late	0.0131271	positive	299.365	0.903424	gshB; glutathione synthase
SAR11_0704	HTVC027P_gp11	Late	0.0283267	positive	34.3086	0.840953	RP-S18; small subunit ribosomal protein S18
SAR11_0738	HTVC027P_gp11	Late	0.00370341	positive	11.2138	0.957976	iscR; Rrf2 family transcriptional regulator, iron-sulfur cluster assembly transcription factor
SAR11_0739	HTVC027P_gp11	Late	0.00629164	positive	16.8677	0.940386	sufB; Fe-S cluster assembly protein SufB
SAR11_0740	HTVC027P_gp11	Late	0.0005909	positive	25.156	0.987563	sufC; Fe-S cluster assembly ATP-binding protein
SAR11_0741	HTVC027P_gp11	Late	0.00392228	positive	104.289	0.956351	sufD; Fe-S cluster assembly protein SufD
SAR11_0742	HTVC027P_gp11	Late	0.0110386	positive	30.3716	0.913768	sufS; cysteine desulfurase / selenocysteine lyase
SAR11_0743	HTVC027P_gp11	Late	0.000605221	positive	45.8538	0.987363	iscU; nitrogen fixation protein NifU and related proteins
SAR11_0750	HTVC027P_gp11	Late	0.0269569	positive	102.069	0.845948	Homocysteine S-methyltransferase
SAR11_0840	HTVC027P_gp11	Late	0.00702792	positive	82.3814	0.935882	K07090; uncharacterized protein
SAR11_0963	HTVC027P_gp11	Late	0.0200491	positive	38.2666	0.872776	hypothetical protein
SAR11_0967	HTVC027P_gp11	Late	0.00404225	positive	138.244	0.955473	E3.1.11.2; exodeoxyribonuclease III
SAR11_0976	HTVC027P_gp11	Late	0.0336612	positive	28.7361	0.822329	tatB; sec-independent protein translocase protein TatB
SAR11_0977	HTVC027P_gp11	Late	0.0147898	positive	40.6819	0.89561	tatC; sec-independent protein translocase protein TatC
SAR11_0983	HTVC027P_gp11	Late	0.0127434	positive	59.2501	0.905278	uvrA; excinuclease ABC subunit A
SAR11_1019	HTVC027P_gp11	Late	0.0227433	positive	59.3411	0.861953	Integrase/recombinase xerD-like protein
SAR11_1022	HTVC027P_gp11	Late	0.00722934	positive	19.4052	0.934679	Permeases of the drug/metabolite transporter (DMT) superfamily
SAR11_1027	HTVC027P_gp11	Late	0.00145934	positive	160.422	0.977323	argC; N-acetyl-gamma-glutamyl-phosphate reductase
SAR11_1030	HTVC027P_gp11	Late	0.00698004	positive	2.85846	0.93617	metY; O-acetylhomoserine (thiol)-lyase
SAR11_1031	HTVC027P_gp11	Late	0.00400878	positive	13.749	0.955717	COX15; heme a synthase
SAR11_1034	HTVC027P_gp11	Late	0.0181511	positive	92.5648	0.880728	transcription regulator
SAR11_1036	HTVC027P_gp11	Late	0.0270454	positive	9.98397	0.845622	plsX; phosphate acyltransferase
SAR11_1049	HTVC027P_gp11	Late	0.0187715	positive	23.655	0.878096	rpiB; ribose 5-phosphate isomerase B
SAR11_1080	HTVC027P_gp11	Late	0.00556494	positive	66.1836	0.945016	pyrB; aspartate carbamoyltransferase catalytic subunit
SAR11_1081	HTVC027P_gp11	Late	0.00755306	positive	147.69	0.932771	URA4; dihydroorotase
SAR11_1115	HTVC027P_gp11	Late	0.00667812	positive	85.6541	0.938	RP-L23; large subunit ribosomal protein L23
SAR11_1145	HTVC027P_gp11	Late	0.00563856	positive	13.7231	0.944538	RP-S4; small subunit ribosomal protein S4
SAR11_1146	HTVC027P_gp11	Late	0.00668742	positive	152.234	0.937943	lasT; tRNA/rRNA methyltransferase
SAR11_1147	HTVC027P_gp11	Late	0.025134	positive	15.6118	0.852747	leuA; 2-isopropylmalate synthase
SAR11_1148	HTVC027P_gp11	Late	0.00202471	positive	31.5211	0.971822	CARS; cysteinyl-tRNA synthetase
SAR11_1149	HTVC027P_gp11	Late	0.0188234	positive	7.72695	0.877878	nadE; NAD+ synthase
SAR11_1150	HTVC027P_gp11	Late	0.00841388	positive	6.36124	0.92783	E2.5.1.54; 3-deoxy-7-phosphoheptulonate synthase
SAR11_1153	HTVC027P_gp11	Late	0.0470568	positive	105.875	0.78008	gph; phosphoglycolate phosphatase
SAR11_1157	HTVC027P_gp11	Late	0.0100846	positive	8.10911	0.918725	probable methyltransferase
SAR11_1158	HTVC027P_gp11	Late	0.0138107	positive	0.803651	0.90017	E1.17.4.1B; ribonucleoside-diphosphate reductase beta chain
SAR11_1159	HTVC027P_gp11	Late	0.0181373	positive	1.24756	0.880787	E1.17.4.1A; ribonucleoside-diphosphate reductase alpha chain
SAR11_1169	HTVC027P_gp11	Late	0.00926082	positive	199.592	0.923142	possible multi-domain protein
SAR11_1174	HTVC027P_gp11	Late	0.00498592	positive	52.9941	0.948859	phoB; two-component system, OmpR family, phosphate regulon response regulator PhoB
SAR11_1175	HTVC027P_gp11	Late	0.00453029	positive	10.527	0.951993	phoU; phosphate transport system protein
SAR11_1176	HTVC027P_gp11	Late	0.00521928	positive	12.007	0.947292	pstB; phosphate transport system ATP-binding protein
SAR11_1177	HTVC027P_gp11	Late	0.00707851	positive	16.3339	0.935579	pstA; phosphate transport system permease protein
SAR11_1178	HTVC027P_gp11	Late	0.011431	positive	10.2656	0.911775	pstC; phosphate transport system permease protein
SAR11_1203	HTVC027P_gp11	Late	0.0170315	negative	-3.25327	0.885563	tctC; putative tricarboxylic transport membrane protein
SAR11_1215	HTVC027P_gp11	Late	0.0373559	positive	159.368	0.810098	Sulfotransferase domain
SAR11_1233	HTVC027P_gp11	Late	0.019263	positive	139.442	0.876034	Domain of unknown function (DUF931)
SAR11_1236	HTVC027P_gp11	Late	0.00265494	positive	58.8013	0.966281	afuC; iron(III) transport system ATP-binding protein
SAR11_1238	HTVC027P_gp11	Late	0.00440171	positive	2.38242	0.952896	afuA; iron(III) transport system substrate-binding protein
SAR11_1239	HTVC027P_gp11	Late	0.0317136	positive	49.1741	0.828986	hypothetical protein
SAR11_1311	HTVC027P_gp11	Late	0.0432155	negative	-7.47194	0.791639	unknown membrane protein
SAR11_1319	HTVC027P_gp11	Late	0.031392	positive	219.744	0.830101	Uncharacterized protein family UPF004
SAR11_1322	HTVC027P_gp11	Late	0.045433	positive	291.401	0.784918	bamB; outer membrane protein assembly factor BamB
SAR11_1324	HTVC027P_gp11	Late	0.0330271	positive	30.507	0.824479	ACO; aconitate hydratase
SAR11_1328	HTVC027P_gp11	Late	0.015652	positive	26.2229	0.891684	ALDH; aldehyde dehydrogenase (NAD+)
SAR11_1361	HTVC027P_gp11	Late	0.0194123	negative	-1.67009	0.875412	livK; branched-chain amino acid transport system substrate-binding protein
SAR11_1366	HTVC027P_gp11	Late	0.025424	positive	98.6498	0.851653	phosphoglycerate dehydrogenase
SAR11_1367	HTVC027P_gp11	Late	0.0499243	positive	136.879	0.771699	hypothetical transport protein
SAR11_1368	HTVC027P_gp11	Late	0.00234953	positive	10.0579	0.968902	D-amino-acid dehydrogenase small chain
SAR11_1721	HTVC027P_gp11	Late	0.0187317	positive	212.5	0.878264	sdhC; succinate dehydrogenase cytochrome b subunit
SAR11_tRNA_f_4	HTVC027P_gp11	Late	0.0255018	positive	37.7242	0.85136	tRNA-Ile; tRNA Ile
SAR11_0049	HTVC027P_gp12	Late	0.01641	positive	3.01642	0.888297	amt; ammonium transporter, Amt family
SAR11_0057	HTVC027P_gp12	Late	0.00384872	positive	10.6672	0.956893	rsbW; serine/threonine-protein kinase RsbW
SAR11_0084	HTVC027P_gp12	Late	0.0289953	positive	57.98	0.838549	uvrC; excinuclease ABC subunit C
SAR11_0100	HTVC027P_gp12	Late	0.012378	positive	1.09149	0.907061	UQCRFS1; ubiquinol-cytochrome c reductase iron-sulfur subunit
SAR11_0128	HTVC027P_gp12	Late	0.0202289	positive	53.0356	0.872038	thrC; threonine synthase
SAR11_0165	HTVC027P_gp12	Late	0.0369827	positive	3.04071	0.811311	typA; GTP-binding protein
SAR11_0169	HTVC027P_gp12	Late	0.0432523	positive	15.8695	0.791526	pmbA; PmbA protein
SAR11_0184	HTVC027P_gp12	Late	0.0020265	positive	1.92912	0.971806	K07101; uncharacterized protein
SAR11_0204	HTVC027P_gp12	Late	0.00782447	positive	1.80484	0.931192	E4.1.1.17; ornithine decarboxylase
SAR11_0205	HTVC027P_gp12	Late	0.0102744	positive	6.50132	0.917726	DHPS; deoxyhypusine synthase
SAR11_0206	HTVC027P_gp12	Late	0.003561	positive	16.2822	0.959051	speB; agmatinase
SAR11_0207	HTVC027P_gp12	Late	0.0434617	positive	22.9259	0.790886	yhhQ; queuosine precursor transporter
SAR11_0222	HTVC027P_gp12	Late	0.0201283	positive	9.68756	0.87245	obgE; GTPase
SAR11_0223	HTVC027P_gp12	Late	0.0150182	positive	17.203	0.894562	proB; glutamate 5-kinase
SAR11_0224	HTVC027P_gp12	Late	0.0242762	positive	14.5583	0.85601	proA; glutamate-5-semialdehyde dehydrogenase
SAR11_0233	HTVC027P_gp12	Late	0.0264442	positive	11.7971	0.847842	ATPF1D; F-type H+-transporting ATPase subunit delta
SAR11_0242	HTVC027P_gp12	Late	0.0217841	positive	11.0334	0.865748	sdhB; succinate dehydrogenase iron-sulfur subunit
SAR11_0243	HTVC027P_gp12	Late	0.0208712	positive	1.67135	0.869419	sdhA; succinate dehydrogenase flavoprotein subunit
SAR11_0247	HTVC027P_gp12	Late	0.0397151	positive	89.8562	0.802537	hydrolase
SAR11_0256	HTVC027P_gp12	Late	0.0467766	positive	3.43346	0.78091	SRP54; signal recognition particle subunit SRP54
SAR11_0276	HTVC027P_gp12	Late	0.0284574	positive	21.5422	0.840482	glcF; glycolate oxidase iron-sulfur subunit
SAR11_0277	HTVC027P_gp12	Late	0.0217906	positive	14.0674	0.865722	glcE; glycolate oxidase FAD binding subunit
SAR11_0285	HTVC027P_gp12	Late	0.0247173	positive	17.806	0.854327	ccmE; cytochrome c-type biogenesis protein CcmE
SAR11_0306	HTVC027P_gp12	Late	0.0127374	positive	27.2136	0.905307	hypothetical protein
SAR11_0336	HTVC027P_gp12	Late	0.0350002	positive	3.33601	0.817838	Putative translocase transmembrane protein with Tim44 Pfam domain
SAR11_0344	HTVC027P_gp12	Late	0.00524666	positive	31.1418	0.94711	hemE; uroporphyrinogen decarboxylase
SAR11_0346	HTVC027P_gp12	Late	0.0275216	positive	18.3263	0.843877	hemH; protoporphyrin/coproporphyrin ferrochelatase
SAR11_0364	HTVC027P_gp12	Late	0.0312498	positive	13.1125	0.830595	fructokinase
SAR11_0365	HTVC027P_gp12	Late	0.0422454	positive	30.8907	0.794623	NTH; endonuclease III
SAR11_0366	HTVC027P_gp12	Late	0.0353206	positive	17.8427	0.816774	dapB; 4-hydroxy-tetrahydrodipicolinate reductase
SAR11_0388	HTVC027P_gp12	Late	0.00582817	positive	2.39097	0.943316	nusA; transcription termination/antitermination protein NusA
SAR11_0389	HTVC027P_gp12	Late	0.0112684	positive	3.05734	0.912598	infB; translation initiation factor IF-2
SAR11_0390	HTVC027P_gp12	Late	0.0200766	positive	5.9912	0.872663	rbfA; ribosome-binding factor A
SAR11_0393	HTVC027P_gp12	Late	0.0365801	positive	21.8195	0.812625	Putative SAM-dependent methyltransferase
SAR11_0398	HTVC027P_gp12	Late	0.010109	positive	1.41472	0.918596	irr; Fur family transcriptional regulator, iron response regulator
SAR11_0399	HTVC027P_gp12	Late	0.00272217	positive	0.0112343	0.965718	Rubrerythrin
SAR11_0400	HTVC027P_gp12	Late	0.00189652	positive	0.241111	0.973018	glpC; glycerol-3-phosphate dehydrogenase subunit C
SAR11_0401	HTVC027P_gp12	Late	0.00175975	positive	0.314243	0.974324	hypothetical protein
SAR11_0410	HTVC027P_gp12	Late	0.0354046	negative	-53.1712	0.816495	dnaA; chromosomal replication initiator protein
SAR11_0524	HTVC027P_gp12	Late	0.0410629	positive	17.3754	0.798297	hypothetical protein
SAR11_0567	HTVC027P_gp12	Late	0.0195183	positive	182.593	0.874971	hypothetical protein
SAR11_0590	HTVC027P_gp12	Late	0.000548574	positive	171.8	0.988162	MTHFS; 5-formyltetrahydrofolate cyclo-ligase
SAR11_0602	HTVC027P_gp12	Late	0.0102971	positive	23.9634	0.917607	folP; dihydropteroate synthase
SAR11_0603	HTVC027P_gp12	Late	0.0273437	positive	23.2941	0.844528	glmM; phosphoglucosamine mutase
SAR11_0604	HTVC027P_gp12	Late	0.0319428	positive	23.1927	0.828195	thiD; hydroxymethylpyrimidine/phosphomethylpyrimidine kinase
SAR11_0635	HTVC027P_gp12	Late	0.0352597	negative	-22.837	0.816976	umuD; DNA polymerase V
SAR11_0649	HTVC027P_gp12	Late	0.00558339	positive	9.07985	0.944896	IMPDH; IMP dehydrogenase
SAR11_0651	HTVC027P_gp12	Late	0.0230006	positive	45.0979	0.860946	guaA; GMP synthase (glutamine-hydrolysing)
SAR11_0669	HTVC027P_gp12	Late	0.0200016	positive	18.9271	0.872971	K06954; uncharacterized protein
SAR11_0670	HTVC027P_gp12	Late	0.0217783	positive	221.066	0.865771	K09701; uncharacterized protein
SAR11_0672	HTVC027P_gp12	Late	0.00822578	positive	29.7899	0.928894	cfa; cyclopropane-fatty-acyl-phospholipid synthase
SAR11_0674	HTVC027P_gp12	Late	0.0258114	positive	22.1946	0.850199	short chain dehydrogenase
SAR11_0676	HTVC027P_gp12	Late	0.0130065	positive	7.80148	0.904005	FOXRED1; FAD-dependent oxidoreductase domain-containing protein 1
SAR11_0695	HTVC027P_gp12	Late	0.0163215	positive	34.8535	0.88869	transporter
SAR11_0697	HTVC027P_gp12	Late	0.0364102	positive	76.8528	0.813181	gshB; glutathione synthase
SAR11_0704	HTVC027P_gp12	Late	0.0370895	positive	9.11651	0.810964	RP-S18; small subunit ribosomal protein S18
SAR11_0738	HTVC027P_gp12	Late	0.0103325	positive	2.96942	0.917422	iscR; Rrf2 family transcriptional regulator, iron-sulfur cluster assembly transcription factor
SAR11_0739	HTVC027P_gp12	Late	0.0196929	positive	4.4008	0.874246	sufB; Fe-S cluster assembly protein SufB
SAR11_0740	HTVC027P_gp12	Late	0.000769431	positive	6.79872	0.985176	sufC; Fe-S cluster assembly ATP-binding protein
SAR11_0741	HTVC027P_gp12	Late	0.0201296	positive	26.9533	0.872445	sufD; Fe-S cluster assembly protein SufD
SAR11_0742	HTVC027P_gp12	Late	0.0313655	positive	7.8334	0.830193	sufS; cysteine desulfurase / selenocysteine lyase
SAR11_0743	HTVC027P_gp12	Late	0.00491547	positive	12.1663	0.949337	iscU; nitrogen fixation protein NifU and related proteins
SAR11_0750	HTVC027P_gp12	Late	0.00613183	positive	29.1352	0.941387	Homocysteine S-methyltransferase
SAR11_0840	HTVC027P_gp12	Late	0.0315117	positive	20.9888	0.829685	K07090; uncharacterized protein
SAR11_0963	HTVC027P_gp12	Late	0.0483733	positive	9.76491	0.776207	hypothetical protein
SAR11_0967	HTVC027P_gp12	Late	0.0253222	positive	35.3246	0.852036	E3.1.11.2; exodeoxyribonuclease III
SAR11_0976	HTVC027P_gp12	Late	0.0488472	positive	7.54776	0.774823	tatB; sec-independent protein translocase protein TatB
SAR11_0977	HTVC027P_gp12	Late	0.0369784	positive	10.4773	0.811325	tatC; sec-independent protein translocase protein TatC
SAR11_0983	HTVC027P_gp12	Late	0.0220608	positive	15.6685	0.864647	uvrA; excinuclease ABC subunit A
SAR11_1022	HTVC027P_gp12	Late	0.0372709	positive	4.88922	0.810374	Permeases of the drug/metabolite transporter (DMT) superfamily
SAR11_1027	HTVC027P_gp12	Late	0.0195193	positive	41.0725	0.874967	argC; N-acetyl-gamma-glutamyl-phosphate reductase
SAR11_1030	HTVC027P_gp12	Late	0.00083562	positive	0.793118	0.98434	metY; O-acetylhomoserine (thiol)-lyase
SAR11_1031	HTVC027P_gp12	Late	0.0281792	positive	3.49093	0.841487	COX15; heme a synthase
SAR11_1034	HTVC027P_gp12	Late	0.0376699	positive	24.0067	0.809081	transcription regulator
SAR11_1035	HTVC027P_gp12	Late	0.0459035	positive	31.0746	0.783509	ihfA; integration host factor subunit alpha
SAR11_1049	HTVC027P_gp12	Late	0.0333496	positive	6.19818	0.823384	rpiB; ribose 5-phosphate isomerase B
SAR11_1080	HTVC027P_gp12	Late	0.00821029	positive	17.756	0.928982	pyrB; aspartate carbamoyltransferase catalytic subunit
SAR11_1081	HTVC027P_gp12	Late	0.00135228	positive	40.9301	0.978441	URA4; dihydroorotase
SAR11_1115	HTVC027P_gp12	Late	0.0310402	positive	21.8194	0.831325	RP-L23; large subunit ribosomal protein L23
SAR11_1145	HTVC027P_gp12	Late	0.0171069	positive	3.59486	0.885234	RP-S4; small subunit ribosomal protein S4
SAR11_1146	HTVC027P_gp12	Late	0.0221828	positive	39.5395	0.864163	lasT; tRNA/rRNA methyltransferase
SAR11_1148	HTVC027P_gp12	Late	0.0114047	positive	8.26219	0.911908	CARS; cysteinyl-tRNA synthetase
SAR11_1149	HTVC027P_gp12	Late	0.0328563	positive	2.02696	0.825061	nadE; NAD+ synthase
SAR11_1150	HTVC027P_gp12	Late	0.02843	positive	1.63836	0.84058	E2.5.1.54; 3-deoxy-7-phosphoheptulonate synthase
SAR11_1157	HTVC027P_gp12	Late	0.00900905	positive	2.20115	0.924519	probable methyltransferase
SAR11_1158	HTVC027P_gp12	Late	0.00612837	positive	0.222385	0.941409	E1.17.4.1B; ribonucleoside-diphosphate reductase beta chain
SAR11_1159	HTVC027P_gp12	Late	0.00540239	positive	0.349865	0.94608	E1.17.4.1A; ribonucleoside-diphosphate reductase alpha chain
SAR11_1169	HTVC027P_gp12	Late	0.0079584	positive	54.2199	0.930421	possible multi-domain protein
SAR11_1174	HTVC027P_gp12	Late	0.00426762	positive	14.3773	0.953849	phoB; two-component system, OmpR family, phosphate regulon response regulator PhoB
SAR11_1175	HTVC027P_gp12	Late	0.00307716	positive	2.86466	0.962821	phoU; phosphate transport system protein
SAR11_1176	HTVC027P_gp12	Late	0.0022314	positive	3.28758	0.969947	pstB; phosphate transport system ATP-binding protein
SAR11_1177	HTVC027P_gp12	Late	0.00110321	positive	4.52618	0.981167	pstA; phosphate transport system permease protein
SAR11_1178	HTVC027P_gp12	Late	0.00197305	positive	2.86849	0.972301	pstC; phosphate transport system permease protein
SAR11_1179	HTVC027P_gp12	Late	0.0279356	positive	0.0433277	0.84237	pstS; phosphate transport system substrate-binding protein
SAR11_1203	HTVC027P_gp12	Late	0.0233724	negative	-0.867249	0.859497	tctC; putative tricarboxylic transport membrane protein
SAR11_1215	HTVC027P_gp12	Late	0.010428	positive	45.8786	0.916923	Sulfotransferase domain
SAR11_1233	HTVC027P_gp12	Late	0.0270395	positive	37.0713	0.845644	Domain of unknown function (DUF931)
SAR11_1236	HTVC027P_gp12	Late	0.0208731	positive	15.0924	0.869411	afuC; iron(III) transport system ATP-binding protein
SAR11_1238	HTVC027P_gp12	Late	0.0298977	positive	0.603585	0.835338	afuA; iron(III) transport system substrate-binding protein
SAR11_1328	HTVC027P_gp12	Late	0.0221876	positive	6.98522	0.864144	ALDH; aldehyde dehydrogenase (NAD+)
SAR11_1361	HTVC027P_gp12	Late	0.0230437	negative	-0.448115	0.860777	livK; branched-chain amino acid transport system substrate-binding protein
SAR11_1368	HTVC027P_gp12	Late	0.0153563	positive	2.61282	0.893021	D-amino-acid dehydrogenase small chain
SAR11_0049	HTVC027P_gp13	Late	0.0135358	positive	3.23678	0.901472	amt; ammonium transporter, Amt family
SAR11_0057	HTVC027P_gp13	Late	0.00357355	positive	11.3748	0.958956	rsbW; serine/threonine-protein kinase RsbW
SAR11_0084	HTVC027P_gp13	Late	0.0312108	positive	61.4708	0.830731	uvrC; excinuclease ABC subunit C
SAR11_0100	HTVC027P_gp13	Late	0.0264473	positive	1.12404	0.84783	UQCRFS1; ubiquinol-cytochrome c reductase iron-sulfur subunit
SAR11_0105	HTVC027P_gp13	Late	0.0474401	positive	136.413	0.778948	ispE; 4-diphosphocytidyl-2-C-methyl-D-erythritol kinase
SAR11_0122	HTVC027P_gp13	Late	0.0450786	positive	78.1236	0.785983	lcyB; lycopene beta-cyclase
SAR11_0128	HTVC027P_gp13	Late	0.025046	positive	55.8753	0.853079	thrC; threonine synthase
SAR11_0129	HTVC027P_gp13	Late	0.0298808	positive	55.4484	0.835397	SURF1; surfeit locus 1 family protein
SAR11_0184	HTVC027P_gp13	Late	0.00522052	positive	2.02877	0.947284	K07101; uncharacterized protein
SAR11_0195	HTVC027P_gp13	Late	0.0363555	positive	107.515	0.813361	amgK; N-acetylmuramate 1-kinase
SAR11_0204	HTVC027P_gp13	Late	0.00653046	positive	1.93043	0.938906	E4.1.1.17; ornithine decarboxylase
SAR11_0205	HTVC027P_gp13	Late	0.00364852	positive	7.07686	0.958389	DHPS; deoxyhypusine synthase
SAR11_0206	HTVC027P_gp13	Late	0.00478755	positive	17.2635	0.95021	speB; agmatinase
SAR11_0207	HTVC027P_gp13	Late	0.0332621	positive	24.9215	0.823681	yhhQ; queuosine precursor transporter
SAR11_0222	HTVC027P_gp13	Late	0.0390759	positive	9.90947	0.804567	obgE; GTPase
SAR11_0223	HTVC027P_gp13	Late	0.0274306	positive	17.8012	0.84421	proB; glutamate 5-kinase
SAR11_0224	HTVC027P_gp13	Late	0.0418024	positive	14.9538	0.795994	proA; glutamate-5-semialdehyde dehydrogenase
SAR11_0233	HTVC027P_gp13	Late	0.0198876	positive	12.7544	0.873442	ATPF1D; F-type H+-transporting ATPase subunit delta
SAR11_0242	HTVC027P_gp13	Late	0.0428852	positive	11.2455	0.792652	sdhB; succinate dehydrogenase iron-sulfur subunit
SAR11_0243	HTVC027P_gp13	Late	0.0338398	positive	1.73078	0.821726	sdhA; succinate dehydrogenase flavoprotein subunit
SAR11_0276	HTVC027P_gp13	Late	0.0291401	positive	22.9129	0.838031	glcF; glycolate oxidase iron-sulfur subunit
SAR11_0277	HTVC027P_gp13	Late	0.0220037	positive	14.977	0.864874	glcE; glycolate oxidase FAD binding subunit
SAR11_0285	HTVC027P_gp13	Late	0.0253212	positive	18.9413	0.85204	ccmE; cytochrome c-type biogenesis protein CcmE
SAR11_0306	HTVC027P_gp13	Late	0.0280615	positive	27.9542	0.841913	hypothetical protein
SAR11_0336	HTVC027P_gp13	Late	0.0179259	positive	3.68958	0.881692	Putative translocase transmembrane protein with Tim44 Pfam domain
SAR11_0344	HTVC027P_gp13	Late	0.00592532	positive	33.0944	0.942695	hemE; uroporphyrinogen decarboxylase
SAR11_0346	HTVC027P_gp13	Late	0.0303122	positive	19.4049	0.833875	hemH; protoporphyrin/coproporphyrin ferrochelatase
SAR11_0364	HTVC027P_gp13	Late	0.0481612	positive	13.5076	0.776828	fructokinase
SAR11_0366	HTVC027P_gp13	Late	0.0248578	positive	19.4317	0.853793	dapB; 4-hydroxy-tetrahydrodipicolinate reductase
SAR11_0388	HTVC027P_gp13	Late	0.0107475	positive	2.50868	0.915264	nusA; transcription termination/antitermination protein NusA
SAR11_0389	HTVC027P_gp13	Late	0.0264697	positive	3.13879	0.847747	infB; translation initiation factor IF-2
SAR11_0390	HTVC027P_gp13	Late	0.0227256	positive	6.34271	0.862023	rbfA; ribosome-binding factor A
SAR11_0391	HTVC027P_gp13	Late	0.0492648	positive	2.51108	0.773608	RP-S15; small subunit ribosomal protein S15
SAR11_0393	HTVC027P_gp13	Late	0.0229295	positive	23.9267	0.861224	Putative SAM-dependent methyltransferase
SAR11_0398	HTVC027P_gp13	Late	0.00323173	positive	1.5418	0.961596	irr; Fur family transcriptional regulator, iron response regulator
SAR11_0399	HTVC027P_gp13	Late	0.00296671	positive	0.0119542	0.963709	Rubrerythrin
SAR11_0400	HTVC027P_gp13	Late	0.000634771	positive	0.258661	0.986956	glpC; glycerol-3-phosphate dehydrogenase subunit C
SAR11_0401	HTVC027P_gp13	Late	0.00157252	positive	0.335044	0.97617	hypothetical protein
SAR11_0410	HTVC027P_gp13	Late	0.0338804	negative	-56.8135	0.821589	dnaA; chromosomal replication initiator protein
SAR11_0524	HTVC027P_gp13	Late	0.0144133	positive	19.6227	0.89735	hypothetical protein
SAR11_0550	HTVC027P_gp13	Late	0.0294505	positive	180.139	0.836924	glycosyl transferase family 28
SAR11_0567	HTVC027P_gp13	Late	0.0440416	positive	184.708	0.789119	hypothetical protein
SAR11_0590	HTVC027P_gp13	Late	0.00085228	positive	182.625	0.984134	MTHFS; 5-formyltetrahydrofolate cyclo-ligase
SAR11_0602	HTVC027P_gp13	Late	0.00503946	positive	25.9515	0.948497	folP; dihydropteroate synthase
SAR11_0603	HTVC027P_gp13	Late	0.0350769	positive	24.4135	0.817583	glmM; phosphoglucosamine mutase
SAR11_0604	HTVC027P_gp13	Late	0.0184517	positive	25.4575	0.879449	thiD; hydroxymethylpyrimidine/phosphomethylpyrimidine kinase
SAR11_0635	HTVC027P_gp13	Late	0.0490902	negative	-23.6789	0.774116	umuD; DNA polymerase V
SAR11_0649	HTVC027P_gp13	Late	0.0119437	positive	9.4873	0.909206	IMPDH; IMP dehydrogenase
SAR11_0651	HTVC027P_gp13	Late	0.0173095	positive	48.6862	0.884352	guaA; GMP synthase (glutamine-hydrolysing)
SAR11_0654	HTVC027P_gp13	Late	0.027646	positive	16.6346	0.843423	hypothetical protein
SAR11_0669	HTVC027P_gp13	Late	0.0190596	positive	20.206	0.876885	K06954; uncharacterized protein
SAR11_0670	HTVC027P_gp13	Late	0.024477	positive	234.04	0.855243	K09701; uncharacterized protein
SAR11_0672	HTVC027P_gp13	Late	0.0045258	positive	32.1244	0.952024	cfa; cyclopropane-fatty-acyl-phospholipid synthase
SAR11_0674	HTVC027P_gp13	Late	0.0437241	positive	22.7903	0.790085	short chain dehydrogenase
SAR11_0676	HTVC027P_gp13	Late	0.017698	positive	8.21137	0.882671	FOXRED1; FAD-dependent oxidoreductase domain-containing protein 1
SAR11_0677	HTVC027P_gp13	Late	0.0350733	positive	58.9847	0.817595	hypothetical protein
SAR11_0695	HTVC027P_gp13	Late	0.0187346	positive	36.9067	0.878252	transporter
SAR11_0697	HTVC027P_gp13	Late	0.0131741	positive	86.2745	0.903199	gshB; glutathione synthase
SAR11_0704	HTVC027P_gp13	Late	0.0106894	positive	10.318	0.915565	RP-S18; small subunit ribosomal protein S18
SAR11_0738	HTVC027P_gp13	Late	0.0222149	positive	3.06957	0.864036	iscR; Rrf2 family transcriptional regulator, iron-sulfur cluster assembly transcription factor
SAR11_0739	HTVC027P_gp13	Late	0.0333668	positive	4.5491	0.823325	sufB; Fe-S cluster assembly protein SufB
SAR11_0740	HTVC027P_gp13	Late	0.00271474	positive	7.17024	0.96578	sufC; Fe-S cluster assembly ATP-binding protein
SAR11_0741	HTVC027P_gp13	Late	0.0277523	positive	28.2222	0.843036	sufD; Fe-S cluster assembly protein SufD
SAR11_0742	HTVC027P_gp13	Late	0.0474066	positive	8.08291	0.779046	sufS; cysteine desulfurase / selenocysteine lyase
SAR11_0743	HTVC027P_gp13	Late	0.00965795	positive	12.7644	0.920996	iscU; nitrogen fixation protein NifU and related proteins
SAR11_0750	HTVC027P_gp13	Late	0.0231092	positive	29.6715	0.860522	Homocysteine S-methyltransferase
SAR11_0840	HTVC027P_gp13	Late	0.0380278	positive	22.0618	0.807926	K07090; uncharacterized protein
SAR11_0967	HTVC027P_gp13	Late	0.0164505	positive	38.4157	0.888118	E3.1.11.2; exodeoxyribonuclease III
SAR11_0977	HTVC027P_gp13	Late	0.0194159	positive	11.5926	0.875397	tatC; sec-independent protein translocase protein TatC
SAR11_0983	HTVC027P_gp13	Late	0.0293245	positive	16.4245	0.837373	uvrA; excinuclease ABC subunit A
SAR11_1019	HTVC027P_gp13	Late	0.0375707	positive	16.5742	0.809402	Integrase/recombinase xerD-like protein
SAR11_1022	HTVC027P_gp13	Late	0.0384806	positive	5.19536	0.80647	Permeases of the drug/metabolite transporter (DMT) superfamily
SAR11_1027	HTVC027P_gp13	Late	0.0148027	positive	44.2614	0.895551	argC; N-acetyl-gamma-glutamyl-phosphate reductase
SAR11_1030	HTVC027P_gp13	Late	0.002593	positive	0.837258	0.966804	metY; O-acetylhomoserine (thiol)-lyase
SAR11_1031	HTVC027P_gp13	Late	0.020037	positive	3.78709	0.872826	COX15; heme a synthase
SAR11_1034	HTVC027P_gp13	Late	0.0166444	positive	26.7785	0.887262	transcription regulator
SAR11_1035	HTVC027P_gp13	Late	0.0160191	positive	35.2787	0.890036	ihfA; integration host factor subunit alpha
SAR11_1080	HTVC027P_gp13	Late	0.00784631	positive	18.9346	0.931066	pyrB; aspartate carbamoyltransferase catalytic subunit
SAR11_1081	HTVC027P_gp13	Late	0.00238025	positive	43.3791	0.968634	URA4; dihydroorotase
SAR11_1108	HTVC027P_gp13	Late	0.0323353	positive	15.6306	0.826844	RP-S17; small subunit ribosomal protein S17
SAR11_1115	HTVC027P_gp13	Late	0.0152748	positive	24.0937	0.893391	RP-L23; large subunit ribosomal protein L23
SAR11_1145	HTVC027P_gp13	Late	0.0218549	positive	3.7862	0.865466	RP-S4; small subunit ribosomal protein S4
SAR11_1146	HTVC027P_gp13	Late	0.00807194	positive	43.6864	0.92977	lasT; tRNA/rRNA methyltransferase
SAR11_1148	HTVC027P_gp13	Late	0.0150102	positive	8.71683	0.894598	CARS; cysteinyl-tRNA synthetase
SAR11_1149	HTVC027P_gp13	Late	0.0495515	positive	2.08956	0.772777	nadE; NAD+ synthase
SAR11_1150	HTVC027P_gp13	Late	0.0347814	positive	1.72215	0.818567	E2.5.1.54; 3-deoxy-7-phosphoheptulonate synthase
SAR11_1157	HTVC027P_gp13	Late	0.00258401	positive	2.39774	0.96688	probable methyltransferase
SAR11_1158	HTVC027P_gp13	Late	0.00131254	positive	0.241547	0.978864	E1.17.4.1B; ribonucleoside-diphosphate reductase beta chain
SAR11_1159	HTVC027P_gp13	Late	0.00253967	positive	0.376819	0.967258	E1.17.4.1A; ribonucleoside-diphosphate reductase alpha chain
SAR11_1169	HTVC027P_gp13	Late	0.0255484	positive	55.2403	0.851185	possible multi-domain protein
SAR11_1174	HTVC027P_gp13	Late	0.00450987	positive	15.3007	0.952135	phoB; two-component system, OmpR family, phosphate regulon response regulator PhoB
SAR11_1175	HTVC027P_gp13	Late	0.00163123	positive	3.07155	0.975584	phoU; phosphate transport system protein
SAR11_1176	HTVC027P_gp13	Late	0.00145346	positive	3.51528	0.977383	pstB; phosphate transport system ATP-binding protein
SAR11_1177	HTVC027P_gp13	Late	0.00183152	positive	4.80268	0.973635	pstA; phosphate transport system permease protein
SAR11_1178	HTVC027P_gp13	Late	0.00379083	positive	3.03184	0.957323	pstC; phosphate transport system permease protein
SAR11_1179	HTVC027P_gp13	Late	0.0334608	positive	0.0456185	0.823007	pstS; phosphate transport system substrate-binding protein
SAR11_1203	HTVC027P_gp13	Late	0.0408422	negative	-0.890669	0.798987	tctC; putative tricarboxylic transport membrane protein
SAR11_1212	HTVC027P_gp13	Late	0.0462869	positive	65.5448	0.782365	mtnN; adenosylhomocysteine nucleosidase
SAR11_1215	HTVC027P_gp13	Late	0.00694321	positive	49.3852	0.936391	Sulfotransferase domain
SAR11_1228	HTVC027P_gp13	Late	0.0323749	positive	192.478	0.826708	TC.MATE; multidrug resistance protein, MATE family
SAR11_1233	HTVC027P_gp13	Late	0.00640853	positive	41.625	0.939659	Domain of unknown function (DUF931)
SAR11_1236	HTVC027P_gp13	Late	0.0101369	positive	16.5234	0.91845	afuC; iron(III) transport system ATP-binding protein
SAR11_1238	HTVC027P_gp13	Late	0.0275033	positive	0.646233	0.843944	afuA; iron(III) transport system substrate-binding protein
SAR11_1239	HTVC027P_gp13	Late	0.0345667	positive	14.0902	0.819285	hypothetical protein
SAR11_1323	HTVC027P_gp13	Late	0.0479998	positive	34.9202	0.777301	unknown membrane protein
SAR11_1328	HTVC027P_gp13	Late	0.0464366	positive	7.07771	0.781919	ALDH; aldehyde dehydrogenase (NAD+)
SAR11_1361	HTVC027P_gp13	Late	0.0397045	negative	-0.460904	0.80257	livK; branched-chain amino acid transport system substrate-binding protein
SAR11_1367	HTVC027P_gp13	Late	0.0499813	positive	39.4482	0.771534	hypothetical transport protein
SAR11_1368	HTVC027P_gp13	Late	0.010492	positive	2.81962	0.916589	D-amino-acid dehydrogenase small chain
SAR11_0049	HTVC027P_gp14	Late	0.0343113	positive	1.59094	0.82014	amt; ammonium transporter, Amt family
SAR11_0057	HTVC027P_gp14	Late	0.0123487	positive	5.70125	0.907205	rsbW; serine/threonine-protein kinase RsbW
SAR11_0100	HTVC027P_gp14	Late	0.0362319	positive	0.567479	0.813766	UQCRFS1; ubiquinol-cytochrome c reductase iron-sulfur subunit
SAR11_0128	HTVC027P_gp14	Late	0.0423297	positive	27.7848	0.794362	thrC; threonine synthase
SAR11_0184	HTVC027P_gp14	Late	0.00357045	positive	1.05189	0.958979	K07101; uncharacterized protein
SAR11_0204	HTVC027P_gp14	Late	0.00337203	positive	1.00616	0.960501	E4.1.1.17; ornithine decarboxylase
SAR11_0205	HTVC027P_gp14	Late	0.00735465	positive	3.59999	0.933937	DHPS; deoxyhypusine synthase
SAR11_0206	HTVC027P_gp14	Late	0.00149523	positive	9.02044	0.976954	speB; agmatinase
SAR11_0222	HTVC027P_gp14	Late	0.0462283	positive	5.0361	0.782539	obgE; GTPase
SAR11_0223	HTVC027P_gp14	Late	0.0395865	positive	8.94624	0.802944	proB; glutamate 5-kinase
SAR11_0233	HTVC027P_gp14	Late	0.00996977	positive	6.74297	0.919333	ATPF1D; F-type H+-transporting ATPase subunit delta
SAR11_0243	HTVC027P_gp14	Late	0.0491221	positive	0.865621	0.774023	sdhA; succinate dehydrogenase flavoprotein subunit
SAR11_0277	HTVC027P_gp14	Late	0.0472629	positive	7.3269	0.779471	glcE; glycolate oxidase FAD binding subunit
SAR11_0306	HTVC027P_gp14	Late	0.0350496	positive	14.1963	0.817674	hypothetical protein
SAR11_0336	HTVC027P_gp14	Late	0.0407636	positive	1.81021	0.799233	Putative translocase transmembrane protein with Tim44 Pfam domain
SAR11_0344	HTVC027P_gp14	Late	0.0169889	positive	16.5309	0.885749	hemE; uroporphyrinogen decarboxylase
SAR11_0388	HTVC027P_gp14	Late	0.0152571	positive	1.27727	0.893472	nusA; transcription termination/antitermination protein NusA
SAR11_0389	HTVC027P_gp14	Late	0.0293558	positive	1.60743	0.837261	infB; translation initiation factor IF-2
SAR11_0390	HTVC027P_gp14	Late	0.0451168	positive	3.12078	0.785868	rbfA; ribosome-binding factor A
SAR11_0398	HTVC027P_gp14	Late	0.00525645	positive	0.78848	0.947045	irr; Fur family transcriptional regulator, iron response regulator
SAR11_0399	HTVC027P_gp14	Late	0.00160082	positive	0.00619896	0.975887	Rubrerythrin
SAR11_0400	HTVC027P_gp14	Late	0.0025108	positive	0.131972	0.967504	glpC; glycerol-3-phosphate dehydrogenase subunit C
SAR11_0401	HTVC027P_gp14	Late	0.00272549	positive	0.171724	0.96569	hypothetical protein
SAR11_0410	HTVC027P_gp14	Late	0.0127396	negative	-30.7321	0.905296	dnaA; chromosomal replication initiator protein
SAR11_0524	HTVC027P_gp14	Late	0.034911	positive	9.65522	0.818135	hypothetical protein
SAR11_0550	HTVC027P_gp14	Late	0.0451871	positive	89.9399	0.785656	glycosyl transferase family 28
SAR11_0567	HTVC027P_gp14	Late	0.0271059	positive	98.5183	0.8454	hypothetical protein
SAR11_0590	HTVC027P_gp14	Late	0.000575914	positive	94.2834	0.987773	MTHFS; 5-formyltetrahydrofolate cyclo-ligase
SAR11_0602	HTVC027P_gp14	Late	0.0103459	positive	13.1518	0.917352	folP; dihydropteroate synthase
SAR11_0604	HTVC027P_gp14	Late	0.0486966	positive	12.3171	0.775262	thiD; hydroxymethylpyrimidine/phosphomethylpyrimidine kinase
SAR11_0649	HTVC027P_gp14	Late	0.0196935	positive	4.79402	0.874244	IMPDH; IMP dehydrogenase
SAR11_0651	HTVC027P_gp14	Late	0.0439513	positive	23.7035	0.789393	guaA; GMP synthase (glutamine-hydrolysing)
SAR11_0669	HTVC027P_gp14	Late	0.0371646	positive	10.0119	0.810719	K06954; uncharacterized protein
SAR11_0670	HTVC027P_gp14	Late	0.0132638	positive	123.91	0.902769	K09701; uncharacterized protein
SAR11_0672	HTVC027P_gp14	Late	0.0169839	positive	15.9678	0.885771	cfa; cyclopropane-fatty-acyl-phospholipid synthase
SAR11_0676	HTVC027P_gp14	Late	0.0236282	positive	4.17312	0.858505	FOXRED1; FAD-dependent oxidoreductase domain-containing protein 1
SAR11_0677	HTVC027P_gp14	Late	0.0250618	positive	31.0472	0.85302	hypothetical protein
SAR11_0695	HTVC027P_gp14	Late	0.0393013	positive	18.1952	0.80385	transporter
SAR11_0697	HTVC027P_gp14	Late	0.0414876	positive	41.7624	0.796972	gshB; glutathione synthase
SAR11_0704	HTVC027P_gp14	Late	0.0282302	positive	5.09684	0.841302	RP-S18; small subunit ribosomal protein S18
SAR11_0738	HTVC027P_gp14	Late	0.0311804	positive	1.55111	0.830836	iscR; Rrf2 family transcriptional regulator, iron-sulfur cluster assembly transcription factor
SAR11_0739	HTVC027P_gp14	Late	0.049521	positive	2.27125	0.772866	sufB; Fe-S cluster assembly protein SufB
SAR11_0740	HTVC027P_gp14	Late	0.00633537	positive	3.6455	0.940113	sufC; Fe-S cluster assembly ATP-binding protein
SAR11_0741	HTVC027P_gp14	Late	0.0486145	positive	13.9486	0.775502	sufD; Fe-S cluster assembly protein SufD
SAR11_0743	HTVC027P_gp14	Late	0.0187312	positive	6.4233	0.878266	iscU; nitrogen fixation protein NifU and related proteins
SAR11_0750	HTVC027P_gp14	Late	0.0124425	positive	15.6955	0.906745	Homocysteine S-methyltransferase
SAR11_0967	HTVC027P_gp14	Late	0.0449235	positive	18.6287	0.78645	E3.1.11.2; exodeoxyribonuclease III
SAR11_0983	HTVC027P_gp14	Late	0.047029	positive	8.16956	0.780162	uvrA; excinuclease ABC subunit A
SAR11_1027	HTVC027P_gp14	Late	0.0387498	positive	21.6329	0.805608	argC; N-acetyl-gamma-glutamyl-phosphate reductase
SAR11_1030	HTVC027P_gp14	Late	0.0027255	positive	0.431203	0.96569	metY; O-acetylhomoserine (thiol)-lyase
SAR11_1034	HTVC027P_gp14	Late	0.0450561	positive	12.9885	0.786051	transcription regulator
SAR11_1035	HTVC027P_gp14	Late	0.0265524	positive	17.7393	0.847441	ihfA; integration host factor subunit alpha
SAR11_1080	HTVC027P_gp14	Late	0.0181275	positive	9.49041	0.880829	pyrB; aspartate carbamoyltransferase catalytic subunit
SAR11_1081	HTVC027P_gp14	Late	0.00305493	positive	22.2888	0.962999	URA4; dihydroorotase
SAR11_1108	HTVC027P_gp14	Late	0.0454427	positive	7.84766	0.784889	RP-S17; small subunit ribosomal protein S17
SAR11_1115	HTVC027P_gp14	Late	0.0416058	positive	11.724	0.796605	RP-L23; large subunit ribosomal protein L23
SAR11_1145	HTVC027P_gp14	Late	0.0406512	positive	1.87535	0.799586	RP-S4; small subunit ribosomal protein S4
SAR11_1146	HTVC027P_gp14	Late	0.0299284	positive	21.337	0.835229	lasT; tRNA/rRNA methyltransferase
SAR11_1148	HTVC027P_gp14	Late	0.0310636	positive	4.32993	0.831243	CARS; cysteinyl-tRNA synthetase
SAR11_1157	HTVC027P_gp14	Late	0.00955518	positive	1.20628	0.921548	probable methyltransferase
SAR11_1158	HTVC027P_gp14	Late	0.00336601	positive	0.123303	0.960548	E1.17.4.1B; ribonucleoside-diphosphate reductase beta chain
SAR11_1159	HTVC027P_gp14	Late	0.00254038	positive	0.19418	0.967251	E1.17.4.1A; ribonucleoside-diphosphate reductase alpha chain
SAR11_1169	HTVC027P_gp14	Late	0.0258146	positive	28.4495	0.850187	possible multi-domain protein
SAR11_1174	HTVC027P_gp14	Late	0.0104641	positive	7.73673	0.916734	phoB; two-component system, OmpR family, phosphate regulon response regulator PhoB
SAR11_1175	HTVC027P_gp14	Late	0.00602733	positive	1.55537	0.942047	phoU; phosphate transport system protein
SAR11_1176	HTVC027P_gp14	Late	0.00440712	positive	1.7886	0.952858	pstB; phosphate transport system ATP-binding protein
SAR11_1177	HTVC027P_gp14	Late	0.00243238	positive	2.46795	0.96818	pstA; phosphate transport system permease protein
SAR11_1178	HTVC027P_gp14	Late	0.00324488	positive	1.56575	0.961493	pstC; phosphate transport system permease protein
SAR11_1179	HTVC027P_gp14	Late	0.0162146	positive	0.0244345	0.889164	pstS; phosphate transport system substrate-binding protein
SAR11_1215	HTVC027P_gp14	Late	0.00198221	positive	25.9312	0.972216	Sulfotransferase domain
SAR11_1228	HTVC027P_gp14	Late	0.0212388	positive	101.63	0.867934	TC.MATE; multidrug resistance protein, MATE family
SAR11_1233	HTVC027P_gp14	Late	0.0210255	positive	20.6253	0.868794	Domain of unknown function (DUF931)
SAR11_1236	HTVC027P_gp14	Late	0.0323772	positive	8.07826	0.8267	afuC; iron(III) transport system ATP-binding protein
SAR11_1368	HTVC027P_gp14	Late	0.0309895	positive	1.38391	0.831502	D-amino-acid dehydrogenase small chain
SAR11_0049	HTVC027P_gp15	Late	0.0210604	positive	2.38599	0.868654	amt; ammonium transporter, Amt family
SAR11_0057	HTVC027P_gp15	Late	0.0068066	positive	8.44449	0.937218	rsbW; serine/threonine-protein kinase RsbW
SAR11_0084	HTVC027P_gp15	Late	0.0416385	positive	45.2003	0.796503	uvrC; excinuclease ABC subunit C
SAR11_0100	HTVC027P_gp15	Late	0.0314999	positive	0.835032	0.829726	UQCRFS1; ubiquinol-cytochrome c reductase iron-sulfur subunit
SAR11_0128	HTVC027P_gp15	Late	0.0261413	positive	41.858	0.848967	thrC; threonine synthase
SAR11_0129	HTVC027P_gp15	Late	0.0355401	positive	41.1537	0.816046	SURF1; surfeit locus 1 family protein
SAR11_0184	HTVC027P_gp15	Late	0.00127528	positive	1.549	0.979264	K07101; uncharacterized protein
SAR11_0195	HTVC027P_gp15	Late	0.0350285	positive	80.9554	0.817744	amgK; N-acetylmuramate 1-kinase
SAR11_0196	HTVC027P_gp15	Late	0.0469012	positive	13.6903	0.78054	tsaE; tRNA threonylcarbamoyladenosine biosynthesis protein TsaE
SAR11_0204	HTVC027P_gp15	Late	0.00114564	positive	1.48156	0.980688	E4.1.1.17; ornithine decarboxylase
SAR11_0205	HTVC027P_gp15	Late	0.00191156	positive	5.35435	0.972876	DHPS; deoxyhypusine synthase
SAR11_0206	HTVC027P_gp15	Late	0.000503844	positive	13.2246	0.988813	speB; agmatinase
SAR11_0207	HTVC027P_gp15	Late	0.0491662	positive	18.1403	0.773895	yhhQ; queuosine precursor transporter
SAR11_0222	HTVC027P_gp15	Late	0.0348936	positive	7.50422	0.818193	obgE; GTPase
SAR11_0223	HTVC027P_gp15	Late	0.0297521	positive	13.3014	0.835853	proB; glutamate 5-kinase
SAR11_0224	HTVC027P_gp15	Late	0.0462544	positive	11.1336	0.782462	proA; glutamate-5-semialdehyde dehydrogenase
SAR11_0233	HTVC027P_gp15	Late	0.0200949	positive	9.57315	0.872588	ATPF1D; F-type H+-transporting ATPase subunit delta
SAR11_0242	HTVC027P_gp15	Late	0.0395078	positive	8.50074	0.803194	sdhB; succinate dehydrogenase iron-sulfur subunit
SAR11_0243	HTVC027P_gp15	Late	0.0360835	positive	1.2938	0.814254	sdhA; succinate dehydrogenase flavoprotein subunit
SAR11_0276	HTVC027P_gp15	Late	0.042305	positive	16.7529	0.794439	glcF; glycolate oxidase iron-sulfur subunit
SAR11_0277	HTVC027P_gp15	Late	0.0342853	positive	10.9528	0.820227	glcE; glycolate oxidase FAD binding subunit
SAR11_0285	HTVC027P_gp15	Late	0.0417803	positive	13.7487	0.796063	ccmE; cytochrome c-type biogenesis protein CcmE
SAR11_0306	HTVC027P_gp15	Late	0.0272631	positive	21.0283	0.844823	hypothetical protein
SAR11_0336	HTVC027P_gp15	Late	0.0207489	positive	2.75211	0.869915	Putative translocase transmembrane protein with Tim44 Pfam domain
SAR11_0344	HTVC027P_gp15	Late	0.0117122	positive	24.4221	0.910361	hemE; uroporphyrinogen decarboxylase
SAR11_0366	HTVC027P_gp15	Late	0.0355425	positive	14.2659	0.816038	dapB; 4-hydroxy-tetrahydrodipicolinate reductase
SAR11_0388	HTVC027P_gp15	Late	0.00775645	positive	1.9006	0.931586	nusA; transcription termination/antitermination protein NusA
SAR11_0389	HTVC027P_gp15	Late	0.0214541	positive	2.38377	0.867069	infB; translation initiation factor IF-2
SAR11_0390	HTVC027P_gp15	Late	0.0312023	positive	4.67587	0.83076	rbfA; ribosome-binding factor A
SAR11_0393	HTVC027P_gp15	Late	0.0449177	positive	17.1701	0.786468	Putative SAM-dependent methyltransferase
SAR11_0398	HTVC027P_gp15	Late	0.00141214	positive	1.16753	0.977812	irr; Fur family transcriptional regulator, iron response regulator
SAR11_0399	HTVC027P_gp15	Late	0.000212689	positive	0.00911554	0.993699	Rubrerythrin
SAR11_0400	HTVC027P_gp15	Late	0.000308574	positive	0.194729	0.991927	glpC; glycerol-3-phosphate dehydrogenase subunit C
SAR11_0401	HTVC027P_gp15	Late	0.000381054	positive	0.253466	0.990711	hypothetical protein
SAR11_0410	HTVC027P_gp15	Late	0.0212329	negative	-43.8513	0.867958	dnaA; chromosomal replication initiator protein
SAR11_0524	HTVC027P_gp15	Late	0.0199044	positive	14.5374	0.873372	hypothetical protein
SAR11_0550	HTVC027P_gp15	Late	0.035267	positive	133.65	0.816951	glycosyl transferase family 28
SAR11_0567	HTVC027P_gp15	Late	0.0234015	positive	144.749	0.859384	hypothetical protein
SAR11_0590	HTVC027P_gp15	Late	4.32324e-05	positive	138.092	0.99782	MTHFS; 5-formyltetrahydrofolate cyclo-ligase
SAR11_0602	HTVC027P_gp15	Late	0.00296184	positive	19.6443	0.963749	folP; dihydropteroate synthase
SAR11_0603	HTVC027P_gp15	Late	0.0495501	positive	17.8238	0.772781	glmM; phosphoglucosamine mutase
SAR11_0604	HTVC027P_gp15	Late	0.0296243	positive	18.6424	0.836307	thiD; hydroxymethylpyrimidine/phosphomethylpyrimidine kinase
SAR11_0635	HTVC027P_gp15	Late	0.0328495	negative	-18.3576	0.825085	umuD; DNA polymerase V
SAR11_0649	HTVC027P_gp15	Late	0.0132891	positive	7.0987	0.902648	IMPDH; IMP dehydrogenase
SAR11_0651	HTVC027P_gp15	Late	0.0291953	positive	35.5862	0.837834	guaA; GMP synthase (glutamine-hydrolysing)
SAR11_0654	HTVC027P_gp15	Late	0.0342498	positive	12.3196	0.820346	hypothetical protein
SAR11_0669	HTVC027P_gp15	Late	0.0204198	positive	15.1248	0.871256	K06954; uncharacterized protein
SAR11_0670	HTVC027P_gp15	Late	0.0086824	positive	182.909	0.926326	K09701; uncharacterized protein
SAR11_0672	HTVC027P_gp15	Late	0.00829639	positive	23.8237	0.928494	cfa; cyclopropane-fatty-acyl-phospholipid synthase
SAR11_0676	HTVC027P_gp15	Late	0.0118876	positive	6.25925	0.909485	FOXRED1; FAD-dependent oxidoreductase domain-containing protein 1
SAR11_0677	HTVC027P_gp15	Late	0.031098	positive	44.6592	0.831123	hypothetical protein
SAR11_0695	HTVC027P_gp15	Late	0.0283586	positive	27.1182	0.840838	transporter
SAR11_0697	HTVC027P_gp15	Late	0.0283903	positive	62.5066	0.840724	gshB; glutathione synthase
SAR11_0704	HTVC027P_gp15	Late	0.018783	positive	7.58787	0.878048	RP-S18; small subunit ribosomal protein S18
SAR11_0738	HTVC027P_gp15	Late	0.0307302	positive	2.2625	0.832408	iscR; Rrf2 family transcriptional regulator, iron-sulfur cluster assembly transcription factor
SAR11_0739	HTVC027P_gp15	Late	0.044829	positive	3.33935	0.786735	sufB; Fe-S cluster assembly protein SufB
SAR11_0740	HTVC027P_gp15	Late	0.00466895	positive	5.34318	0.951028	sufC; Fe-S cluster assembly ATP-binding protein
SAR11_0741	HTVC027P_gp15	Late	0.0412609	positive	20.6153	0.797679	sufD; Fe-S cluster assembly protein SufD
SAR11_0743	HTVC027P_gp15	Late	0.0157056	positive	9.43034	0.891442	iscU; nitrogen fixation protein NifU and related proteins
SAR11_0750	HTVC027P_gp15	Late	0.012261	positive	22.8835	0.907637	Homocysteine S-methyltransferase
SAR11_0967	HTVC027P_gp15	Late	0.0307146	positive	27.9296	0.832463	E3.1.11.2; exodeoxyribonuclease III
SAR11_0977	HTVC027P_gp15	Late	0.0296806	positive	8.50781	0.836107	tatC; sec-independent protein translocase protein TatC
SAR11_0983	HTVC027P_gp15	Late	0.0306677	positive	12.2989	0.832627	uvrA; excinuclease ABC subunit A
SAR11_1027	HTVC027P_gp15	Late	0.0312338	positive	32.0109	0.830651	argC; N-acetyl-gamma-glutamyl-phosphate reductase
SAR11_1030	HTVC027P_gp15	Late	0.000809003	positive	0.634519	0.984674	metY; O-acetylhomoserine (thiol)-lyase
SAR11_1031	HTVC027P_gp15	Late	0.0373799	positive	2.73967	0.81002	COX15; heme a synthase
SAR11_1034	HTVC027P_gp15	Late	0.0257527	positive	19.6873	0.850419	transcription regulator
SAR11_1035	HTVC027P_gp15	Late	0.0203499	positive	26.2157	0.871542	ihfA; integration host factor subunit alpha
SAR11_1080	HTVC027P_gp15	Late	0.00839017	positive	14.1952	0.927964	pyrB; aspartate carbamoyltransferase catalytic subunit
SAR11_1081	HTVC027P_gp15	Late	0.000680666	positive	32.8717	0.986336	URA4; dihydroorotase
SAR11_1108	HTVC027P_gp15	Late	0.0258212	positive	11.9021	0.850162	RP-S17; small subunit ribosomal protein S17
SAR11_1115	HTVC027P_gp15	Late	0.0373086	positive	17.2306	0.810251	RP-L23; large subunit ribosomal protein L23
SAR11_1145	HTVC027P_gp15	Late	0.0276289	positive	2.80689	0.843486	RP-S4; small subunit ribosomal protein S4
SAR11_1146	HTVC027P_gp15	Late	0.017526	positive	31.9778	0.883413	lasT; tRNA/rRNA methyltransferase
SAR11_1148	HTVC027P_gp15	Late	0.0221195	positive	6.43448	0.864414	CARS; cysteinyl-tRNA synthetase
SAR11_1150	HTVC027P_gp15	Late	0.0459606	positive	1.26511	0.783338	E2.5.1.54; 3-deoxy-7-phosphoheptulonate synthase
SAR11_1157	HTVC027P_gp15	Late	0.00286526	positive	1.79839	0.964536	probable methyltransferase
SAR11_1158	HTVC027P_gp15	Late	0.000611607	positive	0.182167	0.987274	E1.17.4.1B; ribonucleoside-diphosphate reductase beta chain
SAR11_1159	HTVC027P_gp15	Late	0.000358301	positive	0.286434	0.991083	E1.17.4.1A; ribonucleoside-diphosphate reductase alpha chain
SAR11_1169	HTVC027P_gp15	Late	0.0266983	positive	41.378	0.846901	possible multi-domain protein
SAR11_1174	HTVC027P_gp15	Late	0.00402277	positive	11.511	0.955615	phoB; two-component system, OmpR family, phosphate regulon response regulator PhoB
SAR11_1175	HTVC027P_gp15	Late	0.00160963	positive	2.30682	0.975799	phoU; phosphate transport system protein
SAR11_1176	HTVC027P_gp15	Late	0.000960547	positive	2.64712	0.982822	pstB; phosphate transport system ATP-binding protein
SAR11_1177	HTVC027P_gp15	Late	0.000455648	positive	3.63588	0.989537	pstA; phosphate transport system permease protein
SAR11_1178	HTVC027P_gp15	Late	0.000824678	positive	2.30881	0.984477	pstC; phosphate transport system permease protein
SAR11_1179	HTVC027P_gp15	Late	0.0131998	positive	0.0358847	0.903076	pstS; phosphate transport system substrate-binding protein
SAR11_1203	HTVC027P_gp15	Late	0.0403413	negative	-0.669502	0.80056	tctC; putative tricarboxylic transport membrane protein
SAR11_1215	HTVC027P_gp15	Late	0.00219295	positive	37.7509	0.970291	Sulfotransferase domain
SAR11_1228	HTVC027P_gp15	Late	0.0224718	positive	147.681	0.863021	TC.MATE; multidrug resistance protein, MATE family
SAR11_1233	HTVC027P_gp15	Late	0.0137733	positive	30.5972	0.900347	Domain of unknown function (DUF931)
SAR11_1236	HTVC027P_gp15	Late	0.0269051	positive	11.9097	0.846139	afuC; iron(III) transport system ATP-binding protein
SAR11_1331	HTVC027P_gp15	Late	0.0413551	negative	-247.647	0.797385	PPIA; peptidyl-prolyl cis-trans isomerase A (cyclophilin A)
SAR11_1361	HTVC027P_gp15	Late	0.0367085	negative	-0.348185	0.812205	livK; branched-chain amino acid transport system substrate-binding protein
SAR11_1368	HTVC027P_gp15	Late	0.0192012	positive	2.07031	0.876292	D-amino-acid dehydrogenase small chain
SAR11_0049	HTVC027P_gp16	Late	0.0101862	positive	1.46761	0.91819	amt; ammonium transporter, Amt family
SAR11_0057	HTVC027P_gp16	Late	0.0026151	positive	5.13074	0.966617	rsbW; serine/threonine-protein kinase RsbW
SAR11_0084	HTVC027P_gp16	Late	0.0240093	positive	28.0509	0.857035	uvrC; excinuclease ABC subunit C
SAR11_0100	HTVC027P_gp16	Late	0.0216622	positive	0.51045	0.866235	UQCRFS1; ubiquinol-cytochrome c reductase iron-sulfur subunit
SAR11_0128	HTVC027P_gp16	Late	0.0129585	positive	25.8449	0.904236	thrC; threonine synthase
SAR11_0129	HTVC027P_gp16	Late	0.0201526	positive	25.4564	0.872351	SURF1; surfeit locus 1 family protein
SAR11_0132	HTVC027P_gp16	Late	0.0433581	positive	12.6824	0.791203	possible serine protease inhibitor sgti
SAR11_0169	HTVC027P_gp16	Late	0.0493247	positive	7.50716	0.773435	pmbA; PmbA protein
SAR11_0184	HTVC027P_gp16	Late	0.000765158	positive	0.929545	0.985231	K07101; uncharacterized protein
SAR11_0195	HTVC027P_gp16	Late	0.035833	positive	48.3545	0.815079	amgK; N-acetylmuramate 1-kinase
SAR11_0196	HTVC027P_gp16	Late	0.033867	positive	8.40339	0.821634	tsaE; tRNA threonylcarbamoyladenosine biosynthesis protein TsaE
SAR11_0204	HTVC027P_gp16	Late	0.00214882	positive	0.881845	0.970689	E4.1.1.17; ornithine decarboxylase
SAR11_0205	HTVC027P_gp16	Late	0.00110346	positive	3.21698	0.981164	DHPS; deoxyhypusine synthase
SAR11_0206	HTVC027P_gp16	Late	0.00139213	positive	7.86866	0.978021	speB; agmatinase
SAR11_0207	HTVC027P_gp16	Late	0.0292216	positive	11.2916	0.83774	yhhQ; queuosine precursor transporter
SAR11_0216	HTVC027P_gp16	Late	0.0384185	positive	30.4521	0.80667	hisC; histidinol-phosphate aminotransferase
SAR11_0222	HTVC027P_gp16	Late	0.0221409	positive	4.61442	0.864329	obgE; GTPase
SAR11_0223	HTVC027P_gp16	Late	0.0178218	positive	8.17526	0.882138	proB; glutamate 5-kinase
SAR11_0224	HTVC027P_gp16	Late	0.0305304	positive	6.87314	0.833108	proA; glutamate-5-semialdehyde dehydrogenase
SAR11_0233	HTVC027P_gp16	Late	0.0366794	positive	5.52597	0.8123	ATPF1D; F-type H+-transporting ATPase subunit delta
SAR11_0242	HTVC027P_gp16	Late	0.0260749	positive	5.22944	0.849215	sdhB; succinate dehydrogenase iron-sulfur subunit
SAR11_0243	HTVC027P_gp16	Late	0.0214961	positive	0.798677	0.8669	sdhA; succinate dehydrogenase flavoprotein subunit
SAR11_0276	HTVC027P_gp16	Late	0.0252315	positive	10.3819	0.852378	glcF; glycolate oxidase iron-sulfur subunit
SAR11_0277	HTVC027P_gp16	Late	0.0201252	positive	6.75818	0.872463	glcE; glycolate oxidase FAD binding subunit
SAR11_0285	HTVC027P_gp16	Late	0.0272696	positive	8.47353	0.844799	ccmE; cytochrome c-type biogenesis protein CcmE
SAR11_0306	HTVC027P_gp16	Late	0.0171499	positive	12.8767	0.885046	hypothetical protein
SAR11_0336	HTVC027P_gp16	Late	0.0109329	positive	1.68801	0.91431	Putative translocase transmembrane protein with Tim44 Pfam domain
SAR11_0344	HTVC027P_gp16	Late	0.00612342	positive	14.8584	0.94144	hemE; uroporphyrinogen decarboxylase
SAR11_0346	HTVC027P_gp16	Late	0.0392866	positive	8.55989	0.803896	hemH; protoporphyrin/coproporphyrin ferrochelatase
SAR11_0349	HTVC027P_gp16	Late	0.0376716	positive	90.2069	0.809075	OGT; protein O-GlcNAc transferase
SAR11_0364	HTVC027P_gp16	Late	0.0480443	positive	6.06993	0.777171	fructokinase
SAR11_0366	HTVC027P_gp16	Late	0.019207	positive	8.84427	0.876268	dapB; 4-hydroxy-tetrahydrodipicolinate reductase
SAR11_0388	HTVC027P_gp16	Late	0.00297093	positive	1.1565	0.963675	nusA; transcription termination/antitermination protein NusA
SAR11_0389	HTVC027P_gp16	Late	0.0131494	positive	1.45565	0.903317	infB; translation initiation factor IF-2
SAR11_0390	HTVC027P_gp16	Late	0.0171798	positive	2.88719	0.884916	rbfA; ribosome-binding factor A
SAR11_0391	HTVC027P_gp16	Late	0.0317933	positive	1.16764	0.828711	RP-S15; small subunit ribosomal protein S15
SAR11_0393	HTVC027P_gp16	Late	0.0308883	positive	10.5647	0.831855	Putative SAM-dependent methyltransferase
SAR11_0398	HTVC027P_gp16	Late	0.00155175	positive	0.697992	0.97638	irr; Fur family transcriptional regulator, iron response regulator
SAR11_0399	HTVC027P_gp16	Late	0.000433686	positive	0.00544308	0.989875	Rubrerythrin
SAR11_0400	HTVC027P_gp16	Late	3.68876e-06	positive	0.116949	0.999577	glpC; glycerol-3-phosphate dehydrogenase subunit C
SAR11_0401	HTVC027P_gp16	Late	9.35934e-06	positive	0.152292	0.999214	hypothetical protein
SAR11_0410	HTVC027P_gp16	Late	0.0393266	negative	-25.2463	0.803769	dnaA; chromosomal replication initiator protein
SAR11_0524	HTVC027P_gp16	Late	0.0151171	positive	8.79996	0.89411	hypothetical protein
SAR11_0550	HTVC027P_gp16	Late	0.0392279	positive	79.3272	0.804083	glycosyl transferase family 28
SAR11_0567	HTVC027P_gp16	Late	0.021769	positive	86.9226	0.865809	hypothetical protein
SAR11_0590	HTVC027P_gp16	Late	0.000192389	positive	82.4629	0.994106	MTHFS; 5-formyltetrahydrofolate cyclo-ligase
SAR11_0602	HTVC027P_gp16	Late	0.000960954	positive	11.8683	0.982817	folP; dihydropteroate synthase
SAR11_0603	HTVC027P_gp16	Late	0.032922	positive	11.0168	0.824837	glmM; phosphoglucosamine mutase
SAR11_0604	HTVC027P_gp16	Late	0.0161017	positive	11.5036	0.889668	thiD; hydroxymethylpyrimidine/phosphomethylpyrimidine kinase
SAR11_0635	HTVC027P_gp16	Late	0.0208446	negative	-11.2748	0.869527	umuD; DNA polymerase V
SAR11_0649	HTVC027P_gp16	Late	0.00671429	positive	4.32882	0.937779	IMPDH; IMP dehydrogenase
SAR11_0651	HTVC027P_gp16	Late	0.0160662	positive	21.9409	0.889826	guaA; GMP synthase (glutamine-hydrolysing)
SAR11_0654	HTVC027P_gp16	Late	0.0205228	positive	7.59391	0.870835	hypothetical protein
SAR11_0669	HTVC027P_gp16	Late	0.00897448	positive	9.32223	0.924709	K06954; uncharacterized protein
SAR11_0670	HTVC027P_gp16	Late	0.0109915	positive	108.7	0.91401	K09701; uncharacterized protein
SAR11_0672	HTVC027P_gp16	Late	0.00294221	positive	14.5223	0.963908	cfa; cyclopropane-fatty-acyl-phospholipid synthase
SAR11_0674	HTVC027P_gp16	Late	0.0376488	positive	10.3618	0.809149	short chain dehydrogenase
SAR11_0676	HTVC027P_gp16	Late	0.00513953	positive	3.82286	0.947825	FOXRED1; FAD-dependent oxidoreductase domain-containing protein 1
SAR11_0677	HTVC027P_gp16	Late	0.0496264	positive	25.7599	0.77256	hypothetical protein
SAR11_0678	HTVC027P_gp16	Late	0.0487855	positive	46.846	0.775003	SELENOO; serine/tyrosine/threonine adenylyltransferase
SAR11_0695	HTVC027P_gp16	Late	0.0161704	positive	16.6857	0.889361	transporter
SAR11_0697	HTVC027P_gp16	Late	0.0206096	positive	38.0521	0.870482	gshB; glutathione synthase
SAR11_0704	HTVC027P_gp16	Late	0.0173592	positive	4.55534	0.884136	RP-S18; small subunit ribosomal protein S18
SAR11_0738	HTVC027P_gp16	Late	0.0236998	positive	1.37443	0.858228	iscR; Rrf2 family transcriptional regulator, iron-sulfur cluster assembly transcription factor
SAR11_0739	HTVC027P_gp16	Late	0.0324816	positive	2.04752	0.826342	sufB; Fe-S cluster assembly protein SufB
SAR11_0740	HTVC027P_gp16	Late	0.00267946	positive	3.22187	0.966075	sufC; Fe-S cluster assembly ATP-binding protein
SAR11_0741	HTVC027P_gp16	Late	0.0281253	positive	12.6692	0.841682	sufD; Fe-S cluster assembly protein SufD
SAR11_0742	HTVC027P_gp16	Late	0.0448821	positive	3.64892	0.786575	sufS; cysteine desulfurase / selenocysteine lyase
SAR11_0743	HTVC027P_gp16	Late	0.0101056	positive	5.72727	0.918614	iscU; nitrogen fixation protein NifU and related proteins
SAR11_0750	HTVC027P_gp16	Late	0.0120027	positive	13.7002	0.908913	Homocysteine S-methyltransferase
SAR11_0840	HTVC027P_gp16	Late	0.0384558	positive	9.90327	0.80655	K07090; uncharacterized protein
SAR11_0963	HTVC027P_gp16	Late	0.0409688	positive	4.73996	0.798591	hypothetical protein
SAR11_0967	HTVC027P_gp16	Late	0.0180025	positive	17.1933	0.881363	E3.1.11.2; exodeoxyribonuclease III
SAR11_0976	HTVC027P_gp16	Late	0.0473763	positive	3.62207	0.779136	tatB; sec-independent protein translocase protein TatB
SAR11_0977	HTVC027P_gp16	Late	0.016499	positive	5.24529	0.887903	tatC; sec-independent protein translocase protein TatC
SAR11_0983	HTVC027P_gp16	Late	0.0162161	positive	7.60381	0.889158	uvrA; excinuclease ABC subunit A
SAR11_1019	HTVC027P_gp16	Late	0.0301473	positive	7.56066	0.834456	Integrase/recombinase xerD-like protein
SAR11_1022	HTVC027P_gp16	Late	0.0426476	positive	2.31511	0.793382	Permeases of the drug/metabolite transporter (DMT) superfamily
SAR11_1027	HTVC027P_gp16	Late	0.0212704	positive	19.5749	0.867807	argC; N-acetyl-gamma-glutamyl-phosphate reductase
SAR11_1030	HTVC027P_gp16	Late	0.000257577	positive	0.381187	0.992842	metY; O-acetylhomoserine (thiol)-lyase
SAR11_1031	HTVC027P_gp16	Late	0.0235626	positive	1.68766	0.858759	COX15; heme a synthase
SAR11_1034	HTVC027P_gp16	Late	0.0150823	positive	12.0782	0.894269	transcription regulator
SAR11_1035	HTVC027P_gp16	Late	0.0242241	positive	15.5456	0.85621	ihfA; integration host factor subunit alpha
SAR11_1049	HTVC027P_gp16	Late	0.0343795	positive	2.95992	0.819911	rpiB; ribose 5-phosphate isomerase B
SAR11_1080	HTVC027P_gp16	Late	0.0026096	positive	8.66788	0.966663	pyrB; aspartate carbamoyltransferase catalytic subunit
SAR11_1081	HTVC027P_gp16	Late	0.000104913	positive	19.763	0.996064	URA4; dihydroorotase
SAR11_1108	HTVC027P_gp16	Late	0.0215853	positive	7.18897	0.866543	RP-S17; small subunit ribosomal protein S17
SAR11_1115	HTVC027P_gp16	Late	0.0316488	positive	10.4285	0.829211	RP-L23; large subunit ribosomal protein L23
SAR11_1145	HTVC027P_gp16	Late	0.0147506	positive	1.73057	0.89579	RP-S4; small subunit ribosomal protein S4
SAR11_1146	HTVC027P_gp16	Late	0.0099963	positive	19.5151	0.919192	lasT; tRNA/rRNA methyltransferase
SAR11_1148	HTVC027P_gp16	Late	0.0121459	positive	3.94588	0.908204	CARS; cysteinyl-tRNA synthetase
SAR11_1149	HTVC027P_gp16	Late	0.033726	positive	0.968278	0.82211	nadE; NAD+ synthase
SAR11_1150	HTVC027P_gp16	Late	0.0281697	positive	0.784485	0.841521	E2.5.1.54; 3-deoxy-7-phosphoheptulonate synthase
SAR11_1157	HTVC027P_gp16	Late	0.000891554	positive	1.08654	0.983652	probable methyltransferase
SAR11_1158	HTVC027P_gp16	Late	0.000616124	positive	0.108982	0.987212	E1.17.4.1B; ribonucleoside-diphosphate reductase beta chain
SAR11_1159	HTVC027P_gp16	Late	0.0006016	positive	0.171048	0.987413	E1.17.4.1A; ribonucleoside-diphosphate reductase alpha chain
SAR11_1169	HTVC027P_gp16	Late	0.0218551	positive	25.0252	0.865465	possible multi-domain protein
SAR11_1174	HTVC027P_gp16	Late	0.000842501	positive	6.98916	0.984255	phoB; two-component system, OmpR family, phosphate regulon response regulator PhoB
SAR11_1175	HTVC027P_gp16	Late	0.000137355	positive	1.39383	0.995291	phoU; phosphate transport system protein
SAR11_1176	HTVC027P_gp16	Late	3.32868e-05	positive	1.59602	0.998168	pstB; phosphate transport system ATP-binding protein
SAR11_1177	HTVC027P_gp16	Late	6.14806e-05	positive	2.18371	0.997243	pstA; phosphate transport system permease protein
SAR11_1178	HTVC027P_gp16	Late	0.000322644	positive	1.38635	0.991684	pstC; phosphate transport system permease protein
SAR11_1179	HTVC027P_gp16	Late	0.0181017	positive	0.0212041	0.880939	pstS; phosphate transport system substrate-binding protein
SAR11_1203	HTVC027P_gp16	Late	0.0252919	negative	-0.41325	0.85215	tctC; putative tricarboxylic transport membrane protein
SAR11_1212	HTVC027P_gp16	Late	0.0443314	positive	29.5577	0.78824	mtnN; adenosylhomocysteine nucleosidase
SAR11_1215	HTVC027P_gp16	Late	0.00663333	positive	22.2096	0.938274	Sulfotransferase domain
SAR11_1228	HTVC027P_gp16	Late	0.0362776	positive	85.7875	0.813616	TC.MATE; multidrug resistance protein, MATE family
SAR11_1233	HTVC027P_gp16	Late	0.0126361	positive	18.3609	0.905799	Domain of unknown function (DUF931)
SAR11_1236	HTVC027P_gp16	Late	0.020589	positive	7.22737	0.870566	afuC; iron(III) transport system ATP-binding protein
SAR11_1238	HTVC027P_gp16	Late	0.0407962	positive	0.28252	0.799131	afuA; iron(III) transport system substrate-binding protein
SAR11_1239	HTVC027P_gp16	Late	0.0403662	positive	6.25724	0.800482	hypothetical protein
SAR11_1328	HTVC027P_gp16	Late	0.0380047	positive	3.23241	0.808	ALDH; aldehyde dehydrogenase (NAD+)
SAR11_1331	HTVC027P_gp16	Late	0.0326293	negative	-150.781	0.825837	PPIA; peptidyl-prolyl cis-trans isomerase A (cyclophilin A)
SAR11_1361	HTVC027P_gp16	Late	0.0222905	negative	-0.214817	0.863737	livK; branched-chain amino acid transport system substrate-binding protein
SAR11_1368	HTVC027P_gp16	Late	0.00958213	positive	1.2701	0.921403	D-amino-acid dehydrogenase small chain
SAR11_0049	HTVC027P_gp17	Late	0.00914186	positive	6.70625	0.923791	amt; ammonium transporter, Amt family
SAR11_0057	HTVC027P_gp17	Late	0.00165066	positive	23.4795	0.975391	rsbW; serine/threonine-protein kinase RsbW
SAR11_0084	HTVC027P_gp17	Late	0.0223415	positive	128.273	0.863536	uvrC; excinuclease ABC subunit C
SAR11_0100	HTVC027P_gp17	Late	0.0177128	positive	2.34729	0.882607	UQCRFS1; ubiquinol-cytochrome c reductase iron-sulfur subunit
SAR11_0122	HTVC027P_gp17	Late	0.0457932	positive	159.678	0.783838	lcyB; lycopene beta-cyclase
SAR11_0128	HTVC027P_gp17	Late	0.0151829	positive	117.059	0.89381	thrC; threonine synthase
SAR11_0129	HTVC027P_gp17	Late	0.025026	positive	114.686	0.853155	SURF1; surfeit locus 1 family protein
SAR11_0132	HTVC027P_gp17	Late	0.0456112	positive	57.5265	0.784383	possible serine protease inhibitor sgti
SAR11_0165	HTVC027P_gp17	Late	0.0459072	positive	6.51449	0.783498	typA; GTP-binding protein
SAR11_0169	HTVC027P_gp17	Late	0.0436939	positive	34.5679	0.790177	pmbA; PmbA protein
SAR11_0184	HTVC027P_gp17	Late	0.00209443	positive	4.20435	0.971183	K07101; uncharacterized protein
SAR11_0195	HTVC027P_gp17	Late	0.0430833	positive	217.15	0.792044	amgK; N-acetylmuramate 1-kinase
SAR11_0196	HTVC027P_gp17	Late	0.0491249	positive	37.1567	0.774015	tsaE; tRNA threonylcarbamoyladenosine biosynthesis protein TsaE
SAR11_0204	HTVC027P_gp17	Late	0.00497018	positive	3.97214	0.948965	E4.1.1.17; ornithine decarboxylase
SAR11_0205	HTVC027P_gp17	Late	0.00294353	positive	14.5258	0.963897	DHPS; deoxyhypusine synthase
SAR11_0206	HTVC027P_gp17	Late	0.00309118	positive	35.5649	0.962709	speB; agmatinase
SAR11_0207	HTVC027P_gp17	Late	0.0272869	positive	51.6548	0.844736	yhhQ; queuosine precursor transporter
SAR11_0216	HTVC027P_gp17	Late	0.0472693	positive	136.367	0.779451	hisC; histidinol-phosphate aminotransferase
SAR11_0222	HTVC027P_gp17	Late	0.024386	positive	20.915	0.85559	obgE; GTPase
SAR11_0223	HTVC027P_gp17	Late	0.0170419	positive	37.3146	0.885518	proB; glutamate 5-kinase
SAR11_0224	HTVC027P_gp17	Late	0.0285096	positive	31.4461	0.840294	proA; glutamate-5-semialdehyde dehydrogenase
SAR11_0233	HTVC027P_gp17	Late	0.0294491	positive	25.553	0.836929	ATPF1D; F-type H+-transporting ATPase subunit delta
SAR11_0242	HTVC027P_gp17	Late	0.0275338	positive	23.7477	0.843833	sdhB; succinate dehydrogenase iron-sulfur subunit
SAR11_0243	HTVC027P_gp17	Late	0.0216479	positive	3.63719	0.866292	sdhA; succinate dehydrogenase flavoprotein subunit
SAR11_0276	HTVC027P_gp17	Late	0.0218433	positive	47.6588	0.865513	glcF; glycolate oxidase iron-sulfur subunit
SAR11_0277	HTVC027P_gp17	Late	0.0163721	positive	31.0687	0.888465	glcE; glycolate oxidase FAD binding subunit
SAR11_0285	HTVC027P_gp17	Late	0.0205786	positive	39.1874	0.870608	ccmE; cytochrome c-type biogenesis protein CcmE
SAR11_0306	HTVC027P_gp17	Late	0.0169985	positive	58.6831	0.885707	hypothetical protein
SAR11_0336	HTVC027P_gp17	Late	0.0149287	positive	7.60815	0.894972	Putative translocase transmembrane protein with Tim44 Pfam domain
SAR11_0344	HTVC027P_gp17	Late	0.00363651	positive	68.2992	0.958479	hemE; uroporphyrinogen decarboxylase
SAR11_0346	HTVC027P_gp17	Late	0.0274556	positive	39.9592	0.844119	hemH; protoporphyrin/coproporphyrin ferrochelatase
SAR11_0364	HTVC027P_gp17	Late	0.0382908	positive	28.1793	0.807079	fructokinase
SAR11_0366	HTVC027P_gp17	Late	0.019453	positive	40.2675	0.875242	dapB; 4-hydroxy-tetrahydrodipicolinate reductase
SAR11_0388	HTVC027P_gp17	Late	0.00473257	positive	5.23267	0.950588	nusA; transcription termination/antitermination protein NusA
SAR11_0389	HTVC027P_gp17	Late	0.0151031	positive	6.59775	0.894173	infB; translation initiation factor IF-2
SAR11_0390	HTVC027P_gp17	Late	0.0154244	positive	13.2107	0.892712	rbfA; ribosome-binding factor A
SAR11_0391	HTVC027P_gp17	Late	0.0366001	positive	5.26724	0.81256	RP-S15; small subunit ribosomal protein S15
SAR11_0393	HTVC027P_gp17	Late	0.023024	positive	48.9604	0.860854	Putative SAM-dependent methyltransferase
SAR11_0398	HTVC027P_gp17	Late	0.0032555	positive	3.15531	0.961409	irr; Fur family transcriptional regulator, iron response regulator
SAR11_0399	HTVC027P_gp17	Late	0.00155514	positive	0.0246266	0.976346	Rubrerythrin
SAR11_0400	HTVC027P_gp17	Late	0.000120969	positive	0.531735	0.995673	glpC; glycerol-3-phosphate dehydrogenase subunit C
SAR11_0401	HTVC027P_gp17	Late	0.000375404	positive	0.690856	0.990802	hypothetical protein
SAR11_0410	HTVC027P_gp17	Late	0.0401263	negative	-114.831	0.801237	dnaA; chromosomal replication initiator protein
SAR11_0524	HTVC027P_gp17	Late	0.017114	positive	39.8891	0.885203	hypothetical protein
SAR11_0550	HTVC027P_gp17	Late	0.0403685	positive	360.573	0.800474	glycosyl transferase family 28
SAR11_0567	HTVC027P_gp17	Late	0.029492	positive	389.29	0.836777	hypothetical protein
SAR11_0590	HTVC027P_gp17	Late	0.000263673	positive	375.409	0.99273	MTHFS; 5-formyltetrahydrofolate cyclo-ligase
SAR11_0602	HTVC027P_gp17	Late	0.00309334	positive	53.5111	0.962692	folP; dihydropteroate synthase
SAR11_0603	HTVC027P_gp17	Late	0.0267618	positive	50.8483	0.846667	glmM; phosphoglucosamine mutase
SAR11_0604	HTVC027P_gp17	Late	0.0155384	positive	52.4803	0.892196	thiD; hydroxymethylpyrimidine/phosphomethylpyrimidine kinase
SAR11_0635	HTVC027P_gp17	Late	0.0318174	negative	-50.1411	0.828627	umuD; DNA polymerase V
SAR11_0649	HTVC027P_gp17	Late	0.00610543	positive	19.7601	0.941554	IMPDH; IMP dehydrogenase
SAR11_0651	HTVC027P_gp17	Late	0.0134604	positive	100.626	0.901831	guaA; GMP synthase (glutamine-hydrolysing)
SAR11_0654	HTVC027P_gp17	Late	0.0249287	positive	34.2494	0.853524	hypothetical protein
SAR11_0669	HTVC027P_gp17	Late	0.0115748	positive	42.1537	0.91105	K06954; uncharacterized protein
SAR11_0670	HTVC027P_gp17	Late	0.0192866	positive	484.772	0.875935	K09701; uncharacterized protein
SAR11_0672	HTVC027P_gp17	Late	0.00261117	positive	66.2522	0.96665	cfa; cyclopropane-fatty-acyl-phospholipid synthase
SAR11_0674	HTVC027P_gp17	Late	0.0319888	positive	47.7522	0.828036	short chain dehydrogenase
SAR11_0676	HTVC027P_gp17	Late	0.00931651	positive	17.1844	0.922839	FOXRED1; FAD-dependent oxidoreductase domain-containing protein 1
SAR11_0677	HTVC027P_gp17	Late	0.0483384	positive	117.637	0.776309	hypothetical protein
SAR11_0695	HTVC027P_gp17	Late	0.0130218	positive	76.6336	0.903931	transporter
SAR11_0697	HTVC027P_gp17	Late	0.0165669	positive	175.047	0.887603	gshB; glutathione synthase
SAR11_0704	HTVC027P_gp17	Late	0.0160815	positive	20.8182	0.889758	RP-S18; small subunit ribosomal protein S18
SAR11_0738	HTVC027P_gp17	Late	0.0166175	positive	6.36681	0.88738	iscR; Rrf2 family transcriptional regulator, iron-sulfur cluster assembly transcription factor
SAR11_0739	HTVC027P_gp17	Late	0.025146	positive	9.47531	0.852701	sufB; Fe-S cluster assembly protein SufB
SAR11_0740	HTVC027P_gp17	Late	0.00115302	positive	14.7876	0.980606	sufC; Fe-S cluster assembly ATP-binding protein
SAR11_0741	HTVC027P_gp17	Late	0.0212578	positive	58.6067	0.867857	sufD; Fe-S cluster assembly protein SufD
SAR11_0742	HTVC027P_gp17	Late	0.0367494	positive	16.8903	0.812072	sufS; cysteine desulfurase / selenocysteine lyase
SAR11_0743	HTVC027P_gp17	Late	0.00627193	positive	26.4003	0.940509	iscU; nitrogen fixation protein NifU and related proteins
SAR11_0750	HTVC027P_gp17	Late	0.0142773	positive	62.0366	0.897983	Homocysteine S-methyltransferase
SAR11_0840	HTVC027P_gp17	Late	0.030498	positive	45.8554	0.833222	K07090; uncharacterized protein
SAR11_0963	HTVC027P_gp17	Late	0.0404737	positive	21.6144	0.800143	hypothetical protein
SAR11_0967	HTVC027P_gp17	Late	0.0142104	positive	79.0748	0.898295	E3.1.11.2; exodeoxyribonuclease III
SAR11_0977	HTVC027P_gp17	Late	0.0170984	positive	23.8601	0.885271	tatC; sec-independent protein translocase protein TatC
SAR11_0983	HTVC027P_gp17	Late	0.0182138	positive	34.4702	0.880461	uvrA; excinuclease ABC subunit A
SAR11_1019	HTVC027P_gp17	Late	0.0315845	positive	34.3396	0.829433	Integrase/recombinase xerD-like protein
SAR11_1022	HTVC027P_gp17	Late	0.0330304	positive	10.7514	0.824468	Permeases of the drug/metabolite transporter (DMT) superfamily
SAR11_1027	HTVC027P_gp17	Late	0.013911	positive	90.7996	0.899698	argC; N-acetyl-gamma-glutamyl-phosphate reductase
SAR11_1030	HTVC027P_gp17	Late	0.000667454	positive	1.731	0.986513	metY; O-acetylhomoserine (thiol)-lyase
SAR11_1031	HTVC027P_gp17	Late	0.0178787	positive	7.79123	0.881894	COX15; heme a synthase
SAR11_1034	HTVC027P_gp17	Late	0.0160481	positive	54.8894	0.889907	transcription regulator
SAR11_1035	HTVC027P_gp17	Late	0.0241519	positive	70.8312	0.856487	ihfA; integration host factor subunit alpha
SAR11_1049	HTVC027P_gp17	Late	0.0344467	positive	13.4824	0.819686	rpiB; ribose 5-phosphate isomerase B
SAR11_1080	HTVC027P_gp17	Late	0.00369208	positive	39.3114	0.958061	pyrB; aspartate carbamoyltransferase catalytic subunit
SAR11_1081	HTVC027P_gp17	Late	0.000597027	positive	89.6437	0.987477	URA4; dihydroorotase
SAR11_1108	HTVC027P_gp17	Late	0.0317042	positive	32.0333	0.829019	RP-S17; small subunit ribosomal protein S17
SAR11_1115	HTVC027P_gp17	Late	0.020283	positive	48.7136	0.871816	RP-L23; large subunit ribosomal protein L23
SAR11_1145	HTVC027P_gp17	Late	0.0139001	positive	7.90122	0.899749	RP-S4; small subunit ribosomal protein S4
SAR11_1146	HTVC027P_gp17	Late	0.00834843	positive	89.3376	0.9282	lasT; tRNA/rRNA methyltransferase
SAR11_1148	HTVC027P_gp17	Late	0.00962709	positive	18.1037	0.921162	CARS; cysteinyl-tRNA synthetase
SAR11_1149	HTVC027P_gp17	Late	0.0339706	positive	4.40889	0.821285	nadE; NAD+ synthase
SAR11_1150	HTVC027P_gp17	Late	0.0251033	positive	3.59781	0.852863	E2.5.1.54; 3-deoxy-7-phosphoheptulonate synthase
SAR11_1157	HTVC027P_gp17	Late	0.00183528	positive	4.92449	0.973599	probable methyltransferase
SAR11_1158	HTVC027P_gp17	Late	0.00133506	positive	0.494316	0.978624	E1.17.4.1B; ribonucleoside-diphosphate reductase beta chain
SAR11_1159	HTVC027P_gp17	Late	0.00190111	positive	0.773513	0.972974	E1.17.4.1A; ribonucleoside-diphosphate reductase alpha chain
SAR11_1169	HTVC027P_gp17	Late	0.0174636	positive	115.199	0.883683	possible multi-domain protein
SAR11_1174	HTVC027P_gp17	Late	0.00158106	positive	31.7075	0.976085	phoB; two-component system, OmpR family, phosphate regulon response regulator PhoB
SAR11_1175	HTVC027P_gp17	Late	0.000419813	positive	6.33314	0.990092	phoU; phosphate transport system protein
SAR11_1176	HTVC027P_gp17	Late	0.000294753	positive	7.24897	0.99217	pstB; phosphate transport system ATP-binding protein
SAR11_1177	HTVC027P_gp17	Late	0.000406898	positive	9.91342	0.990296	pstA; phosphate transport system permease protein
SAR11_1178	HTVC027P_gp17	Late	0.00134827	positive	6.27349	0.978483	pstC; phosphate transport system permease protein
SAR11_1179	HTVC027P_gp17	Late	0.027927	positive	0.0944613	0.842401	pstS; phosphate transport system substrate-binding protein
SAR11_1203	HTVC027P_gp17	Late	0.0263536	negative	-1.87822	0.848178	tctC; putative tricarboxylic transport membrane protein
SAR11_1212	HTVC027P_gp17	Late	0.0476345	positive	133.808	0.778375	mtnN; adenosylhomocysteine nucleosidase
SAR11_1215	HTVC027P_gp17	Late	0.00826826	positive	100.659	0.928653	Sulfotransferase domain
SAR11_1228	HTVC027P_gp17	Late	0.0405819	positive	387.483	0.799804	TC.MATE; multidrug resistance protein, MATE family
SAR11_1233	HTVC027P_gp17	Late	0.0106822	positive	84.0964	0.915602	Domain of unknown function (DUF931)
SAR11_1236	HTVC027P_gp17	Late	0.0125015	positive	33.597	0.906457	afuC; iron(III) transport system ATP-binding protein
SAR11_1238	HTVC027P_gp17	Late	0.0274349	positive	1.32284	0.844194	afuA; iron(III) transport system substrate-binding protein
SAR11_1239	HTVC027P_gp17	Late	0.0378184	positive	28.6498	0.808601	hypothetical protein
SAR11_1328	HTVC027P_gp17	Late	0.0332159	positive	14.8692	0.823837	ALDH; aldehyde dehydrogenase (NAD+)
SAR11_1361	HTVC027P_gp17	Late	0.0249433	negative	-0.972787	0.853469	livK; branched-chain amino acid transport system substrate-binding protein
SAR11_1368	HTVC027P_gp17	Late	0.00770306	positive	5.81892	0.931896	D-amino-acid dehydrogenase small chain
SAR11_0049	HTVC027P_gp18	Late	0.0153828	positive	1.42705	0.892901	amt; ammonium transporter, Amt family
SAR11_0057	HTVC027P_gp18	Late	0.00407702	positive	5.02917	0.955221	rsbW; serine/threonine-protein kinase RsbW
SAR11_0084	HTVC027P_gp18	Late	0.0300553	positive	27.2976	0.834781	uvrC; excinuclease ABC subunit C
SAR11_0100	HTVC027P_gp18	Late	0.0193419	positive	0.506064	0.875705	UQCRFS1; ubiquinol-cytochrome c reductase iron-sulfur subunit
SAR11_0128	HTVC027P_gp18	Late	0.0166734	positive	25.2417	0.887134	thrC; threonine synthase
SAR11_0129	HTVC027P_gp18	Late	0.03401	positive	24.3531	0.821152	SURF1; surfeit locus 1 family protein
SAR11_0165	HTVC027P_gp18	Late	0.0472998	positive	1.40629	0.779362	typA; GTP-binding protein
SAR11_0184	HTVC027P_gp18	Late	0.000277474	positive	0.919927	0.992479	K07101; uncharacterized protein
SAR11_0196	HTVC027P_gp18	Late	0.0336712	positive	8.28935	0.822295	tsaE; tRNA threonylcarbamoyladenosine biosynthesis protein TsaE
SAR11_0204	HTVC027P_gp18	Late	0.00204672	positive	0.869944	0.971619	E4.1.1.17; ornithine decarboxylase
SAR11_0205	HTVC027P_gp18	Late	0.00325165	positive	3.14	0.961439	DHPS; deoxyhypusine synthase
SAR11_0206	HTVC027P_gp18	Late	0.000667649	positive	7.79235	0.986511	speB; agmatinase
SAR11_0207	HTVC027P_gp18	Late	0.0410602	positive	10.8687	0.798305	yhhQ; queuosine precursor transporter
SAR11_0222	HTVC027P_gp18	Late	0.0205794	positive	4.56645	0.870605	obgE; GTPase
SAR11_0223	HTVC027P_gp18	Late	0.0177114	positive	8.06324	0.882614	proB; glutamate 5-kinase
SAR11_0224	HTVC027P_gp18	Late	0.029838	positive	6.78706	0.835549	proA; glutamate-5-semialdehyde dehydrogenase
SAR11_0233	HTVC027P_gp18	Late	0.0304178	positive	5.51944	0.833504	ATPF1D; F-type H+-transporting ATPase subunit delta
SAR11_0242	HTVC027P_gp18	Late	0.0238032	positive	5.18248	0.857829	sdhB; succinate dehydrogenase iron-sulfur subunit
SAR11_0243	HTVC027P_gp18	Late	0.0224659	positive	0.785768	0.863045	sdhA; succinate dehydrogenase flavoprotein subunit
SAR11_0247	HTVC027P_gp18	Late	0.0433455	positive	42.1012	0.791241	hydrolase
SAR11_0276	HTVC027P_gp18	Late	0.0314467	positive	10.101	0.829911	glcF; glycolate oxidase iron-sulfur subunit
SAR11_0277	HTVC027P_gp18	Late	0.0252432	positive	6.58646	0.852334	glcE; glycolate oxidase FAD binding subunit
SAR11_0285	HTVC027P_gp18	Late	0.032067	positive	8.27051	0.827766	ccmE; cytochrome c-type biogenesis protein CcmE
SAR11_0306	HTVC027P_gp18	Late	0.0153361	positive	12.7546	0.893113	hypothetical protein
SAR11_0336	HTVC027P_gp18	Late	0.021042	positive	1.62241	0.868728	Putative translocase transmembrane protein with Tim44 Pfam domain
SAR11_0344	HTVC027P_gp18	Late	0.00758574	positive	14.5818	0.93258	hemE; uroporphyrinogen decarboxylase
SAR11_0346	HTVC027P_gp18	Late	0.0417347	positive	8.39985	0.796204	hemH; protoporphyrin/coproporphyrin ferrochelatase
SAR11_0364	HTVC027P_gp18	Late	0.0463345	positive	6.00457	0.782223	fructokinase
SAR11_0366	HTVC027P_gp18	Late	0.0297021	positive	8.51815	0.836031	dapB; 4-hydroxy-tetrahydrodipicolinate reductase
SAR11_0388	HTVC027P_gp18	Late	0.00336587	positive	1.13849	0.960549	nusA; transcription termination/antitermination protein NusA
SAR11_0389	HTVC027P_gp18	Late	0.0111986	positive	1.44295	0.912953	infB; translation initiation factor IF-2
SAR11_0390	HTVC027P_gp18	Late	0.0215045	positive	2.81768	0.866867	rbfA; ribosome-binding factor A
SAR11_0391	HTVC027P_gp18	Late	0.0437212	positive	1.12419	0.790094	RP-S15; small subunit ribosomal protein S15
SAR11_0393	HTVC027P_gp18	Late	0.0413647	positive	10.1988	0.797355	Putative SAM-dependent methyltransferase
SAR11_0398	HTVC027P_gp18	Late	0.00338898	positive	0.682577	0.96037	irr; Fur family transcriptional regulator, iron response regulator
SAR11_0399	HTVC027P_gp18	Late	0.000261658	positive	0.00537489	0.992767	Rubrerythrin
SAR11_0400	HTVC027P_gp18	Late	0.000297165	positive	0.114885	0.992127	glpC; glycerol-3-phosphate dehydrogenase subunit C
SAR11_0401	HTVC027P_gp18	Late	0.000123691	positive	0.149893	0.995608	hypothetical protein
SAR11_0410	HTVC027P_gp18	Late	0.0309713	negative	-25.3205	0.831565	dnaA; chromosomal replication initiator protein
SAR11_0524	HTVC027P_gp18	Late	0.0267352	positive	8.44419	0.846765	hypothetical protein
SAR11_0567	HTVC027P_gp18	Late	0.0148104	positive	87.1664	0.895515	hypothetical protein
SAR11_0590	HTVC027P_gp18	Late	1.30629e-05	positive	81.5117	0.999018	MTHFS; 5-formyltetrahydrofolate cyclo-ligase
SAR11_0602	HTVC027P_gp18	Late	0.0032129	positive	11.5764	0.961744	folP; dihydropteroate synthase
SAR11_0603	HTVC027P_gp18	Late	0.0357845	positive	10.7996	0.815239	glmM; phosphoglucosamine mutase
SAR11_0604	HTVC027P_gp18	Late	0.0265361	positive	11.0708	0.847501	thiD; hydroxymethylpyrimidine/phosphomethylpyrimidine kinase
SAR11_0635	HTVC027P_gp18	Late	0.0222626	negative	-11.0809	0.863848	umuD; DNA polymerase V
SAR11_0649	HTVC027P_gp18	Late	0.00670859	positive	4.26844	0.937814	IMPDH; IMP dehydrogenase
SAR11_0651	HTVC027P_gp18	Late	0.0232151	positive	21.2701	0.860108	guaA; GMP synthase (glutamine-hydrolysing)
SAR11_0654	HTVC027P_gp18	Late	0.0352367	positive	7.25293	0.817052	hypothetical protein
SAR11_0669	HTVC027P_gp18	Late	0.0140176	positive	9.06433	0.899197	K06954; uncharacterized protein
SAR11_0670	HTVC027P_gp18	Late	0.00958905	positive	107.612	0.921366	K09701; uncharacterized protein
SAR11_0672	HTVC027P_gp18	Late	0.00619622	positive	14.1482	0.940983	cfa; cyclopropane-fatty-acyl-phospholipid synthase
SAR11_0674	HTVC027P_gp18	Late	0.0360306	positive	10.2503	0.814428	short chain dehydrogenase
SAR11_0676	HTVC027P_gp18	Late	0.00667527	positive	3.74991	0.938017	FOXRED1; FAD-dependent oxidoreductase domain-containing protein 1
SAR11_0677	HTVC027P_gp18	Late	0.0492037	positive	25.4203	0.773786	hypothetical protein
SAR11_0695	HTVC027P_gp18	Late	0.0196314	positive	16.3146	0.874501	transporter
SAR11_0697	HTVC027P_gp18	Late	0.0326039	positive	36.5477	0.825924	gshB; glutathione synthase
SAR11_0704	HTVC027P_gp18	Late	0.0277132	positive	4.38644	0.843178	RP-S18; small subunit ribosomal protein S18
SAR11_0738	HTVC027P_gp18	Late	0.0203762	positive	1.36562	0.871435	iscR; Rrf2 family transcriptional regulator, iron-sulfur cluster assembly transcription factor
SAR11_0739	HTVC027P_gp18	Late	0.0308475	positive	2.02582	0.831998	sufB; Fe-S cluster assembly protein SufB
SAR11_0740	HTVC027P_gp18	Late	0.00222172	positive	3.18337	0.970034	sufC; Fe-S cluster assembly ATP-binding protein
SAR11_0741	HTVC027P_gp18	Late	0.0293834	positive	12.4587	0.837163	sufD; Fe-S cluster assembly protein SufD
SAR11_0742	HTVC027P_gp18	Late	0.0442867	positive	3.60207	0.788375	sufS; cysteine desulfurase / selenocysteine lyase
SAR11_0743	HTVC027P_gp18	Late	0.00963342	positive	5.65499	0.921128	iscU; nitrogen fixation protein NifU and related proteins
SAR11_0750	HTVC027P_gp18	Late	0.00627274	positive	13.7416	0.940504	Homocysteine S-methyltransferase
SAR11_0840	HTVC027P_gp18	Late	0.0419333	positive	9.69836	0.795588	K07090; uncharacterized protein
SAR11_0963	HTVC027P_gp18	Late	0.0487807	positive	4.60425	0.775017	hypothetical protein
SAR11_0967	HTVC027P_gp18	Late	0.0262055	positive	16.6363	0.848728	E3.1.11.2; exodeoxyribonuclease III
SAR11_0976	HTVC027P_gp18	Late	0.0492618	positive	3.5588	0.773617	tatB; sec-independent protein translocase protein TatB
SAR11_0977	HTVC027P_gp18	Late	0.0283534	positive	5.03314	0.840857	tatC; sec-independent protein translocase protein TatC
SAR11_0983	HTVC027P_gp18	Late	0.0195438	positive	7.4371	0.874865	uvrA; excinuclease ABC subunit A
SAR11_1019	HTVC027P_gp18	Late	0.0453938	positive	7.23092	0.785035	Integrase/recombinase xerD-like protein
SAR11_1022	HTVC027P_gp18	Late	0.0484533	positive	2.25759	0.775973	Permeases of the drug/metabolite transporter (DMT) superfamily
SAR11_1027	HTVC027P_gp18	Late	0.0263828	positive	19.0807	0.84807	argC; N-acetyl-gamma-glutamyl-phosphate reductase
SAR11_1030	HTVC027P_gp18	Late	6.45409e-05	positive	0.376678	0.997153	metY; O-acetylhomoserine (thiol)-lyase
SAR11_1031	HTVC027P_gp18	Late	0.0318067	positive	1.63467	0.828665	COX15; heme a synthase
SAR11_1034	HTVC027P_gp18	Late	0.0271709	positive	11.5779	0.845161	transcription regulator
SAR11_1035	HTVC027P_gp18	Late	0.033361	positive	15.0314	0.823345	ihfA; integration host factor subunit alpha
SAR11_1049	HTVC027P_gp18	Late	0.0360072	positive	2.90894	0.814505	rpiB; ribose 5-phosphate isomerase B
SAR11_1080	HTVC027P_gp18	Late	0.00493407	positive	8.4693	0.94921	pyrB; aspartate carbamoyltransferase catalytic subunit
SAR11_1081	HTVC027P_gp18	Late	9.05621e-05	positive	19.4905	0.996432	URA4; dihydroorotase
SAR11_1108	HTVC027P_gp18	Late	0.0331641	positive	6.91242	0.824013	RP-S17; small subunit ribosomal protein S17
SAR11_1115	HTVC027P_gp18	Late	0.0394843	positive	10.1207	0.803268	RP-L23; large subunit ribosomal protein L23
SAR11_1145	HTVC027P_gp18	Late	0.0179106	positive	1.69298	0.881757	RP-S4; small subunit ribosomal protein S4
SAR11_1146	HTVC027P_gp18	Late	0.0182433	positive	18.8314	0.880335	lasT; tRNA/rRNA methyltransferase
SAR11_1148	HTVC027P_gp18	Late	0.0142678	positive	3.86891	0.898027	CARS; cysteinyl-tRNA synthetase
SAR11_1149	HTVC027P_gp18	Late	0.0352865	positive	0.951716	0.816887	nadE; NAD+ synthase
SAR11_1150	HTVC027P_gp18	Late	0.0325063	positive	0.76648	0.826258	E2.5.1.54; 3-deoxy-7-phosphoheptulonate synthase
SAR11_1157	HTVC027P_gp18	Late	0.00353862	positive	1.05797	0.959222	probable methyltransferase
SAR11_1158	HTVC027P_gp18	Late	0.00184355	positive	0.106712	0.97352	E1.17.4.1B; ribonucleoside-diphosphate reductase beta chain
SAR11_1159	HTVC027P_gp18	Late	0.00111381	positive	0.168115	0.981047	E1.17.4.1A; ribonucleoside-diphosphate reductase alpha chain
SAR11_1169	HTVC027P_gp18	Late	0.015821	positive	25.0359	0.890924	possible multi-domain protein
SAR11_1174	HTVC027P_gp18	Late	0.00190568	positive	6.85178	0.972931	phoB; two-component system, OmpR family, phosphate regulon response regulator PhoB
SAR11_1175	HTVC027P_gp18	Late	0.000962095	positive	1.36571	0.982803	phoU; phosphate transport system protein
SAR11_1176	HTVC027P_gp18	Late	0.000454887	positive	1.56692	0.989549	pstB; phosphate transport system ATP-binding protein
SAR11_1177	HTVC027P_gp18	Late	4.36515e-05	positive	2.15381	0.997806	pstA; phosphate transport system permease protein
SAR11_1178	HTVC027P_gp18	Late	0.000162606	positive	1.36908	0.99473	pstC; phosphate transport system permease protein
SAR11_1179	HTVC027P_gp18	Late	0.014682	positive	0.0210872	0.896106	pstS; phosphate transport system substrate-binding protein
SAR11_1203	HTVC027P_gp18	Late	0.024952	negative	-0.407785	0.853436	tctC; putative tricarboxylic transport membrane protein
SAR11_1215	HTVC027P_gp18	Late	0.00546044	positive	21.9859	0.945699	Sulfotransferase domain
SAR11_1228	HTVC027P_gp18	Late	0.0366508	positive	84.5257	0.812394	TC.MATE; multidrug resistance protein, MATE family
SAR11_1233	HTVC027P_gp18	Late	0.0207775	positive	17.741	0.869799	Domain of unknown function (DUF931)
SAR11_1236	HTVC027P_gp18	Late	0.026859	positive	7.02644	0.846308	afuC; iron(III) transport system ATP-binding protein
SAR11_1238	HTVC027P_gp18	Late	0.0446666	positive	0.276491	0.787225	afuA; iron(III) transport system substrate-binding protein
SAR11_1328	HTVC027P_gp18	Late	0.032676	positive	3.22193	0.825677	ALDH; aldehyde dehydrogenase (NAD+)
SAR11_1331	HTVC027P_gp18	Late	0.0442544	negative	-145.273	0.788473	PPIA; peptidyl-prolyl cis-trans isomerase A (cyclophilin A)
SAR11_1361	HTVC027P_gp18	Late	0.0223176	negative	-0.211803	0.86363	livK; branched-chain amino acid transport system substrate-binding protein
SAR11_1368	HTVC027P_gp18	Late	0.0149959	positive	1.23405	0.894664	D-amino-acid dehydrogenase small chain
SAR11_0049	HTVC027P_gp20	Late	0.0141918	positive	2.3929	0.898382	amt; ammonium transporter, Amt family
SAR11_0057	HTVC027P_gp20	Late	0.00430475	positive	8.40003	0.953584	rsbW; serine/threonine-protein kinase RsbW
SAR11_0084	HTVC027P_gp20	Late	0.0275202	positive	45.8814	0.843882	uvrC; excinuclease ABC subunit C
SAR11_0100	HTVC027P_gp20	Late	0.0174192	positive	0.849923	0.883876	UQCRFS1; ubiquinol-cytochrome c reductase iron-sulfur subunit
SAR11_0105	HTVC027P_gp20	Late	0.0446206	positive	101.565	0.787364	ispE; 4-diphosphocytidyl-2-C-methyl-D-erythritol kinase
SAR11_0122	HTVC027P_gp20	Late	0.0311466	positive	59.4869	0.830954	lcyB; lycopene beta-cyclase
SAR11_0128	HTVC027P_gp20	Late	0.0307125	positive	40.8758	0.83247	thrC; threonine synthase
SAR11_0129	HTVC027P_gp20	Late	0.0491747	positive	39.5215	0.77387	SURF1; surfeit locus 1 family protein
SAR11_0165	HTVC027P_gp20	Late	0.0470377	positive	2.35206	0.780136	typA; GTP-binding protein
SAR11_0169	HTVC027P_gp20	Late	0.0409407	positive	12.5747	0.798679	pmbA; PmbA protein
SAR11_0184	HTVC027P_gp20	Late	0.0150983	positive	1.45971	0.894195	K07101; uncharacterized protein
SAR11_0204	HTVC027P_gp20	Late	0.0246881	positive	1.36377	0.854438	E4.1.1.17; ornithine decarboxylase
SAR11_0205	HTVC027P_gp20	Late	0.0182737	positive	5.02248	0.880206	DHPS; deoxyhypusine synthase
SAR11_0206	HTVC027P_gp20	Late	0.0178477	positive	12.3173	0.882027	speB; agmatinase
SAR11_0207	HTVC027P_gp20	Late	0.0321433	positive	18.4985	0.827504	yhhQ; queuosine precursor transporter
SAR11_0222	HTVC027P_gp20	Late	0.0408014	positive	7.31359	0.799115	obgE; GTPase
SAR11_0223	HTVC027P_gp20	Late	0.0242332	positive	13.2759	0.856175	proB; glutamate 5-kinase
SAR11_0224	HTVC027P_gp20	Late	0.0336265	positive	11.2566	0.822446	proA; glutamate-5-semialdehyde dehydrogenase
SAR11_0233	HTVC027P_gp20	Late	0.0249976	positive	9.33556	0.853263	ATPF1D; F-type H+-transporting ATPase subunit delta
SAR11_0242	HTVC027P_gp20	Late	0.0418993	positive	8.34388	0.795693	sdhB; succinate dehydrogenase iron-sulfur subunit
SAR11_0243	HTVC027P_gp20	Late	0.0317394	positive	1.28732	0.828897	sdhA; succinate dehydrogenase flavoprotein subunit
SAR11_0276	HTVC027P_gp20	Late	0.0228429	positive	17.2049	0.861563	glcF; glycolate oxidase iron-sulfur subunit
SAR11_0277	HTVC027P_gp20	Late	0.0160365	positive	11.251	0.889959	glcE; glycolate oxidase FAD binding subunit
SAR11_0285	HTVC027P_gp20	Late	0.0145323	positive	14.3908	0.896798	ccmE; cytochrome c-type biogenesis protein CcmE
SAR11_0306	HTVC027P_gp20	Late	0.0260222	positive	20.7936	0.849411	hypothetical protein
SAR11_0336	HTVC027P_gp20	Late	0.0366162	positive	2.62294	0.812507	Putative translocase transmembrane protein with Tim44 Pfam domain
SAR11_0344	HTVC027P_gp20	Late	0.00376423	positive	24.7002	0.957521	hemE; uroporphyrinogen decarboxylase
SAR11_0346	HTVC027P_gp20	Late	0.0123786	positive	14.9877	0.907058	hemH; protoporphyrin/coproporphyrin ferrochelatase
SAR11_0364	HTVC027P_gp20	Late	0.026923	positive	10.4395	0.846072	fructokinase
SAR11_0366	HTVC027P_gp20	Late	0.0293602	positive	14.2501	0.837246	dapB; 4-hydroxy-tetrahydrodipicolinate reductase
SAR11_0388	HTVC027P_gp20	Late	0.0186285	positive	1.82032	0.8787	nusA; transcription termination/antitermination protein NusA
SAR11_0389	HTVC027P_gp20	Late	0.0302108	positive	2.30584	0.834232	infB; translation initiation factor IF-2
SAR11_0390	HTVC027P_gp20	Late	0.0196801	positive	4.73045	0.8743	rbfA; ribosome-binding factor A
SAR11_0393	HTVC027P_gp20	Late	0.0148511	positive	18.0665	0.895328	Putative SAM-dependent methyltransferase
SAR11_0398	HTVC027P_gp20	Late	0.0177661	positive	1.09375	0.882378	irr; Fur family transcriptional regulator, iron response regulator
SAR11_0399	HTVC027P_gp20	Late	0.0139227	positive	0.00855339	0.899643	Rubrerythrin
SAR11_0400	HTVC027P_gp20	Late	0.00614813	positive	0.187068	0.941285	glpC; glycerol-3-phosphate dehydrogenase subunit C
SAR11_0401	HTVC027P_gp20	Late	0.00871001	positive	0.24168	0.926173	hypothetical protein
SAR11_0524	HTVC027P_gp20	Late	0.0327419	positive	13.9373	0.825452	hypothetical protein
SAR11_0525	HTVC027P_gp20	Late	0.044174	positive	3.91744	0.788717	NAD dependent epimerase/dehydratase family
SAR11_0530	HTVC027P_gp20	Late	0.0408583	positive	12.2963	0.798937	cyclopropane-fatty-acyl-phospholipid synthase (CMAS family)
SAR11_0590	HTVC027P_gp20	Late	0.00579843	positive	132.423	0.943507	MTHFS; 5-formyltetrahydrofolate cyclo-ligase
SAR11_0602	HTVC027P_gp20	Late	0.0199188	positive	18.4411	0.873313	folP; dihydropteroate synthase
SAR11_0603	HTVC027P_gp20	Late	0.0221348	positive	18.5895	0.864354	glmM; phosphoglucosamine mutase
SAR11_0604	HTVC027P_gp20	Late	0.0229029	positive	18.6574	0.861328	thiD; hydroxymethylpyrimidine/phosphomethylpyrimidine kinase
SAR11_0649	HTVC027P_gp20	Late	0.0118376	positive	7.0279	0.909735	IMPDH; IMP dehydrogenase
SAR11_0651	HTVC027P_gp20	Late	0.0153525	positive	36.2314	0.893038	guaA; GMP synthase (glutamine-hydrolysing)
SAR11_0654	HTVC027P_gp20	Late	0.0477256	positive	11.8322	0.778107	hypothetical protein
SAR11_0669	HTVC027P_gp20	Late	0.0282123	positive	14.6574	0.841367	K06954; uncharacterized protein
SAR11_0672	HTVC027P_gp20	Late	0.00779062	positive	23.5306	0.931388	cfa; cyclopropane-fatty-acyl-phospholipid synthase
SAR11_0674	HTVC027P_gp20	Late	0.0289158	positive	17.3903	0.838834	short chain dehydrogenase
SAR11_0676	HTVC027P_gp20	Late	0.032689	positive	5.88121	0.825633	FOXRED1; FAD-dependent oxidoreductase domain-containing protein 1
SAR11_0695	HTVC027P_gp20	Late	0.0136574	positive	27.6815	0.900895	transporter
SAR11_0697	HTVC027P_gp20	Late	0.0159606	positive	63.433	0.890298	gshB; glutathione synthase
SAR11_0704	HTVC027P_gp20	Late	0.0225207	positive	7.41774	0.862828	RP-S18; small subunit ribosomal protein S18
SAR11_0738	HTVC027P_gp20	Late	0.010015	positive	2.34449	0.919093	iscR; Rrf2 family transcriptional regulator, iron-sulfur cluster assembly transcription factor
SAR11_0739	HTVC027P_gp20	Late	0.0182618	positive	3.48338	0.880256	sufB; Fe-S cluster assembly protein SufB
SAR11_0740	HTVC027P_gp20	Late	0.00208826	positive	5.32494	0.971239	sufC; Fe-S cluster assembly ATP-binding protein
SAR11_0741	HTVC027P_gp20	Late	0.0150018	positive	21.5302	0.894637	sufD; Fe-S cluster assembly protein SufD
SAR11_0742	HTVC027P_gp20	Late	0.0285589	positive	6.21602	0.840116	sufS; cysteine desulfurase / selenocysteine lyase
SAR11_0743	HTVC027P_gp20	Late	0.00454476	positive	9.60999	0.951891	iscU; nitrogen fixation protein NifU and related proteins
SAR11_0750	HTVC027P_gp20	Late	0.0311085	positive	21.5943	0.831087	Homocysteine S-methyltransferase
SAR11_0840	HTVC027P_gp20	Late	0.0223353	positive	16.8911	0.86356	K07090; uncharacterized protein
SAR11_0963	HTVC027P_gp20	Late	0.0497004	positive	7.68364	0.772346	hypothetical protein
SAR11_0967	HTVC027P_gp20	Late	0.0135474	positive	28.6611	0.901417	E3.1.11.2; exodeoxyribonuclease III
SAR11_0977	HTVC027P_gp20	Late	0.0279163	positive	8.42179	0.84244	tatC; sec-independent protein translocase protein TatC
SAR11_0983	HTVC027P_gp20	Late	0.0332196	positive	12.0645	0.823825	uvrA; excinuclease ABC subunit A
SAR11_1019	HTVC027P_gp20	Late	0.0455258	positive	12.0849	0.784639	Integrase/recombinase xerD-like protein
SAR11_1022	HTVC027P_gp20	Late	0.0216285	positive	3.98777	0.86637	Permeases of the drug/metabolite transporter (DMT) superfamily
SAR11_1027	HTVC027P_gp20	Late	0.00655173	positive	33.5597	0.938775	argC; N-acetyl-gamma-glutamyl-phosphate reductase
SAR11_1030	HTVC027P_gp20	Late	0.00858829	positive	0.607089	0.926852	metY; O-acetylhomoserine (thiol)-lyase
SAR11_1031	HTVC027P_gp20	Late	0.013635	positive	2.84945	0.901001	COX15; heme a synthase
SAR11_1034	HTVC027P_gp20	Late	0.0279746	positive	19.3211	0.842228	transcription regulator
SAR11_1035	HTVC027P_gp20	Late	0.0353064	positive	25.0282	0.816821	ihfA; integration host factor subunit alpha
SAR11_1049	HTVC027P_gp20	Late	0.0451166	positive	4.77661	0.785869	rpiB; ribose 5-phosphate isomerase B
SAR11_1080	HTVC027P_gp20	Late	0.0145382	positive	13.7615	0.896771	pyrB; aspartate carbamoyltransferase catalytic subunit
SAR11_1081	HTVC027P_gp20	Late	0.00935026	positive	31.3529	0.922656	URA4; dihydroorotase
SAR11_1115	HTVC027P_gp20	Late	0.00666708	positive	18.2834	0.938068	RP-L23; large subunit ribosomal protein L23
SAR11_1145	HTVC027P_gp20	Late	0.0203176	positive	2.81392	0.871674	RP-S4; small subunit ribosomal protein S4
SAR11_1146	HTVC027P_gp20	Late	0.0118267	positive	32.0026	0.909789	lasT; tRNA/rRNA methyltransferase
SAR11_1148	HTVC027P_gp20	Late	0.0111854	positive	6.52141	0.91302	CARS; cysteinyl-tRNA synthetase
SAR11_1149	HTVC027P_gp20	Late	0.0450869	positive	1.56057	0.785958	nadE; NAD+ synthase
SAR11_1150	HTVC027P_gp20	Late	0.0271788	positive	1.29587	0.845132	E2.5.1.54; 3-deoxy-7-phosphoheptulonate synthase
SAR11_1157	HTVC027P_gp20	Late	0.0124214	positive	1.71965	0.906849	probable methyltransferase
SAR11_1158	HTVC027P_gp20	Late	0.0110729	positive	0.172812	0.913593	E1.17.4.1B; ribonucleoside-diphosphate reductase beta chain
SAR11_1159	HTVC027P_gp20	Late	0.0150518	positive	0.26834	0.894408	E1.17.4.1A; ribonucleoside-diphosphate reductase alpha chain
SAR11_1169	HTVC027P_gp20	Late	0.0164923	positive	41.7822	0.887933	possible multi-domain protein
SAR11_1174	HTVC027P_gp20	Late	0.0109551	positive	11.103	0.914196	phoB; two-component system, OmpR family, phosphate regulon response regulator PhoB
SAR11_1175	HTVC027P_gp20	Late	0.00737348	positive	2.22544	0.933826	phoU; phosphate transport system protein
SAR11_1176	HTVC027P_gp20	Late	0.00740904	positive	2.5443	0.933616	pstB; phosphate transport system ATP-binding protein
SAR11_1177	HTVC027P_gp20	Late	0.00820541	positive	3.47418	0.92901	pstA; phosphate transport system permease protein
SAR11_1178	HTVC027P_gp20	Late	0.0131698	positive	2.18088	0.903219	pstC; phosphate transport system permease protein
SAR11_1203	HTVC027P_gp20	Late	0.039382	negative	-0.661487	0.803593	tctC; putative tricarboxylic transport membrane protein
SAR11_1215	HTVC027P_gp20	Late	0.0229471	positive	35.0724	0.861155	Sulfotransferase domain
SAR11_1233	HTVC027P_gp20	Late	0.0144031	positive	30.1244	0.897397	Domain of unknown function (DUF931)
SAR11_1236	HTVC027P_gp20	Late	0.00420518	positive	12.473	0.954296	afuC; iron(III) transport system ATP-binding protein
SAR11_1238	HTVC027P_gp20	Late	0.00999128	positive	0.499458	0.919219	afuA; iron(III) transport system substrate-binding protein
SAR11_1239	HTVC027P_gp20	Late	0.0422967	positive	10.2753	0.794464	hypothetical protein
SAR11_1328	HTVC027P_gp20	Late	0.0324131	positive	5.38903	0.826577	ALDH; aldehyde dehydrogenase (NAD+)
SAR11_1361	HTVC027P_gp20	Late	0.0424529	negative	-0.339493	0.793982	livK; branched-chain amino acid transport system substrate-binding protein
SAR11_1366	HTVC027P_gp20	Late	0.0406737	positive	20.4019	0.799516	phosphoglycerate dehydrogenase
SAR11_1368	HTVC027P_gp20	Late	0.0103148	positive	2.08914	0.917515	D-amino-acid dehydrogenase small chain
SAR11_1721	HTVC027P_gp20	Late	0.0370721	positive	43.5869	0.81102	sdhC; succinate dehydrogenase cytochrome b subunit
SAR11_tRNA_f_4	HTVC027P_gp20	Late	0.0494678	positive	7.67276	0.773019	tRNA-Ile; tRNA Ile
SAR11_0081	HTVC027P_gp21	Middle	0.0400509	positive	46.2277	0.801475	uvrB; excinuclease ABC subunit B
SAR11_0094	HTVC027P_gp21	Middle	0.0471819	positive	21.8811	0.77971	PRPS; ribose-phosphate pyrophosphokinase
SAR11_0095	HTVC027P_gp21	Middle	0.0145781	positive	3.98612	0.896586	RP-L25; large subunit ribosomal protein L25
SAR11_0097	HTVC027P_gp21	Middle	0.0402004	positive	22.2071	0.801003	ychF; ribosome-binding ATPase
SAR11_0135	HTVC027P_gp21	Middle	0.0395107	positive	4.18839	0.803185	coxB; cytochrome c oxidase subunit II
SAR11_0244	HTVC027P_gp21	Middle	0.0274122	positive	129.873	0.844277	sdhD; succinate dehydrogenase membrane anchor subunit
SAR11_0245	HTVC027P_gp21	Middle	0.0468238	positive	42.3938	0.78077	asd; aspartate-semialdehyde dehydrogenase
SAR11_0274	HTVC027P_gp21	Middle	0.0370386	positive	65.3659	0.811129	major facilitator superfamily transporter
SAR11_0310	HTVC027P_gp21	Middle	0.0416409	positive	164.174	0.796496	hemC; hydroxymethylbilane synthase
SAR11_0329	HTVC027P_gp21	Middle	0.021479	positive	38.3763	0.866969	hisF; imidazole glycerol-phosphate synthase subunit HisF
SAR11_0331	HTVC027P_gp21	Middle	0.012893	positive	46.6809	0.904553	hisH; imidazole glycerol-phosphate synthase subunit HisH
SAR11_0478	HTVC027P_gp21	Middle	0.0106901	negative	-124.448	0.915561	HARS; histidyl-tRNA synthetase
SAR11_0744	HTVC027P_gp21	Middle	0.00111791	positive	11.6883	0.981	possible phenylacetic acid degradation protein
SAR11_0745	HTVC027P_gp21	Middle	0.0250408	positive	17.8104	0.853099	iscA; iron-sulfur cluster assembly protein
SAR11_0822	HTVC027P_gp21	Middle	0.0412193	negative	-337.292	0.797809	2-hydroxychromene-2-carboxylate isomerase family protein (HCCA Isomerase)
SAR11_0932	HTVC027P_gp21	Middle	0.0498266	positive	80.5195	0.771981	bapA; large repetitive protein
SAR11_1091	HTVC027P_gp21	Middle	0.0344753	positive	40.5359	0.81959	rluC; 23S rRNA pseudouridine955/2504/2580 synthase
SAR11_1116	HTVC027P_gp21	Middle	0.0392494	positive	19.8136	0.804015	RP-L4; large subunit ribosomal protein L4
SAR11_1153	HTVC027P_gp21	Middle	0.0114722	positive	61.0102	0.911567	gph; phosphoglycolate phosphatase
SAR11_1237	HTVC027P_gp21	Middle	0.031907	positive	60.2473	0.828318	afuB; iron(III) transport system permease protein
SAR11_1257	HTVC027P_gp21	Middle	0.0225169	positive	224.787	0.862844	K07112; uncharacterized protein
SAR11_1272	HTVC027P_gp21	Middle	0.0257903	positive	128.279	0.850278	purK; 5-(carboxyamino)imidazole ribonucleotide synthase
SAR11_1321	HTVC027P_gp21	Middle	0.0371282	positive	62.3408	0.810838	hypothetical protein
SAR11_tRNA_f_3	HTVC027P_gp21	Middle	0.00656191	negative	-30.645	0.938712	tRNA-His; tRNA His
SAR11_tRNA_f_4	HTVC027P_gp21	Middle	0.0446907	positive	19.3365	0.787152	tRNA-Ile; tRNA Ile
SAR11_0094	HTVC027P_gp22	Middle	0.0334475	positive	159.632	0.823052	PRPS; ribose-phosphate pyrophosphokinase
SAR11_0095	HTVC027P_gp22	Middle	0.0236728	positive	27.6941	0.858332	RP-L25; large subunit ribosomal protein L25
SAR11_0097	HTVC027P_gp22	Middle	0.0101593	positive	168.842	0.918331	ychF; ribosome-binding ATPase
SAR11_0116	HTVC027P_gp22	Middle	0.0476791	positive	59.7943	0.778244	ATPF0A; F-type H+-transporting ATPase subunit a
SAR11_0228	HTVC027P_gp22	Middle	0.0115621	positive	412.532	0.911114	nudH; putative (di)nucleoside polyphosphate hydrolase
SAR11_0244	HTVC027P_gp22	Middle	0.0236269	positive	929.935	0.85851	sdhD; succinate dehydrogenase membrane anchor subunit
SAR11_0245	HTVC027P_gp22	Middle	0.0245145	positive	315.032	0.855099	asd; aspartate-semialdehyde dehydrogenase
SAR11_0274	HTVC027P_gp22	Middle	0.0303808	positive	470.543	0.833634	major facilitator superfamily transporter
SAR11_0290	HTVC027P_gp22	Middle	0.0405785	positive	348.432	0.799814	hypothetical protein
SAR11_0301	HTVC027P_gp22	Middle	0.0291792	positive	511.446	0.837892	marC; multiple antibiotic resistance protein
SAR11_0329	HTVC027P_gp22	Middle	0.0250224	positive	270.323	0.853169	hisF; imidazole glycerol-phosphate synthase subunit HisF
SAR11_0331	HTVC027P_gp22	Middle	0.0151781	positive	329.5	0.893831	hisH; imidazole glycerol-phosphate synthase subunit HisH
SAR11_0431	HTVC027P_gp22	Middle	0.0227633	positive	605.522	0.861875	Transporter
SAR11_0444	HTVC027P_gp22	Middle	0.0268429	positive	349.136	0.846368	GTP-Binding protein lepA
SAR11_0478	HTVC027P_gp22	Middle	0.00888484	negative	-888.32	0.925203	HARS; histidyl-tRNA synthetase
SAR11_0523	HTVC027P_gp22	Middle	0.0253261	positive	32.0823	0.852021	glucose-6-phosphate isomerase-like protein
SAR11_0527	HTVC027P_gp22	Middle	0.0204243	positive	59.2909	0.871238	E2.2.1.6L; acetolactate synthase I/II/III large subunit
SAR11_0529	HTVC027P_gp22	Middle	0.0402237	positive	58.1103	0.80093	frmA; S-(hydroxymethyl)glutathione dehydrogenase / alcohol dehydrogenase
SAR11_0531	HTVC027P_gp22	Middle	0.00899115	positive	72.1139	0.924617	fabG; 3-oxoacyl-[acyl-carrier protein] reductase
SAR11_0574	HTVC027P_gp22	Middle	0.0492967	positive	61.7387	0.773516	pntA; H+-translocating NAD(P) transhydrogenase subunit alpha
SAR11_0628	HTVC027P_gp22	Middle	0.0214154	positive	492.111	0.867224	yghU; GSH-dependent disulfide-bond oxidoreductase
SAR11_0701	HTVC027P_gp22	Middle	0.035978	positive	972	0.814601	K07003; uncharacterized protein
SAR11_0744	HTVC027P_gp22	Middle	0.00672889	positive	81.143	0.93769	possible phenylacetic acid degradation protein
SAR11_0745	HTVC027P_gp22	Middle	0.00951022	positive	131.46	0.92179	iscA; iron-sulfur cluster assembly protein
SAR11_0784	HTVC027P_gp22	Middle	0.0117027	positive	738.629	0.910408	conserved hypothetical protein
SAR11_0822	HTVC027P_gp22	Middle	0.0289201	negative	-2455.81	0.838819	2-hydroxychromene-2-carboxylate isomerase family protein (HCCA Isomerase)
SAR11_0870	HTVC027P_gp22	Middle	0.0359583	positive	284.639	0.814666	hypothetical protein
SAR11_0893	HTVC027P_gp22	Middle	0.0395394	positive	265.824	0.803094	nuoK; NADH-quinone oxidoreductase subunit K
SAR11_0900	HTVC027P_gp22	Middle	0.0286809	positive	316.833	0.839677	rnj; ribonuclease J
SAR11_0932	HTVC027P_gp22	Middle	0.0283227	positive	596.75	0.840968	bapA; large repetitive protein
SAR11_1020	HTVC027P_gp22	Middle	0.0284726	positive	37.3898	0.840427	Acetyltransferase
SAR11_1021	HTVC027P_gp22	Middle	0.0422261	positive	54.3129	0.794682	ogt; methylated-DNA-[protein]-cysteine S-methyltransferase
SAR11_1023	HTVC027P_gp22	Middle	0.0313213	positive	263.86	0.830346	mleP; malate permease and related proteins
SAR11_1025	HTVC027P_gp22	Middle	0.0359466	positive	357.71	0.814705	hom; homoserine dehydrogenase
SAR11_1091	HTVC027P_gp22	Middle	0.0151762	positive	300.591	0.89384	rluC; 23S rRNA pseudouridine955/2504/2580 synthase
SAR11_1116	HTVC027P_gp22	Middle	0.0295393	positive	143.515	0.836609	RP-L4; large subunit ribosomal protein L4
SAR11_1120	HTVC027P_gp22	Middle	0.0371094	positive	49.4029	0.810899	RP-S7; small subunit ribosomal protein S7
SAR11_1153	HTVC027P_gp22	Middle	0.019353	positive	424.6	0.875659	gph; phosphoglycolate phosphatase
SAR11_1237	HTVC027P_gp22	Middle	0.00882498	positive	452.21	0.925535	afuB; iron(III) transport system permease protein
SAR11_1257	HTVC027P_gp22	Middle	0.0458609	positive	1521.14	0.783636	K07112; uncharacterized protein
SAR11_1272	HTVC027P_gp22	Middle	0.0123327	positive	940.919	0.907284	purK; 5-(carboxyamino)imidazole ribonucleotide synthase
SAR11_1321	HTVC027P_gp22	Middle	0.00749454	positive	474.873	0.933113	hypothetical protein
SAR11_1333	HTVC027P_gp22	Middle	0.0381244	positive	243.763	0.807614	fadN; 3-hydroxyacyl-CoA dehydrogenase
SAR11_1366	HTVC027P_gp22	Middle	0.038941	positive	363.039	0.804997	phosphoglycerate dehydrogenase
SAR11_1370	HTVC027P_gp22	Middle	0.0270567	positive	1018.55	0.845581	mrdA; penicillin-binding protein 2
SAR11_tRNA_f_3	HTVC027P_gp22	Middle	0.0116751	negative	-214.313	0.910547	tRNA-His; tRNA His
SAR11_tRNA_f_4	HTVC027P_gp22	Middle	0.0331446	positive	140.488	0.82408	tRNA-Ile; tRNA Ile
SAR11_0094	HTVC027P_gp23	Middle	0.0454255	positive	94.8143	0.78494	PRPS; ribose-phosphate pyrophosphokinase
SAR11_0095	HTVC027P_gp23	Middle	0.024235	positive	16.8224	0.856168	RP-L25; large subunit ribosomal protein L25
SAR11_0097	HTVC027P_gp23	Middle	0.0169214	positive	100.869	0.886044	ychF; ribosome-binding ATPase
SAR11_0228	HTVC027P_gp23	Middle	0.0189047	positive	246.236	0.877536	nudH; putative (di)nucleoside polyphosphate hydrolase
SAR11_0244	HTVC027P_gp23	Middle	0.0274374	positive	560.85	0.844185	sdhD; succinate dehydrogenase membrane anchor subunit
SAR11_0245	HTVC027P_gp23	Middle	0.0356538	positive	187.133	0.81567	asd; aspartate-semialdehyde dehydrogenase
SAR11_0274	HTVC027P_gp23	Middle	0.0332118	positive	284.501	0.823851	major facilitator superfamily transporter
SAR11_0301	HTVC027P_gp23	Middle	0.0443448	positive	301.698	0.788199	marC; multiple antibiotic resistance protein
SAR11_0329	HTVC027P_gp23	Middle	0.0182574	positive	167.003	0.880275	hisF; imidazole glycerol-phosphate synthase subunit HisF
SAR11_0331	HTVC027P_gp23	Middle	0.0155885	positive	200.194	0.89197	hisH; imidazole glycerol-phosphate synthase subunit HisH
SAR11_0431	HTVC027P_gp23	Middle	0.0336724	positive	359.723	0.822291	Transporter
SAR11_0444	HTVC027P_gp23	Middle	0.0286293	positive	211.527	0.839863	GTP-Binding protein lepA
SAR11_0478	HTVC027P_gp23	Middle	0.011295	negative	-536.545	0.912463	HARS; histidyl-tRNA synthetase
SAR11_0523	HTVC027P_gp23	Middle	0.0426907	positive	18.8275	0.793249	glucose-6-phosphate isomerase-like protein
SAR11_0527	HTVC027P_gp23	Middle	0.03694	positive	34.8015	0.81145	E2.2.1.6L; acetolactate synthase I/II/III large subunit
SAR11_0531	HTVC027P_gp23	Middle	0.0169785	positive	42.9292	0.885795	fabG; 3-oxoacyl-[acyl-carrier protein] reductase
SAR11_0628	HTVC027P_gp23	Middle	0.0265683	positive	295.859	0.847382	yghU; GSH-dependent disulfide-bond oxidoreductase
SAR11_0701	HTVC027P_gp23	Middle	0.0488246	positive	576.582	0.774889	K07003; uncharacterized protein
SAR11_0744	HTVC027P_gp23	Middle	0.00559466	positive	49.5387	0.944823	possible phenylacetic acid degradation protein
SAR11_0745	HTVC027P_gp23	Middle	0.0159609	positive	78.5766	0.890296	iscA; iron-sulfur cluster assembly protein
SAR11_0784	HTVC027P_gp23	Middle	0.0230254	positive	436.837	0.860848	conserved hypothetical protein
SAR11_0822	HTVC027P_gp23	Middle	0.0268783	negative	-1500.22	0.846237	2-hydroxychromene-2-carboxylate isomerase family protein (HCCA Isomerase)
SAR11_0870	HTVC027P_gp23	Middle	0.0414059	positive	171.255	0.797227	hypothetical protein
SAR11_0900	HTVC027P_gp23	Middle	0.034707	positive	190.29	0.818815	rnj; ribonuclease J
SAR11_0932	HTVC027P_gp23	Middle	0.0346424	positive	358.18	0.819031	bapA; large repetitive protein
SAR11_1020	HTVC027P_gp23	Middle	0.0396909	positive	22.2231	0.802613	Acetyltransferase
SAR11_1023	HTVC027P_gp23	Middle	0.0450158	positive	156.153	0.786172	mleP; malate permease and related proteins
SAR11_1091	HTVC027P_gp23	Middle	0.0185961	positive	181.279	0.878837	rluC; 23S rRNA pseudouridine955/2504/2580 synthase
SAR11_1116	HTVC027P_gp23	Middle	0.0301023	positive	87.1822	0.834615	RP-L4; large subunit ribosomal protein L4
SAR11_1120	HTVC027P_gp23	Middle	0.0388687	positive	29.9417	0.805228	RP-S7; small subunit ribosomal protein S7
SAR11_1153	HTVC027P_gp23	Middle	0.0223222	positive	256.46	0.863612	gph; phosphoglycolate phosphatase
SAR11_1237	HTVC027P_gp23	Middle	0.0162279	positive	269.568	0.889106	afuB; iron(III) transport system permease protein
SAR11_1257	HTVC027P_gp23	Middle	0.0283695	positive	958.308	0.840799	K07112; uncharacterized protein
SAR11_1272	HTVC027P_gp23	Middle	0.0121471	positive	572.557	0.908198	purK; 5-(carboxyamino)imidazole ribonucleotide synthase
SAR11_1321	HTVC027P_gp23	Middle	0.0121764	positive	284.914	0.908054	hypothetical protein
SAR11_1370	HTVC027P_gp23	Middle	0.0428931	positive	599.772	0.792627	mrdA; penicillin-binding protein 2
SAR11_tRNA_f_3	HTVC027P_gp23	Middle	0.00690483	negative	-132.199	0.936623	tRNA-His; tRNA His
SAR11_tRNA_f_4	HTVC027P_gp23	Middle	0.0456244	positive	83.3595	0.784344	tRNA-Ile; tRNA Ile
SAR11_0094	HTVC027P_gp24	Middle	0.0360028	positive	97.1536	0.81452	PRPS; ribose-phosphate pyrophosphokinase
SAR11_0095	HTVC027P_gp24	Middle	0.0220791	positive	17.0044	0.864575	RP-L25; large subunit ribosomal protein L25
SAR11_0097	HTVC027P_gp24	Middle	0.0125582	positive	102.61	0.906179	ychF; ribosome-binding ATPase
SAR11_0135	HTVC027P_gp24	Middle	0.0497898	positive	17.8393	0.772087	coxB; cytochrome c oxidase subunit II
SAR11_0228	HTVC027P_gp24	Middle	0.0149573	positive	250.118	0.89484	nudH; putative (di)nucleoside polyphosphate hydrolase
SAR11_0244	HTVC027P_gp24	Middle	0.0238223	positive	568.672	0.857755	sdhD; succinate dehydrogenase membrane anchor subunit
SAR11_0245	HTVC027P_gp24	Middle	0.0274803	positive	191.481	0.844028	asd; aspartate-semialdehyde dehydrogenase
SAR11_0274	HTVC027P_gp24	Middle	0.0305702	positive	287.757	0.832969	major facilitator superfamily transporter
SAR11_0290	HTVC027P_gp24	Middle	0.0462797	positive	210.831	0.782387	hypothetical protein
SAR11_0301	HTVC027P_gp24	Middle	0.0335584	positive	310.042	0.822676	marC; multiple antibiotic resistance protein
SAR11_0329	HTVC027P_gp24	Middle	0.0220294	positive	166.501	0.864772	hisF; imidazole glycerol-phosphate synthase subunit HisF
SAR11_0331	HTVC027P_gp24	Middle	0.0141828	positive	202.101	0.898424	hisH; imidazole glycerol-phosphate synthase subunit HisH
SAR11_0431	HTVC027P_gp24	Middle	0.0261548	positive	367.655	0.848917	Transporter
SAR11_0444	HTVC027P_gp24	Middle	0.0286975	positive	212.743	0.839617	GTP-Binding protein lepA
SAR11_0478	HTVC027P_gp24	Middle	0.00868692	negative	-543.785	0.926301	HARS; histidyl-tRNA synthetase
SAR11_0523	HTVC027P_gp24	Middle	0.0311066	positive	19.385	0.831093	glucose-6-phosphate isomerase-like protein
SAR11_0527	HTVC027P_gp24	Middle	0.0271126	positive	35.731	0.845375	E2.2.1.6L; acetolactate synthase I/II/III large subunit
SAR11_0529	HTVC027P_gp24	Middle	0.0480634	positive	35.0186	0.777115	frmA; S-(hydroxymethyl)glutathione dehydrogenase / alcohol dehydrogenase
SAR11_0531	HTVC027P_gp24	Middle	0.0128462	positive	43.6425	0.904779	fabG; 3-oxoacyl-[acyl-carrier protein] reductase
SAR11_0628	HTVC027P_gp24	Middle	0.0237553	positive	299.464	0.858014	yghU; GSH-dependent disulfide-bond oxidoreductase
SAR11_0701	HTVC027P_gp24	Middle	0.0410103	positive	588.737	0.798461	K07003; uncharacterized protein
SAR11_0744	HTVC027P_gp24	Middle	0.00507875	positive	49.9205	0.948233	possible phenylacetic acid degradation protein
SAR11_0745	HTVC027P_gp24	Middle	0.0109967	positive	80.0843	0.913983	iscA; iron-sulfur cluster assembly protein
SAR11_0784	HTVC027P_gp24	Middle	0.0160337	positive	446.783	0.889971	conserved hypothetical protein
SAR11_0822	HTVC027P_gp24	Middle	0.0272633	negative	-1507.8	0.844822	2-hydroxychromene-2-carboxylate isomerase family protein (HCCA Isomerase)
SAR11_0870	HTVC027P_gp24	Middle	0.0374883	positive	173.604	0.809669	hypothetical protein
SAR11_0893	HTVC027P_gp24	Middle	0.0472078	positive	160.235	0.779633	nuoK; NADH-quinone oxidoreductase subunit K
SAR11_0900	HTVC027P_gp24	Middle	0.0317931	positive	192.565	0.828712	rnj; ribonuclease J
SAR11_0932	HTVC027P_gp24	Middle	0.0302981	positive	363.552	0.833925	bapA; large repetitive protein
SAR11_1020	HTVC027P_gp24	Middle	0.0317366	positive	22.7173	0.828907	Acetyltransferase
SAR11_1021	HTVC027P_gp24	Middle	0.04696	positive	32.9273	0.780366	ogt; methylated-DNA-[protein]-cysteine S-methyltransferase
SAR11_1023	HTVC027P_gp24	Middle	0.0346875	positive	160.308	0.818881	mleP; malate permease and related proteins
SAR11_1025	HTVC027P_gp24	Middle	0.04264	positive	215.963	0.793405	hom; homoserine dehydrogenase
SAR11_1091	HTVC027P_gp24	Middle	0.0163172	positive	183.369	0.888709	rluC; 23S rRNA pseudouridine955/2504/2580 synthase
SAR11_1116	HTVC027P_gp24	Middle	0.0293973	positive	87.8274	0.837114	RP-L4; large subunit ribosomal protein L4
SAR11_1120	HTVC027P_gp24	Middle	0.0376711	positive	30.1901	0.809077	RP-S7; small subunit ribosomal protein S7
SAR11_1153	HTVC027P_gp24	Middle	0.018176	positive	260.5	0.880622	gph; phosphoglycolate phosphatase
SAR11_1237	HTVC027P_gp24	Middle	0.0106996	positive	275.154	0.915512	afuB; iron(III) transport system permease protein
SAR11_1257	HTVC027P_gp24	Middle	0.0381735	positive	944.651	0.807457	K07112; uncharacterized protein
SAR11_1272	HTVC027P_gp24	Middle	0.0122689	positive	575.742	0.907597	purK; 5-(carboxyamino)imidazole ribonucleotide synthase
SAR11_1321	HTVC027P_gp24	Middle	0.00937909	positive	288.865	0.922499	hypothetical protein
SAR11_1333	HTVC027P_gp24	Middle	0.0417842	positive	148.06	0.796051	fadN; 3-hydroxyacyl-CoA dehydrogenase
SAR11_1366	HTVC027P_gp24	Middle	0.0445101	positive	219.703	0.787698	phosphoglycerate dehydrogenase
SAR11_1370	HTVC027P_gp24	Middle	0.0322674	positive	616.279	0.827077	mrdA; penicillin-binding protein 2
SAR11_tRNA_f_3	HTVC027P_gp24	Middle	0.00915414	negative	-132.059	0.923724	tRNA-His; tRNA His
SAR11_tRNA_f_4	HTVC027P_gp24	Middle	0.0354326	positive	85.5474	0.816402	tRNA-Ile; tRNA Ile
SAR11_0094	HTVC027P_gp25	Middle	0.0412496	positive	59.3929	0.797714	PRPS; ribose-phosphate pyrophosphokinase
SAR11_0095	HTVC027P_gp25	Middle	0.0287853	positive	10.3496	0.839302	RP-L25; large subunit ribosomal protein L25
SAR11_0097	HTVC027P_gp25	Middle	0.0155272	positive	62.8965	0.892247	ychF; ribosome-binding ATPase
SAR11_0228	HTVC027P_gp25	Middle	0.0170982	positive	153.678	0.885271	nudH; putative (di)nucleoside polyphosphate hydrolase
SAR11_0244	HTVC027P_gp25	Middle	0.0306228	positive	346.138	0.832784	sdhD; succinate dehydrogenase membrane anchor subunit
SAR11_0245	HTVC027P_gp25	Middle	0.03211	positive	117.129	0.827619	asd; aspartate-semialdehyde dehydrogenase
SAR11_0274	HTVC027P_gp25	Middle	0.0388586	positive	174.776	0.805261	major facilitator superfamily transporter
SAR11_0290	HTVC027P_gp25	Middle	0.0463223	positive	130.227	0.782259	hypothetical protein
SAR11_0301	HTVC027P_gp25	Middle	0.036808	positive	190.263	0.811881	marC; multiple antibiotic resistance protein
SAR11_0329	HTVC027P_gp25	Middle	0.0282941	positive	101.434	0.841071	hisF; imidazole glycerol-phosphate synthase subunit HisF
SAR11_0331	HTVC027P_gp25	Middle	0.0195356	positive	123.2	0.874899	hisH; imidazole glycerol-phosphate synthase subunit HisH
SAR11_0431	HTVC027P_gp25	Middle	0.0309131	positive	224.808	0.831768	Transporter
SAR11_0444	HTVC027P_gp25	Middle	0.0338812	positive	130	0.821586	GTP-Binding protein lepA
SAR11_0478	HTVC027P_gp25	Middle	0.0118421	negative	-332.894	0.909712	HARS; histidyl-tRNA synthetase
SAR11_0523	HTVC027P_gp25	Middle	0.0310703	positive	11.9757	0.83122	glucose-6-phosphate isomerase-like protein
SAR11_0527	HTVC027P_gp25	Middle	0.0247981	positive	22.1849	0.85402	E2.2.1.6L; acetolactate synthase I/II/III large subunit
SAR11_0529	HTVC027P_gp25	Middle	0.0469241	positive	21.6789	0.780472	frmA; S-(hydroxymethyl)glutathione dehydrogenase / alcohol dehydrogenase
SAR11_0531	HTVC027P_gp25	Middle	0.0126458	positive	26.974	0.905752	fabG; 3-oxoacyl-[acyl-carrier protein] reductase
SAR11_0628	HTVC027P_gp25	Middle	0.0292412	positive	182.784	0.83767	yghU; GSH-dependent disulfide-bond oxidoreductase
SAR11_0701	HTVC027P_gp25	Middle	0.0475798	positive	359.117	0.778536	K07003; uncharacterized protein
SAR11_0744	HTVC027P_gp25	Middle	0.00683216	positive	30.6555	0.937063	possible phenylacetic acid degradation protein
SAR11_0745	HTVC027P_gp25	Middle	0.0133222	positive	49.1589	0.90249	iscA; iron-sulfur cluster assembly protein
SAR11_0784	HTVC027P_gp25	Middle	0.0167207	positive	275.521	0.886925	conserved hypothetical protein
SAR11_0822	HTVC027P_gp25	Middle	0.0213577	negative	-943.818	0.867456	2-hydroxychromene-2-carboxylate isomerase family protein (HCCA Isomerase)
SAR11_0870	HTVC027P_gp25	Middle	0.0462515	positive	105.424	0.78247	hypothetical protein
SAR11_0893	HTVC027P_gp25	Middle	0.0495192	positive	98.5524	0.772871	nuoK; NADH-quinone oxidoreductase subunit K
SAR11_0900	HTVC027P_gp25	Middle	0.0378424	positive	117.496	0.808524	rnj; ribonuclease J
SAR11_0932	HTVC027P_gp25	Middle	0.0375802	positive	221.248	0.809371	bapA; large repetitive protein
SAR11_1020	HTVC027P_gp25	Middle	0.0375922	positive	13.8666	0.809332	Acetyltransferase
SAR11_1023	HTVC027P_gp25	Middle	0.0385579	positive	98.2594	0.806223	mleP; malate permease and related proteins
SAR11_1025	HTVC027P_gp25	Middle	0.0451529	positive	132.764	0.785759	hom; homoserine dehydrogenase
SAR11_1091	HTVC027P_gp25	Middle	0.0213476	positive	111.914	0.867496	rluC; 23S rRNA pseudouridine955/2504/2580 synthase
SAR11_1116	HTVC027P_gp25	Middle	0.0374495	positive	53.3614	0.809794	RP-L4; large subunit ribosomal protein L4
SAR11_1120	HTVC027P_gp25	Middle	0.0466695	positive	18.3257	0.781227	RP-S7; small subunit ribosomal protein S7
SAR11_1153	HTVC027P_gp25	Middle	0.0204928	positive	160.035	0.870958	gph; phosphoglycolate phosphatase
SAR11_1237	HTVC027P_gp25	Middle	0.00973914	positive	170.441	0.920561	afuB; iron(III) transport system permease protein
SAR11_1257	HTVC027P_gp25	Middle	0.0437173	positive	577.241	0.790106	K07112; uncharacterized protein
SAR11_1272	HTVC027P_gp25	Middle	0.0166335	positive	351.659	0.887309	purK; 5-(carboxyamino)imidazole ribonucleotide synthase
SAR11_1321	HTVC027P_gp25	Middle	0.0119271	positive	177.16	0.909289	hypothetical protein
SAR11_1333	HTVC027P_gp25	Middle	0.047611	positive	90.4445	0.778444	fadN; 3-hydroxyacyl-CoA dehydrogenase
SAR11_1366	HTVC027P_gp25	Middle	0.0421428	positive	136.341	0.79494	phosphoglycerate dehydrogenase
SAR11_1370	HTVC027P_gp25	Middle	0.0353039	positive	378.332	0.816829	mrdA; penicillin-binding protein 2
SAR11_tRNA_f_3	HTVC027P_gp25	Middle	0.0129575	negative	-80.7129	0.904241	tRNA-His; tRNA His
SAR11_tRNA_f_4	HTVC027P_gp25	Middle	0.0376221	positive	52.6132	0.809236	tRNA-Ile; tRNA Ile
SAR11_0004	HTVC027P_gp26	Middle	0.0387669	positive	361.209	0.805554	miaA; tRNA dimethylallyltransferase
SAR11_0094	HTVC027P_gp26	Middle	0.0154222	positive	66.5439	0.892722	PRPS; ribose-phosphate pyrophosphokinase
SAR11_0095	HTVC027P_gp26	Middle	0.0250024	positive	11.0519	0.853245	RP-L25; large subunit ribosomal protein L25
SAR11_0096	HTVC027P_gp26	Middle	0.0412274	positive	36.4205	0.797783	PTH1; peptidyl-tRNA hydrolase, PTH1 family
SAR11_0097	HTVC027P_gp26	Middle	0.00892953	positive	67.8241	0.924957	ychF; ribosome-binding ATPase
SAR11_0099	HTVC027P_gp26	Middle	0.0241217	positive	8.89797	0.856603	fbcH; ubiquinol-cytochrome c reductase cytochrome b/c1 subunit
SAR11_0116	HTVC027P_gp26	Middle	0.0186874	positive	25.4275	0.878451	ATPF0A; F-type H+-transporting ATPase subunit a
SAR11_0135	HTVC027P_gp26	Middle	0.035273	positive	12.0055	0.816932	coxB; cytochrome c oxidase subunit II
SAR11_0169	HTVC027P_gp26	Middle	0.0458393	positive	88.4155	0.783701	pmbA; PmbA protein
SAR11_0197	HTVC027P_gp26	Middle	0.0426608	positive	10.5328	0.793342	AHCY; adenosylhomocysteinase
SAR11_0228	HTVC027P_gp26	Middle	0.0148639	positive	163.678	0.895269	nudH; putative (di)nucleoside polyphosphate hydrolase
SAR11_0244	HTVC027P_gp26	Middle	0.023513	positive	372.312	0.858951	sdhD; succinate dehydrogenase membrane anchor subunit
SAR11_0245	HTVC027P_gp26	Middle	0.0119687	positive	130.014	0.909082	asd; aspartate-semialdehyde dehydrogenase
SAR11_0248	HTVC027P_gp26	Middle	0.0346932	positive	100.504	0.818862	dmdB; 3-(methylthio)propionyl---CoA ligase
SAR11_0251	HTVC027P_gp26	Middle	0.0437731	positive	185.686	0.789936	leuD; 3-isopropylmalate/(R)-2-methylmalate dehydratase small subunit
SAR11_0274	HTVC027P_gp26	Middle	0.0371252	positive	185.748	0.810847	major facilitator superfamily transporter
SAR11_0278	HTVC027P_gp26	Middle	0.0254412	positive	19.197	0.851588	glcD; glycolate oxidase
SAR11_0285	HTVC027P_gp26	Middle	0.0481319	positive	95.0743	0.776914	ccmE; cytochrome c-type biogenesis protein CcmE
SAR11_0290	HTVC027P_gp26	Middle	0.010946	positive	149.106	0.914243	hypothetical protein
SAR11_0298	HTVC027P_gp26	Middle	0.0466971	positive	243.13	0.781146	phr; deoxyribodipyrimidine photo-lyase
SAR11_0301	HTVC027P_gp26	Middle	0.0101846	positive	214.297	0.918198	marC; multiple antibiotic resistance protein
SAR11_0331	HTVC027P_gp26	Middle	0.0197948	positive	130.401	0.873825	hisH; imidazole glycerol-phosphate synthase subunit HisH
SAR11_0346	HTVC027P_gp26	Middle	0.0281047	positive	102.483	0.841756	hemH; protoporphyrin/coproporphyrin ferrochelatase
SAR11_0364	HTVC027P_gp26	Middle	0.0317869	positive	73.3368	0.828733	fructokinase
SAR11_0392	HTVC027P_gp26	Middle	0.0367218	positive	6.65406	0.812162	pnp; polyribonucleotide nucleotidyltransferase
SAR11_0431	HTVC027P_gp26	Middle	0.0138512	positive	247.666	0.89998	Transporter
SAR11_0478	HTVC027P_gp26	Middle	0.00693957	negative	-357.707	0.936413	HARS; histidyl-tRNA synthetase
SAR11_0523	HTVC027P_gp26	Middle	0.00597682	positive	13.5049	0.942368	glucose-6-phosphate isomerase-like protein
SAR11_0525	HTVC027P_gp26	Middle	0.0343179	positive	28.3544	0.820118	NAD dependent epimerase/dehydratase family
SAR11_0526	HTVC027P_gp26	Middle	0.0363227	positive	64.6889	0.813469	rfbD; dTDP-4-dehydrorhamnose reductase
SAR11_0527	HTVC027P_gp26	Middle	0.00770914	positive	24.5436	0.931861	E2.2.1.6L; acetolactate synthase I/II/III large subunit
SAR11_0528	HTVC027P_gp26	Middle	0.0190428	positive	18.4435	0.876956	Protein-L-isoaspartate(D-aspartate) O-methyltransferase (PCMT) family
SAR11_0529	HTVC027P_gp26	Middle	0.0117046	positive	24.7979	0.910399	frmA; S-(hydroxymethyl)glutathione dehydrogenase / alcohol dehydrogenase
SAR11_0530	HTVC027P_gp26	Middle	0.0300275	positive	89.2216	0.834879	cyclopropane-fatty-acyl-phospholipid synthase (CMAS family)
SAR11_0531	HTVC027P_gp26	Middle	0.0107535	positive	28.7175	0.915233	fabG; 3-oxoacyl-[acyl-carrier protein] reductase
SAR11_0574	HTVC027P_gp26	Middle	0.0222291	positive	26.1167	0.86398	pntA; H+-translocating NAD(P) transhydrogenase subunit alpha
SAR11_0603	HTVC027P_gp26	Middle	0.045932	positive	125.62	0.783424	glmM; phosphoglucosamine mutase
SAR11_0628	HTVC027P_gp26	Middle	0.0309763	positive	192.878	0.831548	yghU; GSH-dependent disulfide-bond oxidoreductase
SAR11_0701	HTVC027P_gp26	Middle	0.032201	positive	392.075	0.827305	K07003; uncharacterized protein
SAR11_0739	HTVC027P_gp26	Middle	0.0451919	positive	23.3587	0.785642	sufB; Fe-S cluster assembly protein SufB
SAR11_0741	HTVC027P_gp26	Middle	0.0448416	positive	143.307	0.786697	sufD; Fe-S cluster assembly protein SufD
SAR11_0742	HTVC027P_gp26	Middle	0.0370313	positive	43.3546	0.811153	sufS; cysteine desulfurase / selenocysteine lyase
SAR11_0744	HTVC027P_gp26	Middle	0.00829355	positive	32.3189	0.92851	possible phenylacetic acid degradation protein
SAR11_0745	HTVC027P_gp26	Middle	0.00320829	positive	53.7475	0.96178	iscA; iron-sulfur cluster assembly protein
SAR11_0784	HTVC027P_gp26	Middle	0.00495196	positive	301.859	0.949089	conserved hypothetical protein
SAR11_0809	HTVC027P_gp26	Middle	0.0463146	negative	-81.1374	0.782283	ald; alanine dehydrogenase
SAR11_0822	HTVC027P_gp26	Middle	0.0325765	negative	-975.436	0.826017	2-hydroxychromene-2-carboxylate isomerase family protein (HCCA Isomerase)
SAR11_0840	HTVC027P_gp26	Middle	0.0366858	positive	116.28	0.81228	K07090; uncharacterized protein
SAR11_0870	HTVC027P_gp26	Middle	0.0414266	positive	112.699	0.797162	hypothetical protein
SAR11_0893	HTVC027P_gp26	Middle	0.0160201	positive	112.01	0.890032	nuoK; NADH-quinone oxidoreductase subunit K
SAR11_0900	HTVC027P_gp26	Middle	0.0415582	positive	123.532	0.796753	rnj; ribonuclease J
SAR11_0932	HTVC027P_gp26	Middle	0.0312066	positive	237.399	0.830745	bapA; large repetitive protein
SAR11_0937	HTVC027P_gp26	Middle	0.0457985	positive	75.6028	0.783823	pyrG; CTP synthase
SAR11_0978	HTVC027P_gp26	Middle	0.0220992	positive	126.658	0.864495	SARS; seryl-tRNA synthetase
SAR11_1005	HTVC027P_gp26	Middle	0.0345175	positive	41.5001	0.819449	nhaA; Na+:H+ antiporter, NhaA family
SAR11_1020	HTVC027P_gp26	Middle	0.0182963	positive	15.3149	0.880109	Acetyltransferase
SAR11_1021	HTVC027P_gp26	Middle	0.016824	positive	22.9605	0.886472	ogt; methylated-DNA-[protein]-cysteine S-methyltransferase
SAR11_1022	HTVC027P_gp26	Middle	0.0323	positive	27.6543	0.826966	Permeases of the drug/metabolite transporter (DMT) superfamily
SAR11_1023	HTVC027P_gp26	Middle	0.0115297	positive	110.64	0.911277	mleP; malate permease and related proteins
SAR11_1025	HTVC027P_gp26	Middle	0.0135078	positive	150.62	0.901605	hom; homoserine dehydrogenase
SAR11_1036	HTVC027P_gp26	Middle	0.0407617	positive	14.7057	0.799239	plsX; phosphate acyltransferase
SAR11_1050	HTVC027P_gp26	Middle	0.0485373	positive	7.89107	0.775728	hypothetical protein
SAR11_1091	HTVC027P_gp26	Middle	0.0221648	positive	118.305	0.864235	rluC; 23S rRNA pseudouridine955/2504/2580 synthase
SAR11_1094	HTVC027P_gp26	Middle	0.044439	positive	16.2645	0.787914	RP-S11; small subunit ribosomal protein S11
SAR11_1116	HTVC027P_gp26	Middle	0.0454683	positive	55.6368	0.784812	RP-L4; large subunit ribosomal protein L4
SAR11_1147	HTVC027P_gp26	Middle	0.0398112	positive	22.9417	0.802232	leuA; 2-isopropylmalate synthase
SAR11_1153	HTVC027P_gp26	Middle	0.00919674	positive	174.531	0.923491	gph; phosphoglycolate phosphatase
SAR11_1237	HTVC027P_gp26	Middle	0.000581901	positive	186.981	0.987689	afuB; iron(III) transport system permease protein
SAR11_1238	HTVC027P_gp26	Middle	0.0306149	positive	3.37445	0.832812	afuA; iron(III) transport system substrate-binding protein
SAR11_1272	HTVC027P_gp26	Middle	0.0279689	positive	362.864	0.842249	purK; 5-(carboxyamino)imidazole ribonucleotide synthase
SAR11_1319	HTVC027P_gp26	Middle	0.0351303	positive	330.373	0.817406	Uncharacterized protein family UPF004
SAR11_1321	HTVC027P_gp26	Middle	0.0107586	positive	188.24	0.915207	hypothetical protein
SAR11_1324	HTVC027P_gp26	Middle	0.0452362	positive	45.1148	0.785509	ACO; aconitate hydratase
SAR11_1327	HTVC027P_gp26	Middle	0.0346719	positive	89.6417	0.818933	argE; acetylornithine deacetylase
SAR11_1333	HTVC027P_gp26	Middle	0.0189586	positive	101.691	0.877309	fadN; 3-hydroxyacyl-CoA dehydrogenase
SAR11_1366	HTVC027P_gp26	Middle	0.00984076	positive	155.345	0.920019	phosphoglycerate dehydrogenase
SAR11_1370	HTVC027P_gp26	Middle	0.0106519	positive	424.265	0.915758	mrdA; penicillin-binding protein 2
SAR11_1721	HTVC027P_gp26	Middle	0.0305342	positive	313.565	0.833095	sdhC; succinate dehydrogenase cytochrome b subunit
SAR11_tRNA_f_3	HTVC027P_gp26	Middle	0.0330571	negative	-81.6213	0.824377	tRNA-His; tRNA His
SAR11_tRNA_f_4	HTVC027P_gp26	Middle	0.0101247	positive	59.3662	0.918514	tRNA-Ile; tRNA Ile
SAR11_0094	HTVC027P_gp27	Middle	0.0361194	positive	77.2451	0.814136	PRPS; ribose-phosphate pyrophosphokinase
SAR11_0095	HTVC027P_gp27	Middle	0.0274876	positive	13.3612	0.844002	RP-L25; large subunit ribosomal protein L25
SAR11_0097	HTVC027P_gp27	Middle	0.0154367	positive	80.9911	0.892656	ychF; ribosome-binding ATPase
SAR11_0116	HTVC027P_gp27	Middle	0.0490036	positive	29.0195	0.774368	ATPF0A; F-type H+-transporting ATPase subunit a
SAR11_0228	HTVC027P_gp27	Middle	0.0186521	positive	197.097	0.8786	nudH; putative (di)nucleoside polyphosphate hydrolase
SAR11_0244	HTVC027P_gp27	Middle	0.029841	positive	446.352	0.835538	sdhD; succinate dehydrogenase membrane anchor subunit
SAR11_0245	HTVC027P_gp27	Middle	0.0287788	positive	151.854	0.839325	asd; aspartate-semialdehyde dehydrogenase
SAR11_0274	HTVC027P_gp27	Middle	0.039927	positive	224.531	0.801866	major facilitator superfamily transporter
SAR11_0290	HTVC027P_gp27	Middle	0.0384208	positive	170.249	0.806662	hypothetical protein
SAR11_0301	HTVC027P_gp27	Middle	0.0318964	positive	247.417	0.828355	marC; multiple antibiotic resistance protein
SAR11_0329	HTVC027P_gp27	Middle	0.0333399	positive	129.208	0.823417	hisF; imidazole glycerol-phosphate synthase subunit HisF
SAR11_0331	HTVC027P_gp27	Middle	0.0193856	positive	158.663	0.875523	hisH; imidazole glycerol-phosphate synthase subunit HisH
SAR11_0431	HTVC027P_gp27	Middle	0.0289504	positive	290.622	0.83871	Transporter
SAR11_0444	HTVC027P_gp27	Middle	0.0397793	positive	165.389	0.802333	GTP-Binding protein lepA
SAR11_0478	HTVC027P_gp27	Middle	0.0103418	negative	-430.367	0.917373	HARS; histidyl-tRNA synthetase
SAR11_0523	HTVC027P_gp27	Middle	0.0262301	positive	15.5781	0.848637	glucose-6-phosphate isomerase-like protein
SAR11_0527	HTVC027P_gp27	Middle	0.0224678	positive	28.711	0.863037	E2.2.1.6L; acetolactate synthase I/II/III large subunit
SAR11_0529	HTVC027P_gp27	Middle	0.0402198	positive	28.273	0.800942	frmA; S-(hydroxymethyl)glutathione dehydrogenase / alcohol dehydrogenase
SAR11_0531	HTVC027P_gp27	Middle	0.013814	positive	34.6188	0.900155	fabG; 3-oxoacyl-[acyl-carrier protein] reductase
SAR11_0628	HTVC027P_gp27	Middle	0.0319903	positive	233.957	0.828031	yghU; GSH-dependent disulfide-bond oxidoreductase
SAR11_0701	HTVC027P_gp27	Middle	0.0480315	positive	461.931	0.777208	K07003; uncharacterized protein
SAR11_0744	HTVC027P_gp27	Middle	0.00558377	positive	39.6303	0.944894	possible phenylacetic acid degradation protein
SAR11_0745	HTVC027P_gp27	Middle	0.0111053	positive	63.6693	0.913428	iscA; iron-sulfur cluster assembly protein
SAR11_0784	HTVC027P_gp27	Middle	0.0155209	positive	355.773	0.892276	conserved hypothetical protein
SAR11_0822	HTVC027P_gp27	Middle	0.0194531	negative	-1220.51	0.875242	2-hydroxychromene-2-carboxylate isomerase family protein (HCCA Isomerase)
SAR11_0870	HTVC027P_gp27	Middle	0.0476692	positive	135.358	0.778273	hypothetical protein
SAR11_0893	HTVC027P_gp27	Middle	0.0447223	positive	128.035	0.787057	nuoK; NADH-quinone oxidoreductase subunit K
SAR11_0900	HTVC027P_gp27	Middle	0.0417682	positive	150.097	0.7961	rnj; ribonuclease J
SAR11_0932	HTVC027P_gp27	Middle	0.038488	positive	284.319	0.806447	bapA; large repetitive protein
SAR11_1020	HTVC027P_gp27	Middle	0.0352734	positive	17.9354	0.81693	Acetyltransferase
SAR11_1021	HTVC027P_gp27	Middle	0.0448127	positive	26.2935	0.786784	ogt; methylated-DNA-[protein]-cysteine S-methyltransferase
SAR11_1023	HTVC027P_gp27	Middle	0.0330447	positive	127.918	0.824419	mleP; malate permease and related proteins
SAR11_1025	HTVC027P_gp27	Middle	0.0402059	positive	172.567	0.800986	hom; homoserine dehydrogenase
SAR11_1091	HTVC027P_gp27	Middle	0.0228931	positive	143.567	0.861366	rluC; 23S rRNA pseudouridine955/2504/2580 synthase
SAR11_1116	HTVC027P_gp27	Middle	0.0405969	positive	68.2701	0.799756	RP-L4; large subunit ribosomal protein L4
SAR11_1153	HTVC027P_gp27	Middle	0.016034	positive	208.264	0.88997	gph; phosphoglycolate phosphatase
SAR11_1237	HTVC027P_gp27	Middle	0.00672368	positive	221.46	0.937722	afuB; iron(III) transport system permease protein
SAR11_1272	HTVC027P_gp27	Middle	0.0195123	positive	449.571	0.874996	purK; 5-(carboxyamino)imidazole ribonucleotide synthase
SAR11_1321	HTVC027P_gp27	Middle	0.0128924	positive	227.48	0.904556	hypothetical protein
SAR11_1333	HTVC027P_gp27	Middle	0.0427142	positive	117.534	0.793177	fadN; 3-hydroxyacyl-CoA dehydrogenase
SAR11_1366	HTVC027P_gp27	Middle	0.0342045	positive	178.324	0.820498	phosphoglycerate dehydrogenase
SAR11_1370	HTVC027P_gp27	Middle	0.0315921	positive	490.798	0.829407	mrdA; penicillin-binding protein 2
SAR11_tRNA_f_3	HTVC027P_gp27	Middle	0.0154494	negative	-103.238	0.892599	tRNA-His; tRNA His
SAR11_tRNA_f_4	HTVC027P_gp27	Middle	0.0305225	positive	68.7269	0.833136	tRNA-Ile; tRNA Ile
SAR11_0049	HTVC027P_gp28	Middle	0.0375298	positive	10.2783	0.809534	amt; ammonium transporter, Amt family
SAR11_0057	HTVC027P_gp28	Middle	0.0348915	positive	35.2079	0.8182	rsbW; serine/threonine-protein kinase RsbW
SAR11_0084	HTVC027P_gp28	Middle	0.0306763	positive	206.216	0.832597	uvrC; excinuclease ABC subunit C
SAR11_0094	HTVC027P_gp28	Middle	0.0202067	positive	41.9285	0.872129	PRPS; ribose-phosphate pyrophosphokinase
SAR11_0095	HTVC027P_gp28	Middle	0.0444057	positive	6.77076	0.788015	RP-L25; large subunit ribosomal protein L25
SAR11_0099	HTVC027P_gp28	Middle	0.0124734	positive	5.83547	0.906594	fbcH; ubiquinol-cytochrome c reductase cytochrome b/c1 subunit
SAR11_0100	HTVC027P_gp28	Middle	0.0148584	positive	3.87058	0.895295	UQCRFS1; ubiquinol-cytochrome c reductase iron-sulfur subunit
SAR11_0116	HTVC027P_gp28	Middle	0.0165028	positive	16.2964	0.887886	ATPF0A; F-type H+-transporting ATPase subunit a
SAR11_0122	HTVC027P_gp28	Middle	0.0302814	positive	269.663	0.833984	lcyB; lycopene beta-cyclase
SAR11_0135	HTVC027P_gp28	Middle	0.0360641	positive	7.64103	0.814318	coxB; cytochrome c oxidase subunit II
SAR11_0165	HTVC027P_gp28	Middle	0.0208025	positive	11.2372	0.869698	typA; GTP-binding protein
SAR11_0169	HTVC027P_gp28	Middle	0.01594	positive	60.0775	0.89039	pmbA; PmbA protein
SAR11_0197	HTVC027P_gp28	Middle	0.0209247	positive	7.02819	0.869202	AHCY; adenosylhomocysteinase
SAR11_0207	HTVC027P_gp28	Middle	0.0462018	positive	81.4021	0.782618	yhhQ; queuosine precursor transporter
SAR11_0223	HTVC027P_gp28	Middle	0.0296017	positive	59.3738	0.836387	proB; glutamate 5-kinase
SAR11_0224	HTVC027P_gp28	Middle	0.0245405	positive	51.9332	0.855	proA; glutamate-5-semialdehyde dehydrogenase
SAR11_0242	HTVC027P_gp28	Middle	0.0466305	positive	37.4132	0.781343	sdhB; succinate dehydrogenase iron-sulfur subunit
SAR11_0243	HTVC027P_gp28	Middle	0.0357552	positive	5.77714	0.815336	sdhA; succinate dehydrogenase flavoprotein subunit
SAR11_0245	HTVC027P_gp28	Middle	0.0285305	positive	79.6807	0.840218	asd; aspartate-semialdehyde dehydrogenase
SAR11_0256	HTVC027P_gp28	Middle	0.0321877	positive	12.6144	0.827351	SRP54; signal recognition particle subunit SRP54
SAR11_0260	HTVC027P_gp28	Middle	0.0423403	positive	192.528	0.794329	Transporter
SAR11_0266	HTVC027P_gp28	Middle	0.0348843	negative	-0.324061	0.818224	TRAP dicarboxylate transporter - DctP subunit (mannitol/chloroaromatic compounds)
SAR11_0276	HTVC027P_gp28	Middle	0.0231026	positive	77.8044	0.860547	glcF; glycolate oxidase iron-sulfur subunit
SAR11_0277	HTVC027P_gp28	Middle	0.0197535	positive	50.4508	0.873995	glcE; glycolate oxidase FAD binding subunit
SAR11_0278	HTVC027P_gp28	Middle	0.0287282	positive	12.1507	0.839507	glcD; glycolate oxidase
SAR11_0285	HTVC027P_gp28	Middle	0.0107357	positive	65.7859	0.915325	ccmE; cytochrome c-type biogenesis protein CcmE
SAR11_0290	HTVC027P_gp28	Middle	0.0077454	positive	95.9534	0.93165	hypothetical protein
SAR11_0301	HTVC027P_gp28	Middle	0.0196747	positive	133.307	0.874322	marC; multiple antibiotic resistance protein
SAR11_0306	HTVC027P_gp28	Middle	0.03519	positive	92.2879	0.817207	hypothetical protein
SAR11_0330	HTVC027P_gp28	Middle	0.0477952	positive	78.0844	0.777902	hisA; phosphoribosylformimino-5-aminoimidazole carboxamide ribotide isomerase
SAR11_0344	HTVC027P_gp28	Middle	0.0213631	positive	106.378	0.867434	hemE; uroporphyrinogen decarboxylase
SAR11_0346	HTVC027P_gp28	Middle	0.00255153	positive	70.0284	0.967156	hemH; protoporphyrin/coproporphyrin ferrochelatase
SAR11_0364	HTVC027P_gp28	Middle	0.00451425	positive	50.1101	0.952105	fructokinase
SAR11_0365	HTVC027P_gp28	Middle	0.0248929	positive	114.283	0.85366	NTH; endonuclease III
SAR11_0390	HTVC027P_gp28	Middle	0.0274525	positive	21.0323	0.84413	rbfA; ribosome-binding factor A
SAR11_0393	HTVC027P_gp28	Middle	0.0250238	positive	79.8008	0.853164	Putative SAM-dependent methyltransferase
SAR11_0429	HTVC027P_gp28	Middle	0.0433196	positive	42.1122	0.79132	aceE; pyruvate dehydrogenase E1 component
SAR11_0431	HTVC027P_gp28	Middle	0.0438449	positive	147.895	0.789717	Transporter
SAR11_0478	HTVC027P_gp28	Middle	0.0211275	negative	-219.593	0.868383	HARS; histidyl-tRNA synthetase
SAR11_0523	HTVC027P_gp28	Middle	0.016961	positive	8.34711	0.885871	glucose-6-phosphate isomerase-like protein
SAR11_0525	HTVC027P_gp28	Middle	0.0224544	positive	18.543	0.86309	NAD dependent epimerase/dehydratase family
SAR11_0527	HTVC027P_gp28	Middle	0.0414418	positive	14.4708	0.797115	E2.2.1.6L; acetolactate synthase I/II/III large subunit
SAR11_0528	HTVC027P_gp28	Middle	0.0308537	positive	11.4519	0.831976	Protein-L-isoaspartate(D-aspartate) O-methyltransferase (PCMT) family
SAR11_0529	HTVC027P_gp28	Middle	0.019527	positive	15.4973	0.874935	frmA; S-(hydroxymethyl)glutathione dehydrogenase / alcohol dehydrogenase
SAR11_0530	HTVC027P_gp28	Middle	0.0191909	positive	58.2723	0.876336	cyclopropane-fatty-acyl-phospholipid synthase (CMAS family)
SAR11_0574	HTVC027P_gp28	Middle	0.0205856	positive	16.7124	0.87058	pntA; H+-translocating NAD(P) transhydrogenase subunit alpha
SAR11_0579	HTVC027P_gp28	Middle	0.0476505	positive	18.5219	0.778328	K09987; uncharacterized protein
SAR11_0603	HTVC027P_gp28	Middle	0.0105277	positive	86.6111	0.916403	glmM; phosphoglucosamine mutase
SAR11_0649	HTVC027P_gp28	Middle	0.0324978	positive	30.307	0.826287	IMPDH; IMP dehydrogenase
SAR11_0651	HTVC027P_gp28	Middle	0.0321008	positive	157.828	0.82765	guaA; GMP synthase (glutamine-hydrolysing)
SAR11_0674	HTVC027P_gp28	Middle	0.0118908	positive	81.9356	0.909469	short chain dehydrogenase
SAR11_0695	HTVC027P_gp28	Middle	0.0193146	positive	123.501	0.875819	transporter
SAR11_0738	HTVC027P_gp28	Middle	0.00661133	positive	10.7195	0.938409	iscR; Rrf2 family transcriptional regulator, iron-sulfur cluster assembly transcription factor
SAR11_0739	HTVC027P_gp28	Middle	0.00638402	positive	16.2864	0.939811	sufB; Fe-S cluster assembly protein SufB
SAR11_0740	HTVC027P_gp28	Middle	0.0290537	positive	22.3857	0.83834	sufC; Fe-S cluster assembly ATP-binding protein
SAR11_0741	HTVC027P_gp28	Middle	0.00711468	positive	99.6147	0.935362	sufD; Fe-S cluster assembly protein SufD
SAR11_0742	HTVC027P_gp28	Middle	0.00701355	positive	29.6881	0.935968	sufS; cysteine desulfurase / selenocysteine lyase
SAR11_0743	HTVC027P_gp28	Middle	0.0135185	positive	42.3189	0.901554	iscU; nitrogen fixation protein NifU and related proteins
SAR11_0744	HTVC027P_gp28	Middle	0.015778	positive	20.1836	0.891117	possible phenylacetic acid degradation protein
SAR11_0745	HTVC027P_gp28	Middle	0.0160776	positive	32.9556	0.889775	iscA; iron-sulfur cluster assembly protein
SAR11_0784	HTVC027P_gp28	Middle	0.0405787	positive	176.65	0.799814	conserved hypothetical protein
SAR11_0822	HTVC027P_gp28	Middle	0.0429898	negative	-609.012	0.792331	2-hydroxychromene-2-carboxylate isomerase family protein (HCCA Isomerase)
SAR11_0840	HTVC027P_gp28	Middle	0.00774086	positive	79.3877	0.931677	K07090; uncharacterized protein
SAR11_0893	HTVC027P_gp28	Middle	0.0384211	positive	67.9779	0.806661	nuoK; NADH-quinone oxidoreductase subunit K
SAR11_0921	HTVC027P_gp28	Middle	0.0399384	negative	-5.34099	0.80183	lexA; repressor LexA
SAR11_0937	HTVC027P_gp28	Middle	0.0461055	positive	48.1673	0.782906	pyrG; CTP synthase
SAR11_0963	HTVC027P_gp28	Middle	0.0404204	positive	35.3916	0.800311	hypothetical protein
SAR11_0967	HTVC027P_gp28	Middle	0.0313639	positive	124.46	0.830198	E3.1.11.2; exodeoxyribonuclease III
SAR11_0978	HTVC027P_gp28	Middle	0.033621	positive	78.7551	0.822464	SARS; seryl-tRNA synthetase
SAR11_1020	HTVC027P_gp28	Middle	0.046555	positive	9.20021	0.781568	Acetyltransferase
SAR11_1021	HTVC027P_gp28	Middle	0.0203179	positive	14.5142	0.871673	ogt; methylated-DNA-[protein]-cysteine S-methyltransferase
SAR11_1022	HTVC027P_gp28	Middle	0.0075673	positive	18.7221	0.932687	Permeases of the drug/metabolite transporter (DMT) superfamily
SAR11_1023	HTVC027P_gp28	Middle	0.0151309	positive	69.861	0.894047	mleP; malate permease and related proteins
SAR11_1025	HTVC027P_gp28	Middle	0.0309812	positive	92.2107	0.831531	hom; homoserine dehydrogenase
SAR11_1027	HTVC027P_gp28	Middle	0.0123614	positive	149.274	0.907143	argC; N-acetyl-gamma-glutamyl-phosphate reductase
SAR11_1031	HTVC027P_gp28	Middle	0.0225219	positive	12.6174	0.862824	COX15; heme a synthase
SAR11_1036	HTVC027P_gp28	Middle	0.0254193	positive	9.67727	0.85167	plsX; phosphate acyltransferase
SAR11_1049	HTVC027P_gp28	Middle	0.0365678	positive	21.9791	0.812666	rpiB; ribose 5-phosphate isomerase B
SAR11_1050	HTVC027P_gp28	Middle	0.0414185	positive	5.09953	0.797188	hypothetical protein
SAR11_1094	HTVC027P_gp28	Middle	0.0331803	positive	10.6028	0.823958	RP-S11; small subunit ribosomal protein S11
SAR11_1115	HTVC027P_gp28	Middle	0.026873	positive	78.5777	0.846257	RP-L23; large subunit ribosomal protein L23
SAR11_1145	HTVC027P_gp28	Middle	0.0311196	positive	12.4325	0.831048	RP-S4; small subunit ribosomal protein S4
SAR11_1147	HTVC027P_gp28	Middle	0.0185402	positive	15.3093	0.879074	leuA; 2-isopropylmalate synthase
SAR11_1148	HTVC027P_gp28	Middle	0.020393	positive	28.8277	0.871366	CARS; cysteinyl-tRNA synthetase
SAR11_1149	HTVC027P_gp28	Middle	0.037495	positive	7.16706	0.809647	nadE; NAD+ synthase
SAR11_1150	HTVC027P_gp28	Middle	0.0216655	positive	5.93642	0.866222	E2.5.1.54; 3-deoxy-7-phosphoheptulonate synthase
SAR11_1153	HTVC027P_gp28	Middle	0.00330526	positive	113.499	0.96102	gph; phosphoglycolate phosphatase
SAR11_1169	HTVC027P_gp28	Middle	0.0194623	positive	187.7	0.875204	possible multi-domain protein
SAR11_1194	HTVC027P_gp28	Middle	0.0418152	positive	5.13645	0.795954	rpoZ; DNA-directed RNA polymerase subunit omega
SAR11_1203	HTVC027P_gp28	Middle	0.0421993	negative	-2.97668	0.794765	tctC; putative tricarboxylic transport membrane protein
SAR11_1236	HTVC027P_gp28	Middle	0.022946	positive	53.6141	0.861159	afuC; iron(III) transport system ATP-binding protein
SAR11_1237	HTVC027P_gp28	Middle	0.00395459	positive	117.276	0.956114	afuB; iron(III) transport system permease protein
SAR11_1238	HTVC027P_gp28	Middle	0.00367693	positive	2.30739	0.958175	afuA; iron(III) transport system substrate-binding protein
SAR11_1309	HTVC027P_gp28	Middle	0.0447211	negative	-12.5564	0.787061	hypothetical protein
SAR11_1311	HTVC027P_gp28	Middle	0.048176	negative	-7.14862	0.776784	unknown membrane protein
SAR11_1319	HTVC027P_gp28	Middle	0.0272389	positive	214.121	0.844912	Uncharacterized protein family UPF004
SAR11_1324	HTVC027P_gp28	Middle	0.0223251	positive	30.1556	0.863601	ACO; aconitate hydratase
SAR11_1328	HTVC027P_gp28	Middle	0.0172677	positive	25.2252	0.884534	ALDH; aldehyde dehydrogenase (NAD+)
SAR11_1333	HTVC027P_gp28	Middle	0.0297803	positive	63.2726	0.835753	fadN; 3-hydroxyacyl-CoA dehydrogenase
SAR11_1366	HTVC027P_gp28	Middle	0.005269	positive	100.469	0.946962	phosphoglycerate dehydrogenase
SAR11_1368	HTVC027P_gp28	Middle	0.0347941	positive	8.92864	0.818525	D-amino-acid dehydrogenase small chain
SAR11_1370	HTVC027P_gp28	Middle	0.031161	positive	257.627	0.830904	mrdA; penicillin-binding protein 2
SAR11_1721	HTVC027P_gp28	Middle	0.0164003	positive	206.414	0.88834	sdhC; succinate dehydrogenase cytochrome b subunit
SAR11_tRNA_f_4	HTVC027P_gp28	Middle	0.00332469	positive	38.7077	0.960869	tRNA-Ile; tRNA Ile
SAR11_0049	HTVC027P_gp29	Late	0.00365484	positive	6.7605	0.958341	amt; ammonium transporter, Amt family
SAR11_0057	HTVC027P_gp29	Late	0.000943261	positive	23.3297	0.983028	rsbW; serine/threonine-protein kinase RsbW
SAR11_0084	HTVC027P_gp29	Late	0.0088394	positive	131.431	0.925455	uvrC; excinuclease ABC subunit C
SAR11_0099	HTVC027P_gp29	Late	0.0290867	positive	3.39207	0.838222	fbcH; ubiquinol-cytochrome c reductase cytochrome b/c1 subunit
SAR11_0100	HTVC027P_gp29	Late	0.00724989	positive	2.39063	0.934557	UQCRFS1; ubiquinol-cytochrome c reductase iron-sulfur subunit
SAR11_0105	HTVC027P_gp29	Late	0.039301	positive	280.718	0.803851	ispE; 4-diphosphocytidyl-2-C-methyl-D-erythritol kinase
SAR11_0116	HTVC027P_gp29	Late	0.0397419	positive	9.36566	0.802452	ATPF0A; F-type H+-transporting ATPase subunit a
SAR11_0122	HTVC027P_gp29	Late	0.0141756	positive	169.202	0.898457	lcyB; lycopene beta-cyclase
SAR11_0128	HTVC027P_gp29	Late	0.0132116	positive	116.454	0.903019	thrC; threonine synthase
SAR11_0129	HTVC027P_gp29	Late	0.0300221	positive	112.29	0.834898	SURF1; surfeit locus 1 family protein
SAR11_0132	HTVC027P_gp29	Late	0.0336804	positive	58.2955	0.822264	possible serine protease inhibitor sgti
SAR11_0165	HTVC027P_gp29	Late	0.0237613	positive	6.74728	0.85799	typA; GTP-binding protein
SAR11_0169	HTVC027P_gp29	Late	0.0164217	positive	36.2747	0.888245	pmbA; PmbA protein
SAR11_0184	HTVC027P_gp29	Late	0.0159507	positive	3.98431	0.890342	K07101; uncharacterized protein
SAR11_0197	HTVC027P_gp29	Late	0.0371404	positive	4.10351	0.810798	AHCY; adenosylhomocysteinase
SAR11_0204	HTVC027P_gp29	Late	0.0329599	positive	3.66501	0.824708	E4.1.1.17; ornithine decarboxylase
SAR11_0205	HTVC027P_gp29	Late	0.0202043	positive	13.6755	0.872138	DHPS; deoxyhypusine synthase
SAR11_0206	HTVC027P_gp29	Late	0.0251145	positive	33.1305	0.85282	speB; agmatinase
SAR11_0207	HTVC027P_gp29	Late	0.0118097	positive	53.0599	0.909874	yhhQ; queuosine precursor transporter
SAR11_0216	HTVC027P_gp29	Late	0.0497788	positive	134.334	0.772119	hisC; histidinol-phosphate aminotransferase
SAR11_0222	HTVC027P_gp29	Late	0.0226305	positive	20.7828	0.862396	obgE; GTPase
SAR11_0223	HTVC027P_gp29	Late	0.0100053	positive	37.6269	0.919145	proB; glutamate 5-kinase
SAR11_0224	HTVC027P_gp29	Late	0.0148859	positive	32.124	0.895168	proA; glutamate-5-semialdehyde dehydrogenase
SAR11_0242	HTVC027P_gp29	Late	0.023185	positive	23.7315	0.860226	sdhB; succinate dehydrogenase iron-sulfur subunit
SAR11_0243	HTVC027P_gp29	Late	0.0135853	positive	3.6718	0.901237	sdhA; succinate dehydrogenase flavoprotein subunit
SAR11_0256	HTVC027P_gp29	Late	0.0395292	positive	7.51327	0.803126	SRP54; signal recognition particle subunit SRP54
[truncated: 5,353 more rows]
