# Supplementary material for: Comparative transcriptomes reveal differential effects on host metabolism reprogramming in two different pelagiphage-SAR11 infection systems
Source: ISME Commun. 2025 Dec 8;5(1):ycaf233. doi: 10.1093/ismeco/ycaf233 (PMC12753301; doi:10.1093/ismeco/ycaf233)
Supplement: Table_S3_phage_express_ycaf233 [file table_s3_phage_express_ycaf233.xlsx]

## Sheet: Table S3 Summary of phage gene 
Table S3 Summary of phage gene expression
Gene_id	Function	Cluster	Raw Fragments																					TPM																					Average TPM
			1h.1	1h.2	1h.3	2h.1	2h.2	2h.3	3h.1	3h.2	3h.3	6h.1	6h.2	6h.3	9h.1	9h.2	9h.3	12h.1	12h.2	12h.3	15h.1	15h.2	15h.3	1h.1	1h.2	1h.3	2h.1	2h.2	2h.3	3h.1	3h.2	3h.3	6h.1	6h.2	6h.3	9h.1	9h.2	9h.3	12h.1	12h.2	12h.3	15h.1	15h.2	15h.3	1h	2h	3h	6h	9h
P022_gp01	hypothetical protein	late	89	36	48	308	236	191	446	394	440	914	1268	807	987	626	833	1069	716	605	342	429	495	1362.06	563.656	706.587	1935.64	1551.79	1554.54	2011.76	1591.28	1716.81	3497.27	3550.65	3534.98	4001	3183.18	2977.13	5218.8	2510.48	2329.35	1975.93	1795.22	1877.47	877.436	1680.65	1773.28	3527.63	3387.1
P022_gp02	hypothetical protein	early	19238	18513	19350	26819	25873	21373	26388	30111	29812	16331	22061	14488	10860	8753	13438	6995	10316	8905	9741	11887	14338	161156	158660	155914	92256.3	93120.7	95216.5	65151.9	66566.6	63670.7	34203.9	33813.8	34737.8	24096.9	24362.6	26288.6	18692.2	19798.6	18767	30805.5	27227.8	29767.1	158577	93531.2	65129.7	34251.8	24916
P022_gp03	hypothetical protein	early	4096	3944	3855	8814	6958	4317	9090	9559	8422	5292	9686	2786	2617	1975	2471	1644	2377	1551	1709	2386	2242	58208	57340.8	52694.4	51435.4	42483.4	32626.1	38073.3	35849.2	30514	18802.6	25185.4	11332.1	9850.78	9325.43	8200.52	7452.65	7739.06	5545.07	9168.58	9271.42	7896.23	56081.1	42181.6	34812.1	18440	9125.58
P022_gp04	hypothetical protein	early	9378	9554	9716	18686	18798	14362	22197	26530	27400	14927	20887	16064	8342	9066	12950	5262	8597	6708	5433	7385	7803	138206	144048	137728	113084	119026	112562	96415	103181	102951	55000.3	56321.5	67760.6	32563.5	44392.7	44569	24737.4	29026.9	24870.4	30226.9	29759.2	28499.7	139994	114890	100849	59694.1	40508.4
P022_gp05	hypothetical protein	early	8955	8899	9106	20150	16933	11280	22428	24127	22056	15873	26829	9133	8332	7151	9058	5475	8896	5332	4880	6905	6320	109638	111466	107236	101307	89072.5	73445.7	80932.2	77955.1	68847.1	48588.4	60101.2	32005	27020.3	29090	25898.6	21382.9	24953.3	16423.3	22555.6	23116.1	19176.8	109447	87941.7	75911.5	46898.2	27336.3
P022_gp06	hypothetical protein	early	8583	8726	8745	14883	15044	13042	14664	15777	15501	7423	10140	6266	4404	3298	4505	2674	3484	2872	4029	4420	5090	89874.5	93479.5	88079.4	63996.2	67681.9	72627.5	45256.7	43597.9	41382.6	19433.6	19427.5	18779.9	12214.9	11474.3	11016.4	8931.91	8358.18	7565.79	15926.9	12655.3	13209.2	90477.8	68101.9	43412.4	19213.7	11568.5
P022_gp07	hypothetical protein	early	7544	7092	8015	14997	14097	11730	15103	15725	16476	7453	10345	5790	4431	3192	4345	2859	3485	2901	3566	4496	4667	96832.4	93130.5	98955.5	79047.8	77742.4	80071.3	57136.8	53266.4	53917.8	23918.1	24295.8	21271.8	15064.9	13613.2	13024.3	11706.3	10248.5	9367.84	17279.8	15779.7	14846.3	96306.1	78953.8	54773.7	23161.9	13900.8
P022_gp08	MarR family transcriptional regulator	early	10467	10004	11023	19944	20589	18054	20234	22739	25078	11079	14546	10274	7740	5706	9206	4958	6455	6196	5682	7265	8471	75043	73377.9	76016	58717.3	63421.3	68836.8	42756.6	43023.2	45839.7	19859.3	19081.5	21083.1	14698.5	13592.5	15413.6	11339.1	10602.8	11175.6	15378.9	14242.2	15051.6	74812.3	63658.5	43873.2	20008	14568.2
P022_gp09	integrase	early	69372	69387	76098	137015	133646	112393	99386	106170	120259	37192	46172	32786	20758	15677	23311	13144	16924	15453	23510	29584	32273	189715	194133	200174	153869	157031	163462	80108.1	76623.8	83848.7	25429.8	23103.5	25663.3	15036.5	14244.9	14887.6	11466.5	10603.7	10631.7	24272.1	22122.2	21873.5	194674	158121	80193.5	24732.2	14723
P022_gp10	RNA polymerase	early	15753	15196	16714	40016	40551	34849	45055	48901	53986	31927	37986	28826	24628	17312	23690	17486	19299	18248	15738	19239	20399	15382.1	15180.5	15698.2	16045.5	17012.5	18096.9	12966.7	12601.3	13439.9	7794.48	6786.69	8056.46	6369.81	5616.67	5402.12	5446.65	4317.42	4482.72	5801.5	5136.75	4936.55	15420.3	17051.6	13002.6	7545.87	5796.2
P022_gp11	single-stranded DNA-binding protein	middle	7904	7562	9371	69781	65546	55005	145165	161161	171384	127590	191147	114280	60921	55094	83408	30218	50588	43901	24648	36292	40278	30387	29742.8	34653.2	110165	108268	112461	164489	163510	167986	122640	134459	125753	62037.1	70375.8	74884.9	37058.9	44557.9	42460.7	35773.3	38150.9	38376.9	31594.3	110298	165328	127617	69099.3
P022_gp12	endodeoxyribonuclease I	middle	1053	1071	1360	8452	8484	7637	16640	19410	20833	12615	16563	11615	6674	4993	7343	3751	4304	4471	3136	3804	4383	6028.71	6273.21	7489.49	19871.1	20869.4	23253	28079.1	29326.8	30409.5	18057.6	17350.7	19033.6	10121.1	9498.09	9817.83	6850.6	5645.53	6439.82	6778.12	5955.11	6219.12	6597.13	21331.1	29271.8	18147.3	9812.33
P022_gp13	lysozyme	middle	737	672	724	7068	6543	4942	15128	18172	17367	14486	24872	10997	8837	8988	10806	6228	9107	6443	3882	6007	5676	4044.92	3773.25	3822.07	15929.6	15428.8	14424.6	24471.3	26320.2	24301.3	19877.7	24976.7	17275.2	12846.7	16390.2	13850.1	10903.8	11451.3	8896.18	8043.33	9014.75	7720.52	3880.08	15261	25030.9	20709.9	14362.3
P022_gp14	hypothetical protein	middle	68	81	42	639	565	437	1213	1328	1156	865	1180	549	363	322	324	361	291	213	172	229	204	1258.49	1533.67	747.668	4856.34	4492.66	4301.14	6616.63	6486.11	5454.58	4002.53	3995.82	2908.18	1779.48	1980.05	1400.34	2131.25	1233.88	991.733	1201.73	1158.86	935.694	1179.94	4550.05	6185.77	3635.51	1719.96
P022_gp15	DNA primase	middle	1304	1248	1503	10756	11119	9250	21679	24881	26116	15153	19719	12973	7232	5431	7275	4753	4798	4375	3513	4449	4698	2126.52	2082.14	2357.58	7202.91	7790.57	8022.18	10419.9	10707.9	10858.2	6178.25	5883.79	6055.33	3123.87	2942.72	2770.57	2472.55	1792.62	1794.91	2162.75	1983.84	1898.74	2188.75	7671.89	10662	6039.12	2945.72
P022_gp16	hypothetical protein	middle	96	66	93	991	1002	724	2111	2369	2503	1689	2145	1244	780	622	783	456	584	478	370	523	415	1018.64	716.469	949.182	4318.07	4568.04	4085.52	6601.93	6633.74	6771.29	4480.79	4164.45	3778.13	2192.24	2192.9	1940.25	1543.48	1419.71	1276	1482.14	1517.41	1091.34	894.764	4323.88	6668.99	4141.12	2108.46
P022_gp17	hypothetical protein	middle	141	159	194	1706	1614	1216	3743	3985	4275	2913	3643	2384	1528	1096	1360	1032	1111	902	595	861	847	1193.72	1377.16	1579.8	5931	5870.82	5474.9	9339.77	8903.38	9227.42	6165.94	5643.17	5776.91	3426.5	3082.99	2688.86	2787.07	2154.93	1921.15	1901.68	1993.15	1777.16	1383.56	5758.91	9156.86	5862.01	3066.12
P022_gp18	DNA polymerase	middle	820	789	929	9347	9408	7763	22810	25203	26345	18064	23851	15511	8988	6742	9001	5779	6522	5550	3993	5084	5352	1152.94	1134.95	1256.4	5396.76	5683.34	5804.75	9452.64	9351.7	9443.95	6350.15	6135.95	6242.24	3347.35	3149.65	2955.5	2591.99	2100.93	1963.18	2119.49	1954.58	1864.97	1181.43	5628.28	9416.1	6242.78	3150.83
P022_gp19	hypothetical protein	middle	144	105	132	1651	1655	1538	4535	5081	5235	4291	5580	3543	2182	1496	1961	1480	1428	1214	739	1092	1011	848.867	633.243	748.459	3996.6	4191.67	4821.62	7879.3	7904.42	7867.83	6324.28	6018.56	5977.98	3407.03	2930.13	2699.61	2783.07	1928.6	1800.4	1644.59	1760.16	1477.03	743.523	4336.63	7883.85	6106.94	3012.26
P022_gp20	exonuclease	middle	695	615	722	7609	7472	6304	18956	20852	23524	20127	23856	17885	9553	6707	9181	5927	5914	5525	3675	4906	5150	2203.55	1994.88	2201.87	9906.74	10178.6	10629.5	17714	17447.3	19015.6	15954.8	13839.4	16230.5	8022.71	7065.52	6797.87	5994.57	4295.91	4406.99	4398.78	4253.22	4046.74	2133.43	10238.3	18059	15341.6	7295.37
P022_gp21	hypothetical protein	middle	220	181	229	2224	2236	1956	5829	6398	6591	6097	7321	5591	3296	2409	2906	1854	1939	1779	1206	1463	1523	2334.38	1964.86	2337.23	9690.6	10193.7	11037.7	18229.6	17915.9	17830.4	16174.9	14213.5	16980.3	9263.62	8493.08	7200.97	6275.45	4713.72	4748.96	4830.97	4244.7	4005.08	2212.16	10307.3	17992	15789.6	8319.22
P022_gp22	ribonucleotide-diphosphate reductase subunit alpha	middle	930	776	1057	12378	12920	11292	35133	39292	43994	38781	45920	34255	18845	13149	17681	11770	11677	11221	7024	9257	9569	1267.3	1081.84	1385.45	6926.51	7564.37	8183.3	14110.6	14130.1	15284.5	13212.7	11449.4	13360.7	6802.03	5953.46	5626.66	5116.35	3645.57	3846.82	3613.43	3449.22	3231.66	1244.86	7558.06	14508.4	12674.3	6127.38
P022_gp23	hypothetical protein	middle	47	37	44	568	655	453	1790	2039	2018	2465	2878	1490	1113	746	896	729	645	492	368	428	391	705.721	568.383	635.484	3502.27	4225.6	3617.37	7921.75	8079.71	7725.33	9253.96	7906.91	6403.65	4426.64	3721.8	3141.87	3491.79	2218.87	1858.54	2086.03	1757.24	1455.03	636.529	3781.75	7908.93	7854.84	3763.44
P022_gp24	ribonucleotide-diphosphate reductase subunit beta	middle	510	417	529	5335	5766	5045	13596	15556	17275	15581	18993	14149	8769	5840	8098	5707	5436	5786	3823	4684	5398	1280.33	1071.01	1277.39	5499.87	6219.26	6735.54	10060	10306.1	11056.8	9779.63	8724.21	10166.8	5831.04	4871.28	4747.61	4570.31	3126.57	3654.29	3623.21	3215.3	3358.5	1209.58	6151.55	10474.3	9556.88	5149.98
P022_gp25	hypothetical protein	late	74	82	88	1195	1149	971	3412	3955	3758	9652	13495	6385	11162	9073	10070	11615	16422	11144	7285	10693	10883	965.412	1094.46	1104.28	6401.99	6440.41	6736.9	13119.7	13616.7	12499.7	31482.8	32213.3	23842.3	38571.6	39328.8	30680.1	48337.7	49084.4	36575.9	35879.6	38144.6	35187.7	1054.72	6526.43	13078.7	29179.5	36193.5
P022_gp26	hypothetical protein	late	106	87	122	1652	1594	1287	4696	5070	5266	16489	21343	14434	23410	19897	26491	22248	33796	27867	17495	25861	27954	1205.09	1011.9	1334.1	7712.39	7785.98	7781.28	15735.3	15211.2	15263.5	46868.7	44396.6	46968.4	70495	75158.7	70332.6	80684.4	88026.7	79703.2	75086.9	80391.7	78762.2	1183.7	7759.88	15403.3	46077.9	71995.4
P022_gp27	head-to-tail joining protein	late	165	116	118	2897	2974	2446	10493	12169	11815	34012	47071	26234	33505	25011	31279	24564	31713	26895	15336	19766	22605	252.517	181.622	173.703	1820.63	1955.51	1990.78	4733.04	4914.8	4610.01	13014.1	13180.8	11491.5	13581.9	12718	11179.1	11992	11119.4	10355	8860.47	8271.41	8573.8	202.614	1922.31	4752.62	12562.2	12493
P022_gp28	scaffolding protein	late	175	107	148	3948	3993	3824	16130	18456	19921	52771	66802	47767	45395	32949	48126	27319	39440	34771	16490	23456	23225	568.438	355.576	462.406	5266.09	5572.58	6605.75	15442.3	15820.7	16497.5	42856.4	39702.3	44409.8	39056.8	35560.3	36506.5	28307.1	29350.7	28414.1	20221	20833	18696.6	462.14	5814.81	15920.2	42322.8	37041.2
P022_gp29	hypothetical protein	late	53	14	26	788	830	762	3240	3925	4239	10602	13287	10277	8109	5458	8404	4533	5480	5315	2515	3148	3233	585.807	158.311	276.42	3576.6	3941.57	4479.12	10555	11448.8	11945.5	29298.3	26871.2	32512.6	23740.5	20044.3	21692.5	15982.7	13877	14779.3	10494.3	9514.07	8856.16	340.179	3999.1	11316.4	29560.7	21825.8
P022_gp30	hypothetical protein	late	12	15	16	514	514	442	2272	2553	2696	8466	10313	8206	7960	6142	9627	4793	7339	6830	3201	4734	5275	227.375	290.775	291.607	3999.36	4184.44	4453.93	12688.3	12766	13023.9	40106.6	35754.2	44504	39950.2	38667.9	42598.9	28970.4	31859.2	32557.8	22897.3	24526.9	24771.1	269.919	4212.58	12826.1	40121.6	40405.6
P022_gp31	hypothetical protein	late	18	11	12	567	623	522	2172	2539	3011	6721	7760	7417	5713	4516	7179	3555	5124	5063	2411	3560	3667	292.339	182.773	187.462	3781.5	4347.25	4508.63	10397	10882.3	12467.7	27291.3	23059.9	34478.6	24576.7	24369.5	27228.5	18417.9	19066	20686.9	14782.5	15809.5	14760	220.858	4212.46	11249	28276.6	25391.6
P022_gp32	hypothetical protein	late	49	29	40	1310	1250	1073	5167	5974	6277	13140	18199	11164	9089	6682	9398	5507	7264	6110	2955	4134	4024	534.176	323.437	419.435	5864.43	5854.78	6220.82	16602	17186.9	17446.2	35814.5	36300.8	34834.9	26245.1	24203.2	23926	19150.9	18142.6	16757.2	12161.4	12322.9	10871.9	425.683	5980.01	17078.4	35650.1	24791.4
P022_gp33	capsid protein	late	282	185	204	6854	6389	5018	29608	35007	36301	181623	249677	171454	431665	349093	520009	476062	687550	693963	462773	645315	738920	686.297	460.616	477.541	6849.73	6680.49	6494.61	21237.6	22483.4	22523.9	110512	111179	119431	278262	282282	295542	369583	383357	424886	425176	429426	445679	541.485	6674.94	22081.6	113707	285362
P022_gp34	tail tubular protein A	late	50	13	17	481	411	358	1628	1805	1768	8521	10715	6957	10953	7752	10175	9284	11372	9950	6342	8361	8746	196.013	52.1389	64.1034	774.33	692.259	746.376	1881.06	1867.39	1767.09	8351.82	7685.78	7806.26	11373.4	10097.3	9315.26	11610.1	10213.8	9813.2	9385.95	8962.44	8497.39	104.085	737.655	1838.51	7947.95	10262
P022_gp35	tail tubular protein B	late	127	38	43	1320	1223	1065	4558	5390	5545	17942	23986	15219	23172	18130	23069	20507	26778	22759	12302	17442	18711	121.622	37.2304	39.6091	519.099	503.209	542.399	1286.52	1362.2	1353.86	4295.92	4202.9	4171.6	5877.84	5768.81	5159.22	6264.66	5875.22	5483.22	4447.57	4567.3	4440.87	66.154	521.569	1334.19	4223.47	5601.96
P022_gp36	hypothetical protein	late	40	3	8	132	113	93	461	500	531	2056	2513	1565	2743	2010	2592	2704	3204	2505	1435	1948	2098	202.755	15.5574	39.0048	274.759	246.095	250.7	688.724	668.844	686.225	2605.61	2330.69	2270.55	3682.83	3385.21	3068.26	4372.24	3720.83	3194.42	2746	2699.93	2635.59	85.7723	257.184	681.265	2402.29	3378.77
P022_gp37	hypothetical protein	late	29	1	3	226	209	151	679	750	794	3119	3851	2531	3904	2946	3557	3279	3972	3201	1914	2526	2614	137.372	4.84625	13.6691	439.619	425.363	380.398	947.992	937.576	958.922	3693.96	3337.77	3431.63	4898.41	4636.74	3934.88	4954.83	4310.69	3814.7	3422.79	3271.81	3068.8	51.9626	415.127	948.163	3487.79	4490.01
P022_gp38	hypothetical protein	late	93	18	17	787	757	635	2716	3031	3189	14308	16927	12899	20537	14520	19589	17091	20079	19684	12027	15008	17797	108.999	21.5833	19.1649	378.776	381.197	395.799	938.219	937.499	952.921	4192.72	3629.96	4327.17	6375.62	5654.4	5361.66	6389.9	5391.62	5804	5321.52	4809.69	5169.51	49.9159	385.257	942.879	4049.95	5797.22
P022_gp39	internal virion protein D	late	368	37	22	968	725	596	2983	3135	3201	16050	19705	13000	23987	17361	20973	24503	24497	21124	13535	17463	18575	232.059	23.8703	13.3442	250.665	196.427	199.875	554.419	521.714	514.634	2530.48	2273.57	2346.4	4006.56	3637.52	3088.57	4928.97	3539.17	3351.2	3222.16	3011.09	2902.96	89.758	215.655	530.256	2383.48	3577.55
P022_gp40	tail fiber	late	205	112	101	2260	2062	1626	6921	8005	8519	24205	33364	21841	29844	24211	33715	28496	38243	34069	18888	28542	32984	196.32	109.732	93.0354	888.76	848.42	828.114	1953.49	2023.09	2079.98	5795.5	5846.14	5986.72	7570.26	7703.73	7540.13	8705.22	8390.7	8208.09	6828.62	7473.9	7828.43	133.029	855.098	2018.85	5876.12	7604.71
P022_gp41	lectin domain containing protein	late	80	48	47	1215	1241	986	4557	5362	5500	20168	27322	17728	24004	18096	23988	21025	26401	24107	14750	19551	22593	142.109	87.2325	80.306	886.289	947.146	931.471	2385.86	2513.64	2490.9	8957.18	8880.27	9013.61	11294.3	10680.6	9951.14	11913.9	10744.6	10773.3	9891.5	9496.31	9946.45	103.216	921.635	2463.47	8950.36	10642
P022_gp42	hypothetical protein	late	105	32	27	833	802	654	2993	3441	3536	15691	20174	13451	19399	13870	17946	16917	19675	18130	11992	15240	16735	242.908	75.7367	60.0805	791.341	797.148	804.618	2040.76	2100.78	2085.57	9075.67	8539.36	8906.63	11887.1	10661.2	9695.4	12484.2	10428.1	10551.7	10473.2	9640.3	9594.88	126.242	797.702	2075.71	8840.55	10747.9
P022_gp43	hypothetical protein	late	115	45	42	1460	1412	1135	5201	6103	6395	28437	35438	26322	36576	26414	37813	30577	37664	38252	22398	28589	33873	182.672	73.129	64.1711	952.34	963.652	958.801	2434.97	2558.35	2589.85	11293.6	10299.7	11967.4	15389.1	13940.7	14026.8	15493.7	13706.8	15286.2	13431.4	12417.2	13334.8	106.657	958.264	2527.72	11186.9	14452.2
P022_gp44	hypothetical protein	late	5	0	2	95	88	72	254	371	381	1892	2356	1541	2359	1640	2431	2133	2560	2461	1517	2025	2074	49.7383	0	19.1367	388.071	376.111	380.902	744.711	973.954	966.289	4705.63	4288.22	4387.63	6215.74	5420.55	5647.44	6768.58	5834.41	6158.93	5696.97	5508.06	5113.18	22.9583	381.694	894.985	4460.49	5761.24
P022_gp45	hypothetical protein	late	8	0	0	48	47	31	202	245	201	1167	1472	879	1402	1028	1321	1130	1473	1051	725	968	925	88.4236	0	0	217.864	223.197	182.222	658.056	714.641	566.416	3224.96	2976.92	2780.82	4104.6	3775.29	3409.78	3984.21	3730.08	2922.49	3025.2	2925.54	2533.85	29.4745	207.761	646.371	2994.24	3763.22
P022_gp46	hypothetical protein	late	1	0	2	7	9	15	48	58	54	379	393	377	501	276	474	378	270	412	275	238	417	19.4101	0	37.34	55.7945	75.0554	154.838	274.601	297.097	267.228	1839.25	1395.73	2094.47	2575.78	1779.98	2148.58	2340.48	1200.68	2011.86	2015.1	1263.16	2005.97	18.9167	95.2293	279.642	1776.48	2168.11
P022_gp47	hypothetical protein	late	10	4	5	205	213	161	611	855	958	4476	5388	4517	5723	4157	6819	4895	6197	6874	3431	5117	5814	67.4418	27.599	32.4352	567.739	617.193	577.45	1214.52	1521.73	1647.23	7547.35	6648.71	8719.37	10223.4	9315.1	10739.8	10530.9	9575.18	11663	8735.48	9436.2	9717.74	42.492	587.461	1461.16	7638.48	10092.8
P022_gp48	hypothetical protein	late	10	0	1	39	19	17	79	92	105	557	720	543	753	512	818	812	850	805	424	677	721	169.322	0	16.2866	271.171	138.223	153.081	394.252	411.097	453.277	2358	2230.62	2631.6	3377.16	2880.46	3234.54	4385.86	3297.38	3429.11	2710.29	3134.4	3025.59	61.8695	187.492	419.542	2406.74	3164.05
P022_gp49	hypothetical protein	late	10	1	2	129	111	88	385	450	508	2577	3195	2146	3239	2605	3119	2772	3767	2938	1901	2608	2505	66.3177	6.78475	12.7578	351.306	316.275	310.364	752.53	787.564	858.923	4272.87	3876.87	4073.48	5689.64	5740.06	4830.49	5864.2	5723.5	4901.78	4759.37	4729.23	4117.17	28.6201	325.982	799.672	4074.41	5420.06
P022_gp50	hypothetical protein	late	11	1	0	49	60	41	173	218	221	1301	1680	1159	1882	1342	1777	1498	1764	1613	963	1257	1384	123.295	11.4672	0	225.535	288.946	244.397	571.521	644.841	631.547	3645.91	3445.42	3718.28	5587.48	4997.86	4651.42	5356.12	4529.89	4548.41	4074.89	3852.48	3844.59	44.9207	252.959	615.97	3603.2	5078.92
P022_gp51	hypothetical protein	late	1	0	0	14	18	6	75	60	49	423	581	218	481	358	398	400	581	386	245	336	326	18.0867	0	0	103.981	139.876	57.7124	399.809	286.387	225.952	1912.82	1922.72	1128.55	2304.34	2151.39	1681.07	2307.83	2407.52	1756.38	1672.87	1661.69	1461.29	6.02888	100.523	304.049	1654.7	2045.6
P022_gp52	hypothetical protein	late	18	0	0	76	67	48	233	246	278	1474	1932	1161	1833	1162	1764	1669	1644	1638	808	1045	1312	179.058	0	0	310.456	286.357	253.935	683.141	645.803	705.061	3666.01	3516.49	3305.67	4829.78	3840.66	4097.94	5296.18	3746.79	4099.28	3034.38	2842.43	3234.57	59.6859	283.583	678.001	3496.06	4256.13
P022_gp53	terminase large subunit	late	62	13	6	666	619	448	2165	2464	2598	11540	15993	10281	17040	13672	19918	15577	22576	19137	10386	16042	16395	90.5328	19.4206	8.42719	399.351	388.345	347.898	931.763	949.508	967.196	4213.04	4272.92	4296.91	6590.65	6633.23	6792.13	7255.78	7552.62	7030.09	5725.32	6405.1	5933.17	39.4602	378.531	949.489	4260.96	6672
P022_gp54	lysozyme murein hydrolase	late	138	8	3	342	288	225	937	1119	1107	6800	9018	6187	9446	7158	10423	9120	10635	9342	5054	7217	7751	778.88	46.194	16.2866	792.655	698.388	675.358	1558.71	1666.73	1592.94	9595.69	9312.86	9994.9	14121.6	13423.4	13738.2	16420	13752	13264.9	10768.7	11137.9	10842	280.454	722.133	1606.13	9634.48	13761.1
Gene_id	Function	Cluster	Raw Fragments																					TPM																					Average TPM
			1h.1	1h.2	1h.3	2h.1	2h.2	2h.3	3h.1	3h.2	3h.3	6h.1	6h.2	6h.3	9h.1	9h.2	9h.3	12h.1	12h.2	12h.3	15h.1	15h.2	15h.3	1h.1	1h.2	1h.3	2h.1	2h.2	2h.3	3h.1	3h.2	3h.3	6h.1	6h.2	6h.3	9h.1	9h.2	9h.3	12h.1	12h.2	12h.3	15h.1	15h.2	15h.3	1h	2h	3h	6h	9h
HTVC027P_gp01	hypothetical protein	Late	1	3	0	3	4	5	4	4	1	13	5	13	265	211	295	1556	1684	1237	2968	2118	3028	872.912	1131.14	0	717.637	1068.46	835.779	138.035	101.886	26.729	75.8837	21.9481	49.208	520.078	501.953	611.589	1639.37	1675.24	1673.95	2145.71	2006.55	2017.46	668.018	873.96	88.8832	49.0133	544.54
HTVC027P_gp02	hypothetical protein	Middle	27	175	25	58	28	60	48	78	46	1551	2333	2867	64417	50288	63608	156301	168422	124323	152866	114105	165151	16258.6	45517.9	13461.5	9571.05	5159.48	6918.64	1142.66	1370.56	848.182	6245.47	7064.64	7486.32	87211	82526.4	90969.9	113599	115580	116057	76236.9	74572.1	75906.4	25079.3	7216.39	1120.47	6932.14	86902.4
HTVC027P_gp03	hypothetical protein	Middle	71	434	63	105	88	136	106	158	126	3914	5900	7260	176652	152326	182912	510251	545382	397336	450899	345667	461624	31109	82137.6	24683.3	12607.5	11798.8	11410.8	1836.08	2020.08	1690.48	11467.9	12999.8	13793.9	174019	181891	190343	269840	272329	269891	163622	164376	154381	45976.6	11939.1	1848.88	12753.8	182084
HTVC027P_gp04	primase	Middle	5	24	5	16	9	16	10	20	11	163	280	359	6766	5647	6534	13284	14570	9758	10845	8035	10883	1036.88	2149.79	927.182	909.271	571.126	635.376	81.9819	121.025	69.8499	226.039	291.995	322.832	3154.6	3191.45	3218.15	3324.95	3443.38	3137.07	1862.63	1808.42	1722.61	1371.29	705.258	90.9522	280.289	3188.07
HTVC027P_gp05	hypothetical protein	Middle	4	7	4	4	6	10	4	3	2	69	116	191	3200	2950	3580	8077	8353	5172	6210	4541	6113	1908.57	1442.68	1706.64	523.023	876.05	913.69	75.4511	41.7689	29.2207	220.157	278.332	395.188	3432.81	3836.01	4056.94	4651.51	4542.09	3825.69	2454.01	2351.54	2226.29	1685.97	770.921	48.8136	297.892	3775.26
HTVC027P_gp06	ATP-dependent DNA helicase	Middle	4	5	7	7	6	25	10	1	5	48	86	91	2487	2059	2332	5817	6231	4482	4931	3558	4958	946.266	510.915	1480.76	453.8	434.344	1132.52	93.5214	6.90298	36.219	75.9328	102.308	93.3506	1322.76	1327.45	1310.23	1660.92	1679.87	1643.72	966.104	913.508	895.238	979.315	673.553	45.5478	90.5303	1320.15
HTVC027P_gp10	DNA polymerase A	Middle	10	16	12	21	12	25	11	14	12	125	192	247	6367	5293	6170	19150	20336	14666	18620	13276	18708	1732.39	1197.27	1858.93	996.963	636.147	829.35	75.335	70.7715	63.6562	144.808	167.265	185.552	2479.9	2498.96	2538.63	4004.16	4014.93	3938.78	2671.54	2496.13	2473.73	1596.2	820.82	69.9209	165.875	2505.83
HTVC027P_gp11	phosphoribosylaminoimidazole synthetase	Late	10	22	10	14	5	19	9	16	13	87	120	193	2586	2112	2537	8015	8661	6347	11617	8943	12462	5213.23	4953.98	4661.67	2000.08	797.638	1896.75	185.484	243.394	207.521	303.292	314.59	436.301	3031.01	3000.62	3141.19	5043.2	5145.64	5129.53	5015.75	5059.91	4958.76	4942.96	1564.82	212.133	351.394	3057.6
HTVC027P_gp12	hypothetical protein	Late	0	6	1	8	4	7	1	3	4	13	10	13	163	140	171	493	525	380	909	690	991	0	5506.31	1899.85	4657.87	2600.6	2847.96	83.9928	185.99	260.23	184.698	106.842	119.771	778.617	810.629	862.875	1264.23	1271.19	1251.62	1599.5	1591.06	1607.08	2468.72	3368.81	176.737	137.103	817.374
HTVC027P_gp13	hypothetical protein	Late	3	13	5	7	7	21	10	12	4	20	28	32	296	292	311	1170	1240	902	1872	1350	2124	3248.24	6079.88	4840.96	2077.01	2319.28	4354.09	428.04	379.133	132.617	144.808	152.455	150.245	720.561	861.628	799.751	1529	1530.08	1514.04	1678.68	1586.4	1755.34	4723.03	2916.79	313.263	149.169	793.98
HTVC027P_gp14	hypothetical protein	Late	3	7	0	8	6	13	3	9	14	10	16	20	252	228	298	892	939	710	1703	1291	1963	1897.85	1912.77	0	1386.89	1161.5	1574.83	75.0272	166.137	271.195	42.3034	50.8999	54.8646	358.42	393.084	447.738	681.084	676.973	696.308	892.258	886.379	947.849	1270.21	1374.41	170.786	49.356	399.747
HTVC027P_gp15	hypothetical protein	Late	0	0	0	6	1	6	4	1	8	6	16	5	250	180	245	979	1062	771	1793	1422	2029	0	0	0	1313.12	244.383	917.578	126.287	23.3037	195.634	32.0425	64.2566	17.3154	448.883	391.763	464.702	943.669	966.565	954.55	1185.92	1232.52	1236.81	0	825.028	115.075	37.8715	435.116
HTVC027P_gp16	hypothetical protein	Late	0	0	0	1	1	2	1	0	0	4	6	5	88	54	61	301	351	257	560	429	607	0	0	0	411.445	459.439	575.016	59.3549	0	0	40.16	45.3009	32.553	297.053	220.954	217.518	545.458	600.581	598.184	696.342	699.052	695.611	0	481.967	19.785	39.338	245.175
HTVC027P_gp17	peptidase M15	Late	8	8	2	5	4	6	7	12	7	23	35	51	808	697	820	3232	3466	2487	5470	3936	6074	5665.69	2447.25	1266.57	970.389	866.867	813.701	195.983	247.986	151.801	108.924	124.649	156.623	1286.55	1345.26	1379.25	2762.68	2797.42	2730.5	3208.38	3025.32	3283.35	3126.5	883.652	198.59	130.065	1337.02
HTVC027P_gp18	hypothetical protein	Late	2	4	1	3	0	3	1	0	2	7	4	11	87	68	74	261	306	261	558	414	611	3217.3	2779.38	1438.46	1322.5	0	924.132	63.5945	0	98.5156	75.3	32.3578	76.7321	314.654	298.113	282.723	506.756	560.982	650.887	743.416	722.796	750.209	2478.38	748.878	54.0367	61.4633	298.497
HTVC027P_gp19	hypothetical protein	Late	0	1	0	1	0	4	1	0	2	1	2	1	73	80	72	257	253	206	470	411	525	0	1057.37	0	670.834	0	1875.05	96.7743	0	149.915	16.3696	24.62	10.6151	401.77	533.706	418.603	759.331	705.811	781.759	952.875	1091.94	980.935	352.457	848.629	82.2298	17.2016	451.36
HTVC027P_gp20	hypothetical protein	Late	3	9	3	9	3	10	5	9	7	16	14	26	297	237	262	741	982	622	1256	869	1421	3593.8	4656.93	3213.57	2954.53	1099.72	2293.95	236.788	314.6	256.769	128.17	84.3368	135.06	799.91	773.732	745.42	1071.39	1340.63	1155.12	1246.11	1129.81	1299.29	3821.44	2116.06	269.386	115.856	773.021
HTVC027P_gp21	hypothetical protein	Middle	4	7	0	0	0	1	0	0	0	43	64	88	708	604	813	849	923	751	1252	987	1412	7507.04	5674.56	0	0	0	359.385	0	0	0	539.65	604.012	716.166	2987.41	3089.27	3623.82	1923.15	1974.13	2185	1946.03	2010.38	2022.66	4393.87	119.795	0	619.943	3233.5
HTVC027P_gp22	hypothetical protein	Middle	1	6	1	1	3	5	8	8	5	450	765	874	8284	7245	7620	13243	13395	9775	10996	8246	11540	1160.88	3008.6	1038.06	318.128	1065.71	1111.5	367.144	270.995	177.734	3493.3	4465.87	4399.69	21621.2	22921.2	21009.3	18555.4	17721.3	17591.7	10572	10389.3	10225.2	1735.85	831.779	271.958	4119.62	21850.6
HTVC027P_gp23	hypothetical protein	Middle	0	12	4	3	0	6	4	0	3	166	221	335	3232	2572	2897	4328	4521	3344	3960	2920	4342	0	10063.3	6944.28	1596.12	0	2230.66	307.008	0	178.347	2155.14	2157.65	2820.33	14107.7	13608.6	13358.2	10141.8	10003	10064.7	6367.42	6152.73	6434.29	5669.18	1275.6	161.785	2377.7	13691.5
HTVC027P_gp24	putative methyltransferase	Middle	4	17	1	4	4	6	5	12	8	615	877	1005	10434	8927	9650	15388	16836	11463	14036	10732	14165	2298.07	4218.7	513.735	629.763	703.223	660.095	113.562	201.173	140.737	2362.73	2533.73	2503.76	13477.4	13977.2	13167.4	10670.4	11023.2	10209.5	6678.57	6691.72	6211.54	2343.5	664.36	151.824	2466.74	13540.7
HTVC027P_gp25	putative HNH homing endonuclease	Middle	3	18	6	13	19	14	8	12	21	242	339	478	4617	4118	4257	7212	7394	5297	6377	4642	6444	2395.87	6209.24	4284.77	2845.1	4643.27	2141.02	252.574	279.644	513.539	1292.38	1361.44	1655.36	8289.97	8962.67	8074.43	6951.73	6729.55	6558.04	4217.87	4023.46	3928.03	4296.62	3209.79	348.586	1436.39	8442.36
HTVC027P_gp26	hypothetical protein	Middle	1	20	1	2	4	4	5	6	7	446	628	843	6715	6592	8291	14874	15188	11145	13472	9695	13006	454.055	3922.51	406.016	248.858	555.773	347.792	89.7503	79.4956	97.3239	1354.19	1433.92	1659.81	6854.99	8157.1	8940.93	8151.4	7859.13	7844.98	5066.13	4777.6	4507.45	1594.19	384.141	88.8566	1482.64	7984.34
HTVC027P_gp27	exonuclease	Middle	12	46	14	29	18	45	22	25	23	484	693	883	10205	8289	9236	15629	16236	11592	14009	10391	14768	5677.6	9400.83	5923.06	3760.06	2606.06	4077.05	411.494	345.149	333.214	1531.31	1648.82	1811.62	10855.5	10688	10378.5	8925.04	8754.42	8502.46	5489.42	5335.73	5333.15	7000.5	3481.06	363.286	1663.92	10640.6
HTVC027P_gp28	hypothetical protein	Middle	2	7	0	10	5	11	16	6	4	77	121	170	1980	1546	1841	3889	4182	3041	5134	3801	4959	2144.87	3242.61	0	2938.89	1640.85	2258.99	678.342	187.761	131.354	552.2	652.549	790.573	4774.06	4518.46	4689.13	5033.9	5111.17	5055.81	4559.98	4424.07	4059.23	1795.82	2279.58	332.486	665.107	4660.55
HTVC027P_gp29	terminase small subunit	Late	2	9	0	3	4	15	5	9	7	24	71	88	1229	1015	1218	3949	4124	3050	5633	3885	6076	1279.61	2487.23	0	525.995	783.135	1837.76	126.466	168.025	137.138	102.682	228.435	244.148	1767.87	1769.8	1850.81	3049.51	3006.99	3025.17	2984.85	2697.69	2967.18	1255.61	1048.96	143.876	191.755	1796.16
HTVC027P_gp30	hypothetical protein	Late	0	0	1	6	1	3	0	3	1	1	1	3	14	5	12	35	35	30	66	36	42	0	0	1706.64	3138.14	584.033	1096.43	0	167.076	58.4415	12.7627	9.59765	24.8286	60.0742	26.0069	54.3947	80.6254	76.1275	88.7631	104.325	74.5699	61.1838	568.881	1606.2	75.1723	15.7296	46.8253
HTVC027P_gp31	hypothetical protein	Late	3	9	2	8	3	7	2	3	8	52	83	90	1368	1252	1416	4967	5437	4006	6997	5113	7832	4504.23	5836.69	2685.12	3291.56	1378.32	2012.55	118.71	131.433	367.792	522.08	626.662	585.954	4617.82	5122.87	5049.28	9000.96	9303.01	9324.23	8700.55	8331.59	8975.33	4342.01	2227.48	205.978	578.232	4929.99
HTVC027P_gp32	hypothetical protein	Middle	19	18	7	15	13	19	13	19	7	411	511	716	4073	3106	3731	4060	4280	3206	3674	2836	3741	25777.2	10548.2	8492.1	5576.82	5397.03	4936.13	697.241	752.176	290.799	3728.71	3486.26	4212.28	12423.6	11484	12021.9	6648.2	6617.46	6742.93	4128.17	4175.82	3873.9	14939.2	5303.32	580.072	3809.08	11976.5
HTVC027P_gp33	hypothetical protein	Middle	15	140	13	15	19	42	69	102	127	15105	20786	25477	53623	42166	47694	36630	37043	26862	22578	17122	24599	8445.43	34047.4	6544.98	2314.38	3273.51	4528.25	1535.81	1675.77	2189.51	56870.3	58851.5	62201.5	67878.7	64699.7	63776.6	24892.2	23768.5	23446.2	10528.1	10462.6	10571.2	16345.9	3372.04	1800.36	59307.8	65451.7
HTVC027P_gp34	hypothetical protein	Early	4	22	10	10	13	22	107	141	158	5200	7090	8888	12937	10019	11171	7399	8136	5424	5261	3948	5662	9583.46	22767.2	21423.8	6565.61	9530.92	10093.4	10134.5	9857.46	11591.3	83310.6	85421.1	92339.7	69686.4	65417.9	63565.5	21395.9	22214.6	20145.8	10439.2	10265.8	10354.1	17924.8	8729.97	10527.8	87023.8	66223.3
HTVC027P_gp35	hypothetical protein	Early	22	291	14	1007	913	1489	12982	17297	17328	96434	129668	139755	124784	110559	109917	70467	73687	51512	40372	30096	42107	7417.14	42377.2	4220.62	93037.1	94191.9	96130.1	173027	170164	178885	217410	219838	204316	94585.5	101582	88012.8	28674.5	28312	26923.1	11272.7	11012.2	10835.4	18005	94453	174025	213855	94726.9
HTVC027P_gp36	hypothetical protein	Early	2	18	3	212	176	337	2298	3234	3137	8749	11494	12834	10146	8240	8330	5144	5251	3733	3456	2499	3669	3518.93	13679.7	4719.94	102218	94759.4	113543	159841	166037	169008	102937	101697	97918.5	40135.4	39510.9	34809.1	10923.9	10529	10182.2	5036.05	4771.99	4927.27	7306.2	103507	164962	100851	38151.8
HTVC027P_gp37	hypothetical protein	Early	5	61	3	373	359	564	4451	5986	5953	20917	28045	30530	26057	21669	22063	14617	14786	10336	8847	6657	9504	5118.44	26972.6	2746.15	104638	112458	110560	180129	178808	186602	143186	144371	135524	59971.4	60452.8	53641.3	18060.2	17249.8	16403	7500.66	7396.04	7425.96	11612.4	109219	181846	141027	58021.8
HTVC027P_gp38	hypothetical protein	Early	4	54	11	320	282	465	3889	5251	4863	16953	22492	26901	24178	18474	21076	13661	14491	10554	10095	7642	10895	6343.98	36993.1	15600.2	139080	136861	141223	243836	243012	236167	179797	179385	185009	86213.3	79849.6	79388.5	26150.5	26191.8	25949.1	13260	13154.1	13188.9	19645.7	139055	241005	181397	81817.1
HTVC027P_gp39	hypothetical protein	Early	8	53	5	195	190	277	2860	3727	3360	16339	20431	24813	23245	17946	22051	13285	13334	9898	8210	6494	9044	11699.3	33478.8	6538.44	78147.9	85026.1	77571.1	165346	159042	150460	159783	150250	157352	76427.8	71523.2	76588.8	23449.1	22222.6	22439.9	9943.71	10307.1	10095.1	17238.9	80248.4	158283	155795	74846.6
HTVC027P_gp40	terminase large subunit	Late	23	13	29	33	19	50	23	23	29	53	73	98	891	791	1041	4904	5258	3791	11662	9077	12730	5253.41	1282.57	5923.06	2065.57	1327.99	2186.93	207.682	153.294	202.826	80.9513	83.848	97.0648	457.555	492.379	564.718	1351.95	1368.67	1342.36	2206.08	2250.14	2219.32	4153.01	1860.16	187.934	87.288	504.884
HTVC027P_gp41	hypothetical protein	Late	16	18	16	32	21	46	28	33	32	48	39	52	493	466	527	3012	3324	2429	7435	5571	8009	3722.5	1808.89	3328.66	2040.22	1495.08	2049.38	257.532	224.033	227.97	74.6777	45.6285	52.4615	257.878	295.468	291.201	845.796	881.335	876.083	1432.62	1406.7	1422.24	2953.35	1861.56	236.512	57.5892	281.516
HTVC027P_gp42	hypothetical protein	Late	12	19	14	28	20	48	18	31	19	22	44	48	421	377	391	2588	2797	2103	5913	4418	6313	1513.18	1034.87	1578.6	967.564	771.735	1159.05	89.7302	114.065	73.3627	18.5509	27.9009	26.2466	119.356	129.557	117.099	393.884	401.945	411.103	617.522	604.627	607.608	1375.55	966.115	92.3861	24.2328	122.004
HTVC027P_gp43	hypothetical protein	Late	29	45	23	56	57	84	47	55	57	125	124	181	2928	2528	3069	16436	16934	12819	37131	27888	41039	3910.86	2621.27	2773.55	2069.54	2352.22	2169.22	250.57	216.431	235.376	112.725	84.0915	105.846	887.763	929.096	982.965	2675.26	2602.55	2679.98	4147.12	4081.73	4224.25	3101.89	2196.99	234.126	100.887	933.275
HTVC027P_gp44	hypothetical protein	Late	0	10	2	5	2	13	1	4	10	10	8	20	336	292	382	1904	2082	1598	4587	3311	5118	0	5465.06	2262.74	1733.62	774.336	3149.66	50.0182	147.677	387.421	84.6067	50.8999	109.729	955.788	1006.85	1147.89	2907.59	3002.04	3134.37	4806.56	4546.56	4942.53	2575.94	1885.87	195.039	81.7453	1036.84
HTVC027P_gp45	hypothetical protein	Late	4	5	5	7	10	11	9	28	12	20	34	36	891	671	840	4227	4343	3363	10801	8170	11969	7037.85	3799.93	7866.56	3375.14	5384.05	3706.16	626.009	1437.55	646.509	235.312	300.826	274.666	3524.6	3217.46	3510.16	8976.53	8708.34	9172.97	15739.1	15601.1	16073.7	6234.78	4155.12	903.354	270.268	3417.41
HTVC027P_gp46	hypothetical protein	Late	11	14	21	40	25	35	23	36	29	54	76	142	1861	1521	1864	9823	9820	7533	22607	16674	24371	9602.03	5278.66	16391.7	9568.49	6677.9	5850.45	793.699	916.973	775.142	315.209	333.611	537.503	3652.32	3618.34	3864.42	10349.3	9768.94	10193.9	16343.7	15796.6	16237.6	10424.1	7365.61	828.605	395.441	3711.69
HTVC027P_gp47	hypothetical protein	Late	5	21	4	14	20	19	14	13	17	33	36	39	858	743	866	4385	4425	3548	10278	7875	11019	4982.55	9039.12	3564.32	3823.16	6098.75	3625.65	551.528	378.015	518.733	219.903	180.402	168.527	1922.3	2017.81	2049.59	5274.09	5025.28	5481.11	8482.55	8516.98	8381.13	5862	4515.86	482.758	189.61	1996.57
HTVC027P_gp48	hypothetical protein	Late	2	3	9	6	3	9	6	14	18	22	27	20	579	516	569	3325	3401	2604	7556	5563	8162	2502.35	1621.3	10069.2	2057.23	1148.6	2156.31	296.774	511.128	689.609	184.067	169.878	108.51	1628.73	1759.45	1690.82	5021.17	4849.42	5050.82	7829.71	7554.05	7794.58	4730.95	1787.38	499.17	154.152	1693
HTVC027P_gp49	hypothetical protein	Late	0	2	6	4	3	4	3	2	4	10	12	16	291	211	272	1496	1577	1190	3743	2601	4002	0	1473.91	9153.82	1870.21	1566.27	1306.85	202.346	99.5703	208.972	114.091	102.957	118.375	1116.25	981.09	1102.18	3080.66	3066.29	3147.5	5288.98	4816.26	5211.61	3542.58	1581.11	170.296	111.807	1066.51
HTVC027P_gp50	hypothetical protein	Late	0	4	3	13	5	17	5	4	8	8	18	17	360	280	305	1723	1872	1416	3900	2742	4387	0	2210.87	3432.68	4558.62	1957.84	4165.6	252.933	149.355	313.459	68.4545	115.826	94.3298	1035.7	976.44	926.925	2661.08	2729.91	2808.95	4133.12	3808.01	4284.73	1881.18	3560.69	238.582	92.8701	979.687
HTVC027P_gp51	hypothetical protein	Late	0	0	0	0	0	1	2	1	0	0	2	5	31	33	29	192	197	160	368	306	431	0	0	0	0	0	582.786	240.628	88.8059	0	0	30.6087	65.9858	212.115	273.705	209.616	705.27	683.266	754.886	927.56	1010.73	1001.19	0	194.262	109.811	32.1982	231.812
HTVC027P_gp52	hypothetical protein	Late	1	4	0	1	4	3	4	0	5	10	2	10	107	83	92	580	677	459	1480	1144	1590	1210.81	2092	0	331.811	1482.06	695.583	191.467	0	185.379	80.9677	12.1777	52.5049	291.282	273.883	264.565	847.62	934.181	861.575	1484.14	1503.34	1469.44	1100.94	836.485	125.615	48.5501	276.577
HTVC027P_gp53	hypothetical protein	Late	0	1	0	1	1	5	0	0	3	0	5	3	29	28	33	179	223	170	487	328	492	0	784.501	0	497.716	555.773	1738.96	0	0	166.841	0	45.6662	23.6272	118.418	138.591	142.348	392.389	461.571	478.653	732.543	646.54	682.044	261.5	930.816	55.6136	23.0978	133.119
HTVC027P_gp54	hypothetical protein	Late	0	3	0	1	2	3	5	1	0	5	8	17	260	234	197	1625	1746	1254	4812	3367	5035	0	1870.73	0	395.62	883.537	829.35	285.36	42.1259	0	48.2692	58.0781	106.423	843.9	920.643	675.459	2831.49	2872.6	2806.51	5753.43	5275.48	5548.09	623.578	702.836	109.162	70.9235	813.334
HTVC027P_gp55	co-chaperone GroES	Late	6	27	11	14	10	15	10	24	14	79	107	130	3535	2908	3452	16744	17539	13161	32144	23411	33912	4330.99	8418.3	7100.08	2769.34	2208.84	2073.37	285.36	505.511	309.44	381.327	388.397	406.913	5736.9	5720.58	5917.98	14587.8	14428	14727.4	19216.4	18340.4	18683.9	6616.46	2350.52	366.77	392.212	5791.82
HTVC027P_gp56	hypothetical protein	Late	68	115	76	133	118	162	159	234	193	336	429	561	9484	8227	9642	68537	71464	55132	188444	141811	207565	22925.7	16747	22912	12287.9	12173.8	10458.7	2119.18	2302.04	1992.43	757.509	727.323	820.161	7188.82	7559.01	7720.55	27889.1	27457.8	28815.1	52617.7	51889.2	53412.9	20861.5	11640.1	2137.89	768.331	7489.46
HTVC027P_gp57	hypothetical protein	Late	224	334	231	360	365	478	413	647	536	719	895	993	8576	7239	9124	51315	54035	41407	166010	126062	183642	162733	104809	150064	71671.1	81142.9	66497.8	11861.4	13715.6	11923.6	3492.95	3269.7	3128.24	14007.7	14332.3	15742.8	44995.5	44737.2	46634.3	99884.6	99395.3	101831	139202	73103.9	12500.2	3296.96	14694.3
HTVC027P_gp58	hypothetical protein	Late	261	402	316	432	439	609	461	674	606	751	1053	1237	7701	6918	8405	48890	51035	38620	159561	125160	176730	153875	102371	166590	69794.9	79199.2	68753.5	10744.5	11595	10939.9	2960.75	3121.85	3162.41	10207.7	11115.2	11768.8	34789.1	34289.4	35297.4	77909.3	80084	79527.2	140945	72582.5	11093.1	3081.67	11030.6
HTVC027P_gp59	capsid protein	Late	436	593	552	813	725	1003	782	1138	1026	1307	1589	1917	11244	10341	12741	74396	77869	58702	233541	187807	268359	162033	95191.3	183439	82798.2	82448.9	71378.8	11489	12340.8	11675.6	3248.09	2969.6	3089.31	9394.86	10473.5	11245.8	33370.5	32979.8	33820	71881.4	75750	76122.4	146888	78875.3	11835.1	3102.33	10371.4
HTVC027P_gp60	hypothetical protein	Late	15	15	9	9	12	14	15	23	16	56	63	66	1268	921	1271	5683	5723	4415	11472	8948	12518	18561.4	8017.43	9958.55	3051.93	4543.91	3317.4	733.783	830.482	606.25	463.384	392.027	354.148	3527.69	3105.91	3735.35	8487.74	8070.64	8469.4	11756.9	12017.1	11823.1	12179.1	3637.74	723.505	403.187	3456.32
HTVC027P_gp61	hypothetical protein	Late	17	35	20	37	24	37	20	30	37	57	67	109	1354	1065	1300	5911	6692	5076	15425	12113	17825	46690.2	41521.2	49118	27847.8	20170.5	19459.4	2171.52	2404.26	3111.65	1046.85	925.354	1298.15	8360.79	7971.42	8479.83	19594.5	20945.8	21612.3	35086.3	36106.1	37366.7	45776.5	22492.6	2562.48	1090.12	8270.68
HTVC027P_gp62	hypothetical protein	Late	83	129	81	149	124	168	129	203	203	351	407	582	8166	7322	8680	28340	30082	21946	52192	40897	57723	54024.7	36268.4	47144.8	26577.5	24698.2	20939.9	3319.41	3855.62	4045.97	1527.76	1332.19	1642.7	11950.2	12988.3	13418.4	22264.3	22314.4	22144.8	28135.4	28890.7	28677.5	45812.6	24071.8	3740.33	1500.88	12785.7
HTVC027P_gp63	hypothetical protein	Late	6	27	7	23	24	31	14	20	26	33	81	91	1281	1071	1289	4702	4980	3788	10620	7811	11594	6496.48	12627.5	6777.35	6824.45	7951.83	6427.46	599.256	631.888	862.011	238.933	441.03	427.258	3118.37	3160.29	3314.72	6144.77	6144.99	6358.28	9523.29	9178.81	9581.62	8633.76	7067.91	697.719	369.074	3197.79
HTVC027P_gp64	hypothetical protein	Late	5	17	21	29	29	45	16	32	32	46	86	65	993	893	1092	4371	4648	3493	8557	6283	9292	1798.81	2641.74	6755.69	2859.08	3192.59	3100.12	227.559	335.93	352.516	110.665	155.586	101.403	803.188	875.543	933.052	1897.98	1905.67	1948.13	2549.61	2453.22	2551.55	3732.08	3050.6	305.335	122.551	870.594
HTVC027P_gp65	hypothetical protein	Late	8	17	12	9	9	19	9	15	12	26	17	33	488	420	501	2383	2649	1737	4655	3620	5005	3095.69	2841.46	4152.25	954.383	1065.71	1407.9	137.679	169.372	142.187	67.2783	33.0805	55.3737	424.56	442.921	460.439	1112.98	1168.19	1042.01	1491.84	1520.3	1478.26	3363.13	1142.66	149.746	51.9109	442.64
HTVC027P_gp66	hypothetical protein	Late	4	14	7	25	16	27	12	24	16	34	37	37	786	591	764	3257	3575	2542	8141	6275	9762	2075.68	3138	3248.13	3555.11	2540.68	2682.96	246.172	363.409	254.234	117.982	96.5514	83.2577	917.012	835.791	941.589	2039.92	2114.18	2044.93	3498.76	3534.01	3866.5	2820.6	2926.25	287.938	99.2636	898.131
HTVC027P_gp67	hypothetical protein	Late	40	68	36	58	58	99	76	112	69	142	253	279	3927	3518	4392	18369	19902	14474	43295	34624	48582	30850.9	22653.8	24828.2	12258.8	13688.8	14621.5	2317.28	2520.63	1629.56	732.37	981.261	933.112	6809.58	7394.57	8045.2	17099.7	17493.2	17306.1	27655.5	28982.6	28599.7	26110.9	13523	2155.82	882.247	7416.45
HTVC027P_gp68	hypothetical protein	Late	19	26	21	39	35	52	31	48	40	65	88	90	1089	875	1042	5162	5716	3974	11988	9745	13622	6644.43	3927.38	6566.87	3737.51	3745.43	3482.24	428.572	489.812	428.329	152.003	154.755	136.48	856.218	833.916	865.445	2178.8	2278.04	2154.44	3472.06	3698.62	3636	5712.89	3655.06	448.904	147.746	851.86
HTVC027P_gp69	putative tail protein	Late	12	33	21	22	24	42	25	58	33	56	70	113	1700	1554	1867	8986	9198	7069	20041	15246	22179	5774.65	6859.36	9036.46	2901.22	3534.15	3870.3	475.6	814.434	486.263	180.205	169.394	235.801	1839.27	2038.01	2133.81	5219.23	5044.32	5273.58	7987.29	7962.57	8146.39	7223.49	3435.22	592.099	195.133	2003.7
HTVC027P_gp70	putative tail collar domain-containing protein	Late	68	76	54	83	98	146	101	142	113	168	234	294	2720	2305	2933	12622	13133	10111	28700	21788	32774	40514.2	19558.6	28769.1	13551.6	17867.1	16657.2	2378.91	2468.71	2061.53	669.333	701.085	759.57	3643.5	3742.65	4150.28	9076.58	8917.18	9338.9	14161.7	14088.6	14904.1	29614	16025.3	2303.05	709.996	3845.48
HTVC027P_gp71	hypothetical protein	Late	5	5	8	24	6	21	18	16	10	34	40	54	745	720	878	3750	3868	2934	8749	6670	10025	4330.99	1870.73	6196.43	5696.93	1590.37	3483.27	616.378	404.409	265.234	196.938	174.234	202.83	1450.86	1699.65	1806.25	3920.52	3818.29	3939.85	6276.41	6270.41	6627.96	4132.72	3590.19	428.674	191.334	1652.25
HTVC027P_gp72	hypothetical protein	Late	3	1	0	5	2	6	6	9	6	2	2	4	75	85	93	554	611	443	1239	817	1099	1998.92	287.805	0	912.97	407.786	765.553	158.046	174.984	122.416	8.91124	6.70132	11.5573	112.354	154.348	147.172	445.532	463.959	457.594	683.724	590.811	558.92	762.241	695.437	151.815	9.05661	137.958
HTVC027P_gp73	2OG-Fe(II) oxygenase superfamily protein	Late	2	3	4	6	1	8	5	3	11	12	7	13	168	207	245	1039	1195	819	1870	1457	1861	1137.43	736.956	2034.18	935.103	174.03	871.236	112.415	49.7851	191.558	45.6364	20.0193	32.0598	214.811	320.83	330.924	713.192	774.512	722.074	880.79	899.306	807.83	1302.86	660.123	117.919	32.5718	288.855
HTVC027P_gp74	hypothetical protein	Late	0	3	2	0	3	6	4	6	2	12	1	6	32	47	66	405	454	311	874	585	701	0	740.697	1022.25	0	524.74	656.744	90.3882	100.076	35.0055	45.868	2.87442	14.8719	41.1241	73.2153	89.5994	279.412	295.743	275.586	413.753	362.913	305.837	587.65	393.828	75.1565	21.2048	67.9796
HTVC027P_gp75	hypothetical protein	Late	17	44	24	54	34	60	49	71	32	109	121	138	2487	2213	2625	11871	12818	9055	23050	17310	25261	2922.59	3267.36	3689.48	2544.05	1788.66	1975.24	333.022	356.173	168.454	125.308	104.607	102.877	961.273	1036.84	1071.8	2463.21	2511.33	2413.29	3281.9	3229.75	3314.73	3293.14	2102.65	285.883	110.931	1023.3
HTVC027P_gp76	hypothetical protein	Late	1	8	6	7	11	15	10	13	15	24	29	36	519	519	654	2814	2909	2221	5706	4466	6083	396.499	1370.11	2127.3	760.594	1334.64	1138.9	156.747	150.407	182.115	63.6338	57.8224	61.8966	462.659	560.814	615.867	1346.67	1314.47	1365.19	1873.74	1921.82	1840.93	1297.97	1078.04	163.09	61.1176	546.447
HTVC027P_gp77	hypothetical protein	Late	3	1	1	1	0	6	4	1	1	0	2	2	38	32	54	208	230	168	437	335	488	6142.13	884.347	1830.76	561.062	0	2352.34	323.754	59.7422	62.6917	0	20.5913	17.7562	174.917	178.549	262.578	513.992	536.649	533.224	740.994	744.381	762.599	2952.41	971.133	148.729	12.7825	205.348
HTVC027P_gp78	hypothetical protein	Late	3	3	2	3	1	6	7	3	1	8	18	13	312	311	350	1402	1475	1098	2833	2123	3084	3016.22	1302.83	1798.07	826.564	307.66	1155.17	278.226	88.013	30.7861	53.7857	91.0063	56.6771	705.259	852.143	835.752	1701.32	1690.05	1711.38	2358.98	2316.57	2366.66	2039.04	763.13	132.342	67.1564	797.718
HTVC027P_gp79	hypothetical protein	Late	2	9	4	1	2	6	3	10	4	32	38	55	1346	1117	1270	5421	5976	4417	9663	7534	10708	3464.79	6734.64	6196.43	474.744	1060.24	1990.44	205.459	505.511	212.187	370.708	331.045	413.173	5242.57	5273.63	5225.38	11335	11798.4	11862.5	13864.2	14165.3	14159	5465.29	1175.14	307.719	371.642	5247.19
HTVC027P_gp80	glycosyltransferase	Late	2	8	2	2	6	18	6	2	6	31	31	68	1368	1524	2145	10358	11462	8381	16445	12052	15467	712.694	1231.37	637.291	195.306	654.265	1228.28	84.5244	20.7963	65.4692	73.8702	55.5509	105.076	1096	1480.02	1815.38	4454.97	4654.78	4629.9	4853.36	4661.07	4206.86	860.451	692.616	56.93	78.1658	1463.8
HTVC027P_gp81	hypothetical protein	Late	7	12	2	13	6	20	10	9	12	47	68	96	2297	2134	2536	11191	11376	8838	16447	12402	16832	2592.89	1919.96	662.447	1319.6	680.091	1418.62	146.435	97.2776	136.107	116.418	126.664	154.198	1912.93	2154.22	2231.02	5003.24	4802.21	5075.09	5045.56	4985.76	4758.84	1725.1	1139.44	126.606	132.427	2099.39
HTVC027P_gp82	hypothetical protein	Late	53	44	45	80	75	95	55	115	78	127	139	212	2185	1856	2148	11464	11972	9002	27955	20369	30127	17553.2	6294.47	13326.9	7260.8	7601.02	6024.98	720.114	1111.38	791.022	281.268	231.501	304.466	1626.99	1675.21	1689.6	4582.61	4518.7	4621.93	7667.9	7321.57	7615.81	12391.5	6962.26	874.172	272.412	1663.93
HTVC027P_gp83	hypothetical protein	Late	14	20	23	18	16	35	11	23	13	31	52	49	1071	872	1045	5025	5228	4090	11684	9055	12930	5492.96	3389.48	8069.39	1935.37	1921	2629.64	170.619	263.324	156.183	81.3345	102.598	83.3675	944.756	932.405	973.783	2379.63	2337.65	2487.74	3796.69	3855.85	3872.18	5650.61	2162	196.709	89.0999	950.315
HTVC027P_gp84	hypothetical protein	Late	7	7	2	14	14	19	7	14	10	27	30	21	525	424	562	2569	2694	2090	5500	4013	6008	2815.14	1215.98	719.229	1542.92	1722.9	1463.21	111.29	164.291	123.144	72.6107	60.6708	36.6221	474.694	464.706	536.792	1246.99	1234.71	1303.02	1831.9	1751.56	1844.21	1583.45	1576.34	132.909	56.6346	492.064
HTVC027P_gp85	putative structural protein	Late	33	43	32	57	54	94	47	48	53	93	80	91	969	863	1053	5134	5463	4037	10468	7867	11650	2766.93	1557.32	2399.21	1309.7	1385.5	1509.26	155.79	117.438	136.073	52.1437	33.7311	33.0863	182.667	197.199	209.691	519.56	522.012	524.742	726.915	715.89	745.571	2241.15	1401.49	136.434	39.6537	196.519
HTVC027P_gp86	hypothetical protein	Late	0	0	0	0	0	6	6	0	0	3	3	7	41	24	44	156	175	162	345	251	337	0	0	0	0	0	2021.54	417.339	0	0	35.2969	26.5435	53.4073	162.187	115.08	183.866	331.284	350.9	441.874	502.73	479.3	452.573	0	673.847	139.113	38.4159	153.711
HTVC027P_gp87	superfamily II DNA/RNA helicase	Late	2	8	6	8	9	30	9	6	7	75	87	136	2104	2262	3144	11282	11979	8619	12731	9480	12931	469.19	810.651	1258.65	514.306	646.087	1347.69	83.4678	41.0727	50.284	117.656	102.635	138.35	1109.73	1446.18	1751.74	3194.49	3202.62	3134.58	2473.53	2413.68	2315.42	846.164	836.029	58.2749	119.547	1435.88
[truncated: 9 more columns]
