# Supplementary material for: Comparative transcriptomes reveal differential effects on host metabolism reprogramming in two different pelagiphage-SAR11 infection systems
Source: ISME Commun. 2025 Dec 8;5(1):ycaf233. doi: 10.1093/ismeco/ycaf233 (PMC12753301; doi:10.1093/ismeco/ycaf233)
Supplement: Table_S4_host_express_ycaf233 [file table_s4_host_express_ycaf233.xlsx]

## Sheet: Table S4 Summary of host gene e
Table S4 Summary of host gene expression
Gene_id	Function	HTVC022P-infected
		Raw Fragments																								TPM
		0h.1	0h.2	0h.3	1h.1	1h.2	1h.3	2h.1	2h.2	2h.3	3h.1	3h.2	3h.3	6h.1	6h.2	6h.3	9h.1	9h.2	9h.3	12h.1	12h.2	12h.3	15h.1	15h.2	15h.3	0h.1	0h.2	0h.3	1h.1	1h.2	1h.3	2h.1	2h.2	2h.3	3h.1	3h.2	3h.3	6h.1	6h.2	6h.3	9h.1	9h.2	9h.3	12h.1	12h.2	12h.3	15h.1	15h.2	15h.3
SAR11_0001	ketol-acid reductoisomerase	1836	1836	1544	1606	1384	1632	1260	1055	960	1047	1049	1081	1363	1605	973	1438	945	1135	1145	1478	1174	840	1129	1102	1120.77	1120.77	1210.67	1275.03	1282.84	1414.6	1346.63	1275.78	1436.7	1289.01	1265.06	1260.49	1428.05	1419.13	1399	1461.19	1467.09	1426.64	1370.25	1563.95	1394.03	1308.91	1465.82	1407.8
SAR11_0002	acetolactate synthase small subunit	74	74	54	104	56	75	58	58	43	75	45	63	77	85	51	82	56	41	82	56	48	36	38	50	83.4333	83.4333	78.2053	152.502	95.8715	120.071	114.491	129.544	118.858	170.544	100.234	135.681	149.007	138.814	135.438	153.896	160.575	95.1849	181.248	109.447	105.271	103.609	91.1246	117.976
SAR11_0003	acetolactate synthase large subunit (ALS III)	1045	1045	841	986	818	801	797	649	568	695	616	685	803	904	518	839	525	580	744	728	567	437	548	487	366.066	366.066	378.42	449.215	435.102	398.425	488.807	450.372	487.804	491.015	426.304	458.359	482.799	458.688	427.401	489.228	467.72	418.358	510.937	442.061	386.356	390.763	408.29	357.017
SAR11_0004	tRNA isopentenyltransferase	76	76	47	85	63	69	55	71	37	54	74	69	73	98	51	63	43	54	66	50	46	52	26	51	49.9393	49.9393	39.67	72.641	62.8584	64.3797	63.2743	92.4209	59.6053	71.5632	96.0629	86.6064	82.3302	93.2741	78.9335	68.9089	71.8589	73.0633	85.0206	56.9517	58.796	87.221	36.3368	70.132
SAR11_0005	probable periplasmic serine protease DO-like precursor	2426	2426	1851	1962	1826	1769	1647	1368	1252	1330	1313	1346	1410	1618	1015	1322	818	956	1135	1229	999	740	1015	885	1062.74	1062.74	1041.55	1117.82	1214.6	1100.36	1263.19	1187.15	1344.61	1175.05	1136.31	1126.3	1060.14	1026.65	1047.29	963.996	911.327	862.328	974.731	933.248	851.263	827.481	945.689	811.331
SAR11_0006	possible ubiquitin binding protein	7	7	2	6	7	0	6	4	3	11	6	6	3	11	9	12	4	7	8	10	5	3	5	6	23.2951	23.2951	8.54933	25.9688	35.372	0	34.9586	26.37	24.4761	73.8289	39.4469	38.1408	17.1354	53.0231	70.5459	66.4744	33.854	47.9669	52.1925	57.6865	32.3666	25.4846	35.3901	41.7864
SAR11_0007	probable integral membrane proteinase	866	866	739	730	638	636	579	446	397	642	686	542	935	1156	658	809	521	620	626	679	545	425	522	461	618.271	618.271	677.704	677.825	691.633	644.746	723.728	630.781	694.873	924.406	967.564	739.149	1145.72	1195.43	1106.49	961.425	945.979	911.443	876.166	840.307	756.864	774.531	792.64	688.777
SAR11_0008	probable integral membrane proteinase	2620	2620	1986	1849	1602	1688	1556	1297	1101	1729	1720	1799	2143	2691	1433	1976	1257	1396	1498	1723	1402	1065	1289	1262	1472.97	1472.97	1434.19	1351.96	1367.57	1347.52	1531.57	1444.49	1517.52	1960.44	1910.36	1931.95	2067.86	2191.35	1897.58	1849.21	1797.26	1616.05	1651.03	1679.13	1533.21	1528.38	1541.31	1484.8
SAR11_0009	probable ATPase	472	472	347	453	289	348	277	259	242	258	242	296	332	405	226	335	210	285	353	296	273	209	231	248	333.517	333.517	314.949	416.301	310.076	349.161	342.682	362.542	419.223	367.673	337.821	399.521	402.644	414.512	376.138	394.028	377.379	414.665	488.992	362.556	375.231	376.974	347.162	366.728
SAR11_0010	thymidylate synthase-complementing family protein (Pfam)	604	604	471	565	448	440	478	343	275	395	352	378	446	558	274	491	263	302	421	450	340	280	320	281	361.224	361.224	361.822	439.463	406.829	373.648	500.499	406.365	403.205	476.435	415.889	431.82	457.806	483.37	385.969	488.795	400.017	371.898	493.597	466.509	395.53	427.451	407.037	351.692
SAR11_0011	conserved hypothetical protein	253	253	172	206	129	153	159	106	90	126	114	125	145	194	106	164	93	85	198	137	128	111	121	98	420.976	420.976	367.621	445.798	325.927	361.492	463.202	349.402	367.142	422.838	374.746	397.3	414.106	467.568	415.437	454.241	393.553	291.228	645.882	395.153	414.293	471.464	428.22	341.256
SAR11_0012	Fumarate hydratase class II (Fumarase C)	358	358	262	345	258	236	285	220	164	239	225	182	242	309	139	317	182	200	287	266	173	139	172	168	159.537	159.537	149.973	199.954	174.579	149.335	222.361	194.215	179.174	214.804	198.087	154.925	185.097	199.454	145.9	235.149	206.268	183.52	250.733	205.479	149.963	158.118	163.024	156.676
SAR11_0013	hypothetical protein	1	1	3	4	1	2	2	2	0	3	3	3	1	2	2	3	0	0	6	1	0	1	1	1	0.426298	0.426298	1.64274	2.21772	0.647303	1.21064	1.49272	1.68899	0	2.5793	2.52656	2.4429	0.731679	1.23495	2.00819	2.12883	0	0	5.01436	0.73896	0	1.08818	0.906688	0.892134
SAR11_0014	DNA helicase II	403	403	277	385	245	267	253	226	170	258	234	219	276	322	180	240	163	190	325	219	189	149	174	167	122.46	122.46	108.119	152.154	113.044	115.205	134.6	136.044	126.646	158.116	140.475	127.117	143.948	141.726	128.832	121.396	125.968	118.883	193.608	115.356	111.715	115.575	112.456	106.199
SAR11_0015	Xaa-Pro aminopeptidase	76	76	47	124	48	61	67	48	52	62	62	47	70	64	50	91	41	51	134	48	42	35	33	48	27.7539	27.7539	22.0467	58.8933	26.6162	31.6309	42.8372	34.7244	46.5551	45.6634	44.7298	32.7853	43.8748	33.8529	43.0073	55.3169	38.0783	38.3493	95.9326	30.385	29.8346	32.6262	25.6312	36.6833
SAR11_0016	DNA ligase	178	178	121	213	148	107	188	101	76	161	131	132	180	188	104	208	102	129	261	149	120	79	100	94	54.2488	54.2488	47.3686	84.4274	68.4898	46.3047	100.315	60.9782	56.7855	98.9607	78.8744	76.845	94.1563	82.9915	74.6562	105.521	79.0594	80.9537	155.942	78.7161	71.1397	61.4591	64.8208	59.9535
SAR11_0017	putative competence lipoprotein ComL	196	196	126	119	131	96	98	118	104	113	128	116	150	196	102	124	98	118	143	121	114	90	116	122	142.899	142.899	117.999	112.837	145.023	99.3835	125.093	170.427	185.892	166.157	184.364	161.548	187.703	206.983	175.16	150.487	181.711	177.146	204.39	152.92	161.673	167.496	179.877	186.144
SAR11_0018	UDP-3-O-[3-hydroxymyristoyl] N-acetylglucosamine deacetylase (UDP-3-O-acyl-GlcNAc deacetylase)	414	414	311	298	235	248	302	262	182	330	314	346	491	641	348	437	281	399	362	375	361	263	297	244	278.241	278.241	268.482	260.478	239.818	236.67	355.356	348.823	299.879	447.302	416.912	444.189	566.381	623.999	550.886	488.886	480.297	552.166	476.958	436.877	471.941	451.196	424.543	343.184
SAR11_0019	cell division protein FtsA	45	45	30	34	37	18	39	29	15	35	23	24	28	38	21	32	14	22	29	21	22	14	13	14	25.094	25.094	21.4888	24.6587	31.3294	14.2528	38.0765	32.036	20.507	39.3633	25.3384	25.5646	26.7992	30.6935	27.5828	29.7039	19.8549	25.2613	31.7034	20.2994	23.8638	19.9285	15.4186	16.3381
SAR11_0020	cell division protein FtsQ	13	13	5	7	5	7	10	9	9	10	5	6	17	4	4	5	1	2	13	0	11	6	1	3	11.8684	11.8684	5.86348	8.31155	6.93129	9.07442	15.984	16.2771	20.1441	18.4127	9.0181	10.4634	26.6383	5.28952	8.60147	7.59847	2.32185	3.75973	23.2672	0	19.5346	13.9827	1.94176	5.73176
SAR11_0021	D-alanine--D-alanine ligase B	70	70	28	48	67	39	47	59	38	39	41	41	61	60	36	67	27	32	50	26	38	29	27	47	47.354	47.354	24.3305	42.2313	68.8221	37.4623	55.6663	79.0667	63.0226	53.2096	54.7946	52.9803	70.8265	58.7917	57.3619	75.4466	46.4521	44.5744	66.3102	30.4888	50.0038	50.0778	38.8479	66.5386
SAR11_0022	UDP-N-acetylenolpyruvoylglucosamine reductase	45	45	30	91	42	43	58	33	22	60	46	31	70	54	29	52	20	29	72	21	21	26	24	28	30.6428	30.6428	26.2405	80.5919	43.427	41.5772	69.1481	44.5157	36.7276	82.4013	61.8826	40.3227	81.8128	53.2618	46.5132	58.9421	34.6361	40.6622	96.1169	24.7881	27.8161	45.1937	34.7594	39.9017
SAR11_0023	UDP-N-acetylmuramate--L-alanine ligase	83	83	41	91	55	35	75	48	22	60	45	42	50	47	33	55	38	22	111	39	33	18	38	35	36.8285	36.8285	23.3682	52.5147	37.0563	22.0518	58.2644	42.192	23.9322	53.6937	39.4469	35.5981	38.0788	30.2071	34.4891	40.6232	42.8817	20.1004	96.5562	29.997	28.4826	20.3876	35.862	32.5005
SAR11_0024	UDP-N-acetylglucosamine	41	41	25	58	23	28	40	24	13	31	25	29	31	43	19	39	16	31	74	25	12	17	23	21	23.696	23.696	18.5595	43.5966	20.1842	22.9784	40.475	27.478	18.4199	36.1342	28.5447	32.0155	30.751	35.9969	25.8646	37.5198	23.5176	36.8917	83.8443	25.046	13.4906	25.08	28.2724	25.3996
SAR11_0025	cell division protein FtsW	39	39	18	69	24	22	43	26	15	51	19	30	40	30	23	47	12	16	68	19	14	21	19	22	21.4581	21.4581	12.7214	49.3754	20.0508	17.1878	41.4221	28.3389	20.2336	56.5932	20.6527	31.5297	37.7741	23.9086	29.807	43.0458	16.7916	18.1269	73.3479	18.1213	14.9836	29.4941	22.2344	25.3318
SAR11_0026	UDP-N-acetylmuramoylalanine--D-glutamate ligase	24	24	10	33	5	7	12	7	2	11	9	6	13	5	8	22	4	7	42	3	7	4	2	8	11.4627	11.4627	6.13493	20.4985	3.62609	4.74727	10.0344	6.62302	2.34185	10.5958	8.49205	5.47391	10.6568	3.459	8.99969	17.4906	4.85868	6.88414	39.3256	2.48373	6.5033	4.87667	2.03165	7.99616
SAR11_0027	phospho-N-acetylmuramoyl-pentapeptide-transferase	186	186	148	200	154	177	168	164	113	141	128	104	140	187	86	151	72	107	162	118	127	94	94	99	106.014	106.014	108.354	148.257	133.28	143.25	167.647	185.173	157.9	162.082	144.13	113.228	136.957	154.382	115.455	143.263	104.368	125.577	181.016	116.584	140.804	136.762	113.952	118.087
SAR11_0028	UDP-N-acetylmuramoylalanyl-D-glutamate	99	99	39	111	71	47	61	51	52	71	46	56	67	66	39	75	29	38	122	36	37	29	39	48	21.5242	21.5242	10.8916	31.387	23.4393	14.5098	23.2198	21.9657	27.7172	31.1328	19.7581	23.2569	25.002	20.7846	19.9719	27.1431	16.0352	17.0119	52	13.5676	15.6479	16.0946	18.0344	21.8399
SAR11_0029	cell division protein FtsI	122	122	71	142	87	80	125	81	61	86	55	71	104	117	72	111	65	73	175	82	70	47	64	56	45.0305	45.0305	33.662	68.1662	48.7596	41.9283	80.778	59.2263	55.1989	64.0195	40.1055	50.0584	65.8851	62.5516	62.5953	68.1987	61.0159	55.4813	126.63	52.4648	50.258	44.2826	50.2425	43.2565
SAR11_0030	cell division protein FtsL	1	1	1	4	0	0	0	3	0	1	1	0	3	0	0	0	0	2	2	2	0	0	3	3	2.00319	2.00319	2.5731	10.4211	0	0	0	11.9049	0	4.04006	3.95746	0	10.3145	0	0	0	0	8.24951	7.85421	6.94479	0	0	12.7817	12.5765
SAR11_0031	S-adenosyl-methyltransferase	221	221	177	267	188	200	149	147	94	140	151	145	156	230	97	227	116	148	205	208	166	140	135	144	135.307	135.307	139.199	212.605	174.776	173.872	159.717	178.291	141.095	172.872	182.642	169.578	163.931	203.968	139.882	231.345	180.622	186.581	246.056	220.749	197.696	218.799	175.795	184.505
SAR11_0032	cell division protein FtsZ	9036	9036	7580	6101	5281	5498	3825	3332	2971	3266	3340	3549	4349	4825	3370	4939	3248	4305	4257	5185	4722	3436	4311	4257	3758.84	3758.84	4050.24	3300.74	3335.7	3247.53	2785.76	2745.78	3029.94	2740.06	2744.85	2820.04	3105.08	2907.24	3301.94	3419.97	3436.18	3687.46	3471.62	3738.81	3820.88	3648.54	3814.17	3705.93
SAR11_0033	Cell division protein MraZ	451	451	278	318	316	292	216	222	197	190	211	242	255	312	226	308	163	241	245	219	262	170	202	245	596.5	596.5	472.296	547.01	634.622	548.388	500.177	581.661	638.785	506.821	551.33	611.394	578.87	597.715	704.052	678.095	548.283	656.339	635.26	502.095	674.056	573.947	568.238	678.136
SAR11_0034	probable N-acetylmuramoyl-L-alanine amidase	37	37	19	54	26	16	27	32	20	48	31	25	31	38	17	38	19	35	57	18	21	17	16	28	30.7828	30.7828	20.3047	58.4298	32.8454	18.9016	39.3284	52.74	40.7935	80.5406	50.9523	39.73	44.2666	45.7927	33.3134	52.6255	40.2016	59.9586	92.9679	25.9589	33.985	36.1031	28.3121	48.7508
SAR11_0035	lipoprotein precursor	1300	1300	955	1083	908	857	735	725	539	757	796	699	822	982	621	838	553	652	632	793	669	526	644	587	1023.77	1023.77	966.041	1109.23	1085.77	958.317	1013.4	1131.04	1040.64	1202.32	1238.41	1051.49	1111.06	1120.15	1151.89	1098.52	1107.56	1057.26	975.721	1082.53	1024.81	1057.38	1078.67	967.414
SAR11_0036	hypothetical protein	285	285	165	221	203	175	178	229	178	159	220	219	210	234	166	209	124	150	208	148	158	151	98	183	296.988	296.988	220.858	299.516	321.206	258.942	324.75	472.729	454.745	334.162	452.909	435.922	375.595	353.196	407.44	362.531	328.623	321.856	424.921	267.339	320.266	401.661	217.202	399.081
SAR11_0037	RNA polymerase sigma factor	690	690	493	654	579	532	595	465	392	595	566	604	724	778	419	658	425	476	520	550	477	357	375	426	238.87	238.87	219.227	294.459	304.358	261.514	360.633	318.895	332.7	415.428	387.1	399.412	430.188	390.12	341.656	379.179	374.183	339.31	352.912	330.052	321.212	315.478	276.114	308.63
SAR11_0038	DNA primase	131	131	82	142	110	96	91	104	81	90	113	99	152	161	79	157	106	99	151	93	105	68	88	94	45.6571	45.6571	36.7101	64.3664	58.2135	47.5093	55.5283	71.8048	69.2111	63.2625	77.8055	65.9089	90.9259	81.2772	64.8525	91.0841	93.9563	71.0475	103.173	56.1859	71.1847	60.4971	65.2325	68.5617
SAR11_0039	YqeY-like protein	214	214	127	159	139	143	113	112	103	120	114	141	151	163	84	155	88	132	123	108	119	87	111	92	286.716	286.716	218.563	277.057	282.779	272.048	265.065	297.262	338.321	324.254	301.743	360.852	347.234	316.323	265.082	345.681	299.85	364.157	323.068	250.824	310.131	297.54	316.305	257.954
SAR11_0040	Carbamoyl-phosphate synthase small chain	234	234	213	258	167	187	217	187	127	258	204	181	244	324	171	268	152	158	276	220	174	112	131	134	121.005	121.005	141.482	173.516	131.128	137.309	196.463	191.562	161.007	269.074	208.406	178.787	216.562	242.681	208.278	230.689	199.9	168.236	279.799	197.204	175.023	147.84	144.079	145.013
SAR11_0041	Carbamoyl-phosphate synthase large chain	419	419	274	495	287	291	453	273	214	385	328	311	438	546	266	504	272	256	549	354	299	213	299	230	80.42	80.42	67.5516	123.563	83.6423	79.3075	152.224	103.8	100.697	149.031	124.371	114.02	144.288	151.792	120.253	161.023	132.771	101.174	206.573	117.777	111.63	104.356	122.058	92.3836
SAR11_0042	Putative secretory autotransporter	436	436	256	417	279	275	345	234	191	263	256	244	335	371	226	393	214	225	372	255	262	151	203	209	129.811	129.811	97.904	161.471	126.132	116.26	179.838	138.014	139.416	157.924	150.578	138.767	171.19	159.995	158.488	194.771	162.04	137.938	217.13	131.605	151.736	114.76	128.548	130.223
SAR11_0043	Unknown protein	19	19	16	15	13	12	10	7	16	18	14	15	16	23	9	26	11	7	26	16	8	7	6	5	83.4093	83.4093	90.2227	85.6418	86.6559	74.8019	76.8594	60.8754	172.201	159.368	121.418	125.784	120.556	146.25	93.0606	189.994	122.811	63.2755	223.762	121.755	68.3143	78.4418	56.0218	45.9354
SAR11_0044	Outer membrane autotransporter	203	203	145	279	129	137	193	117	107	195	134	135	193	176	156	228	103	140	271	129	143	83	122	111	57.8517	57.8517	53.079	103.409	55.8218	55.4385	96.2971	66.0525	74.758	112.078	75.4431	73.4895	94.4027	72.6505	104.715	108.159	74.6518	82.1533	151.405	63.7261	79.2715	60.3791	73.9477	66.2003
SAR11_0045	Unknown protein	19	19	13	27	11	13	14	12	17	15	10	8	22	19	12	16	16	8	21	12	11	5	9	9	34.089	34.089	29.9598	63.0026	29.9673	33.1188	43.9769	42.6506	74.7763	54.2774	35.4451	27.4172	67.7471	49.3765	50.7113	47.7845	73.0069	29.5548	73.8638	37.3207	38.3897	22.8992	34.3438	33.7925
SAR11_0046	Outer membrane autotransporter	219	219	147	263	176	157	186	133	119	181	144	163	190	197	115	221	117	127	229	150	140	86	119	135	67.141	67.141	57.889	104.866	81.9314	68.3462	99.8372	80.7752	89.4426	111.915	87.217	95.4559	99.978	87.4814	83.0432	112.783	91.2247	80.1723	137.635	79.7154	83.4896	67.3024	77.5953	86.6152
SAR11_0047	probable transcription regulatory protein	60	60	21	50	26	18	29	24	20	28	26	23	14	20	13	36	10	18	48	11	19	16	7	17	38.3272	38.3272	17.231	41.5394	25.2187	16.3267	32.4332	30.3704	31.3213	36.0729	32.8114	28.0644	15.3494	18.5051	19.5597	38.2794	16.2457	23.6758	60.1103	12.1803	23.6086	26.0894	9.5104	22.7259
SAR11_0048	Sodium Bile symporter family protein	967	967	841	866	758	794	631	506	445	485	522	527	640	697	443	682	382	474	547	544	537	379	459	456	705.016	705.016	787.595	821.153	839.142	821.984	805.448	730.812	795.401	713.15	751.861	733.93	800.865	736.056	760.744	827.68	708.302	711.586	781.827	687.509	761.565	705.343	711.753	695.751
SAR11_0049	Ammonium transporter family protein	1150	1150	821	999	797	778	761	640	506	636	670	696	781	948	545	793	458	643	729	626	591	461	501	556	333.255	333.255	305.602	376.511	350.696	320.132	386.1	367.402	359.487	371.709	383.573	385.265	388.451	397.917	371.995	382.523	337.542	383.678	414.15	314.456	333.14	341.011	308.788	337.187
SAR11_0050	Ammonium transporter family protein	347	347	208	348	244	211	253	225	163	271	253	257	277	374	188	342	178	239	348	261	222	155	178	176	95.9731	95.9731	73.8955	125.179	102.472	82.8654	122.511	123.278	110.525	151.167	138.24	135.777	131.494	149.829	122.473	157.453	125.205	136.111	188.691	125.132	119.436	109.431	104.709	101.871
SAR11_0051	probable heavy metal transport/detoxification protein	315	315	201	293	196	238	252	184	160	196	193	190	222	302	132	247	152	166	175	208	186	118	154	130	590.849	590.849	484.281	714.772	558.234	633.89	827.566	683.702	735.767	741.462	715.185	680.756	714.704	820.5	583.18	771.203	725.091	641.137	643.51	676.296	678.64	564.985	614.372	510.301
SAR11_0052	Unknown protein	19	19	20	25	17	24	18	18	15	23	35	32	19	32	34	36	19	18	23	23	20	18	29	22	40.4148	40.4148	54.6452	69.1609	54.9073	72.4885	67.034	75.8477	78.2226	98.6692	147.079	130.02	69.3662	98.5922	170.345	127.466	102.784	78.8381	95.9105	84.8052	82.7518	97.7346	131.199	97.9324
SAR11_0053	Putative pseudo-pilin PulG	451	451	299	404	336	376	265	326	282	318	345	336	385	501	294	419	271	334	323	307	270	250	247	237	637.356	637.356	542.765	742.542	721.006	754.509	655.674	912.655	977.032	906.358	963.207	907.02	933.842	1025.53	978.623	985.657	973.998	971.917	894.869	752.059	742.216	901.851	742.416	700.924
SAR11_0054	Pilin (bacterial filament)	7608	7608	6008	5521	4795	5002	3790	3456	2965	3231	3232	3508	3956	4509	3231	4148	2886	3601	3166	4146	4029	2848	3506	3583	9689.79	9689.79	9828.98	9145.25	9273.13	9046.03	8451.21	8719.68	9258.11	8299.41	8132.23	8534.44	8647.83	8318.21	9692.66	8794.04	9348.09	9443.73	7905.07	9153.36	9981.63	9259.18	9497.3	9550.09
SAR11_0055	Sulfate transporter/antisigma-factor antagonist STAS	935	935	758	662	736	633	457	497	416	361	414	423	482	570	340	519	261	432	386	469	425	343	344	417	2030.7	2030.7	2114.65	1869.94	2427.21	1952.13	1737.75	2138.33	2215.04	1581.28	1776.36	1754.88	1796.76	1793.15	1739.31	1876.33	1441.65	1931.95	1643.51	1765.69	1795.5	1901.59	1589.05	1895.34
SAR11_0056	Sulfate transporter/antisigma-factor antagonist STAS	204	204	143	152	147	117	106	130	85	83	109	110	113	122	81	116	73	106	95	119	117	76	75	121	420.91	420.91	378.992	407.884	460.543	342.78	382.913	531.355	429.964	345.385	444.304	433.534	400.17	364.606	393.646	398.403	383.058	450.341	384.267	425.611	469.575	400.277	329.128	522.469
SAR11_0057	Anti-sigma regulatory factor (Ser/Thr protein kinase)	198	198	149	159	143	113	130	112	82	102	106	108	136	166	104	101	72	85	103	100	86	63	86	86	281.745	281.745	272.34	294.254	308.973	228.318	323.869	315.712	286.061	292.723	297.983	293.553	332.152	342.141	348.567	239.231	260.559	249.05	287.329	246.66	238.04	228.834	260.276	256.098
SAR11_0058	Type II Secretion System PilC	386	386	250	349	262	318	312	249	195	241	322	285	345	392	220	380	204	273	389	312	302	201	239	240	193.778	193.778	161.21	227.864	199.716	226.681	274.225	247.628	239.997	244.006	319.35	273.296	297.264	285.042	260.137	317.546	260.453	282.2	382.84	271.506	294.907	257.574	255.188	252.142
SAR11_0059	Type II Secretion System PilB	830	830	641	800	624	642	672	523	407	591	566	588	736	865	472	810	502	556	711	762	549	463	518	475	293.241	293.241	290.897	367.595	334.753	322.071	415.672	366.042	352.529	421.114	395.055	396.821	446.304	442.657	392.781	476.362	451.058	404.48	492.455	466.668	377.293	417.557	389.242	351.201
SAR11_0060	Type II Secretion PilQ	1625	1625	1275	1334	1125	1226	1102	861	702	921	1006	932	1162	1466	772	1255	843	953	1150	1386	1052	885	1024	962	646.018	646.018	651.083	689.733	679.106	692.074	767.024	678.075	684.199	738.444	790.104	707.748	792.875	844.172	722.888	830.503	852.319	780.119	896.273	955.129	813.519	898.097	865.837	800.356
SAR11_0061	type 4 fimbrial biogenesis protein PilP	556	556	427	443	415	450	337	424	347	396	435	416	423	534	320	459	300	325	453	370	391	312	308	442	678.808	678.808	669.63	703.412	769.333	780.109	720.34	1025.46	1038.62	975.066	1049.19	970.146	886.379	944.32	920.205	932.804	931.486	817.019	1084.23	783.035	928.559	972.334	799.774	1129.3
SAR11_0062	type 4 fimbrial biogenesis protein PilO	188	188	112	176	102	118	149	118	80	128	132	127	159	222	133	187	116	136	186	154	130	91	113	112	171.636	171.636	131.342	208.976	141.398	152.969	238.162	213.41	179.058	235.682	238.078	221.475	249.146	293.568	285.999	284.183	269.334	255.662	332.9	243.713	230.863	212.071	219.419	213.986
SAR11_0063	Type II Secretion	431	431	243	345	300	207	280	268	214	256	278	248	328	360	233	347	215	277	344	292	256	216	202	271	104.867	104.867	75.9458	109.173	110.835	71.5161	119.277	129.176	127.653	125.623	133.63	115.262	136.976	126.874	133.531	140.539	133.041	138.778	164.086	123.155	121.161	134.155	104.534	137.99
SAR11_0064	Sigma factor sigB regulation protein	396	396	241	275	259	256	273	231	206	203	215	191	244	326	195	301	146	201	279	202	199	197	168	227	181.973	181.973	142.254	164.354	180.72	167.041	219.64	210.285	232.078	188.137	195.185	167.655	192.446	216.988	211.062	230.242	170.627	190.189	251.344	160.906	177.88	231.083	164.197	218.301
SAR11_0065	Type II Secretion PilD	128	128	93	103	104	94	62	83	66	80	102	76	99	118	61	139	70	67	126	95	77	53	53	71	103.569	103.569	96.6577	108.39	127.775	107.998	87.8307	133.039	130.923	130.55	163.047	117.464	137.487	138.295	116.255	187.214	144.045	111.627	199.867	133.245	121.191	109.467	91.2093	120.225
SAR11_0067	possible membrane-bound pili assembly protein Fimc	9	9	1	6	6	3	3	5	2	5	8	1	4	1	1	10	4	1	20	2	6	0	2	9	7.73731	7.73731	1.10429	6.70861	7.83236	3.66218	4.51549	8.51531	4.21533	8.6693	13.5873	1.64217	5.90221	1.24524	2.02493	14.3105	8.74562	1.77021	33.7077	2.98047	10.0337	0	3.65698	16.1922
SAR11_0068	Type II Secretion PilY1	2571	2571	1945	2628	1870	1941	2197	1650	1344	1924	1791	1624	2031	2361	1332	2094	1267	1511	2143	1839	1613	1122	1426	1301	348.077	348.077	338.243	462.736	384.423	373.139	520.763	442.528	446.095	525.346	479.032	419.983	471.944	462.994	424.757	471.907	436.248	421.226	568.784	431.582	424.785	387.753	410.618	368.611
SAR11_0069	possible pilX-type protein	175	175	125	220	109	130	155	123	84	139	104	103	144	155	100	137	61	113	187	115	87	74	76	70	206.328	206.328	189.307	337.347	195.138	217.638	319.955	287.282	242.803	330.523	242.242	231.969	291.4	264.703	277.705	268.873	182.908	274.332	432.229	235.031	199.526	222.711	190.581	172.717
SAR11_0070	type IV pilus assembly protein PilW	133	133	75	161	100	91	102	57	52	91	66	69	89	114	52	127	63	55	148	93	50	53	48	54	116.773	116.773	84.5838	183.844	133.317	113.45	156.793	99.1399	111.93	161.138	114.48	115.721	134.118	144.978	107.537	185.61	140.674	99.4329	254.744	141.541	85.3928	118.783	89.6348	99.2205
SAR11_0071	type IV pilin secretion protein	139	139	96	199	96	92	125	80	69	93	91	101	129	125	78	105	68	62	165	76	71	51	59	58	100.63	100.63	89.273	187.37	105.531	94.5742	158.438	114.733	122.466	135.789	130.152	139.671	160.292	131.078	133.006	126.535	125.2	92.4235	234.18	95.3751	99.9845	94.2481	90.847	87.8736
SAR11_0072	Putative pilV-like pilin protein	141	141	92	130	83	75	95	83	67	85	70	100	96	105	59	121	76	76	103	94	60	46	48	53	134.066	134.066	112.363	160.759	119.832	101.258	158.146	156.336	156.181	162.999	131.49	181.623	156.667	144.609	132.134	191.509	183.779	148.795	191.994	154.93	110.971	111.647	97.07	105.461
SAR11_0073	possible pilin protein similar to PilU	193	193	130	231	152	108	185	98	82	153	111	122	146	168	79	183	97	100	224	121	122	101	84	101	164.551	164.551	142.371	256.147	196.78	130.749	276.154	165.521	171.4	263.088	186.965	198.689	213.65	207.471	158.647	259.717	210.329	175.558	374.406	178.828	202.332	219.813	152.324	180.211
SAR11_0074	Type II Secretion PilT	524	524	351	496	394	346	352	326	254	370	320	327	349	466	278	417	267	248	354	370	295	274	267	251	319.87	319.87	275.223	393.784	365.201	299.909	376.202	394.224	380.128	455.523	385.911	381.295	365.657	412.035	399.714	423.725	414.511	311.724	423.64	391.518	350.288	426.954	346.655	320.651
SAR11_0075	Unknown protein	102	102	57	144	76	51	99	68	41	90	50	63	72	80	44	76	43	49	117	73	37	28	49	54	95.2284	95.2284	68.3559	174.849	107.739	67.6095	161.822	125.765	93.8435	169.463	92.2213	112.351	115.373	108.184	96.7568	118.11	102.098	94.1975	214.143	118.14	67.1937	66.7288	97.2987	105.506
SAR11_0076	Predicted nucleoside-diphosphate-sugar epimerase	69	69	42	95	35	41	40	29	19	34	33	33	36	33	31	48	19	26	73	24	27	21	22	31	45.1957	45.1957	35.3372	80.9293	34.8105	38.1332	45.8716	37.6296	30.511	44.9152	42.7029	41.2889	40.4723	31.3089	47.8269	52.3354	31.6508	35.067	93.7394	27.25	34.4011	35.1121	30.6489	42.4939
SAR11_0077	thioredoxin reductase	1892	1892	1496	1246	1064	1144	993	828	723	959	969	959	1160	1359	828	1119	713	941	906	1036	914	715	913	817	1239.28	1239.28	1258.68	1061.45	1058.24	1064.01	1138.76	1074.39	1161.02	1266.87	1253.91	1199.88	1304.11	1289.36	1277.44	1220.07	1187.74	1269.15	1163.4	1176.29	1164.54	1195.48	1271.93	1119.92
SAR11_0078	possible NAD dependent epimerase/dehydratase protein	1626	1626	1352	1060	976	938	747	715	619	673	725	832	973	1161	785	984	646	834	880	858	870	609	671	854	986.735	986.735	1053.88	836.603	899.339	808.264	793.663	859.545	920.925	823.686	869.186	964.439	1013.44	1020.51	1122.05	993.987	997.001	1042.13	1046.92	902.557	1026.97	943.378	866.058	1084.56
SAR11_0079	hypothetical protein ytoQ	92	92	76	107	85	84	92	87	50	103	82	53	111	111	59	78	68	66	128	69	59	44	60	62	126.548	126.548	134.281	191.419	177.534	164.066	221.56	237.066	168.613	285.74	222.831	139.256	262.058	221.155	191.153	178.594	237.881	186.934	345.167	164.522	157.863	154.493	175.535	178.474
SAR11_0080	aspartate transaminase	457	457	302	471	327	333	373	318	223	325	289	263	361	435	232	348	266	232	363	309	230	205	209	233	235.73	235.73	200.097	315.976	256.118	243.901	336.855	324.944	282.006	338.103	294.504	259.135	319.605	325.008	281.87	298.802	348.95	246.413	367.076	276.29	230.774	269.924	229.292	251.519
SAR11_0081	excinuclease ABC chain B	404	404	282	452	263	277	374	274	193	313	235	229	375	399	225	372	172	221	315	252	212	205	220	208	115.133	115.133	103.23	167.53	113.807	112.091	186.607	154.687	134.844	179.9	132.307	124.66	183.425	164.702	151.031	176.469	124.661	129.685	175.988	124.488	117.521	149.129	133.348	124.051
SAR11_0082	probable short-chain dehydrogenase	44	44	26	48	31	23	36	22	23	31	19	30	40	55	32	41	18	37	54	19	20	14	20	18	36.1691	36.1691	27.4532	51.3169	38.6937	26.8462	51.8112	35.8254	46.3518	51.3941	30.8556	47.1062	56.4355	65.4868	61.958	56.1015	37.6306	62.6273	87.0222	27.0736	31.9798	29.3766	34.9671	30.9652
SAR11_0083	dihydroneopterin aldolase	28	28	20	19	14	13	24	10	14	14	14	10	16	12	6	26	12	6	13	13	15	10	6	11	40.6844	40.6844	37.328	35.9052	30.8882	26.8216	61.0545	28.7841	49.8715	41.0266	40.1877	27.755	39.9022	25.2556	20.5345	62.8854	44.344	17.9514	37.031	32.7432	42.3957	37.0902	18.5424	33.4487
SAR11_0084	excinuclease ABC chain C	210	210	136	193	127	122	141	132	104	116	118	112	128	175	127	158	84	111	202	105	92	89	78	110	70.7989	70.7989	58.8954	84.625	65.0137	58.4034	83.2266	88.1585	85.9597	78.8737	78.593	72.1268	74.0669	85.4577	100.849	88.6687	72.0227	77.0561	133.509	61.3626	60.3331	76.5925	55.9302	77.6098
SAR11_0085	CDP-diacylglycerol	122	122	88	113	88	98	83	74	68	102	89	79	94	99	69	110	54	62	119	86	76	64	51	72	129.087	129.087	119.603	155.502	141.384	147.238	153.758	155.11	176.395	217.666	186.041	159.67	170.71	151.728	171.963	193.742	145.312	135.08	246.844	157.736	156.422	172.859	114.773	159.431
SAR11_0086	branched-chain amino acid aminotransferase	887	887	720	714	622	629	568	487	441	504	492	460	537	621	425	562	397	449	486	512	438	357	397	385	622.494	622.494	649.051	651.694	662.82	626.806	697.904	677.054	758.759	713.36	682.137	616.653	646.834	631.261	702.526	656.529	708.574	648.835	668.65	622.858	597.924	639.541	592.579	565.443
SAR11_0087	transcriptional regulator	17	17	10	14	5	14	9	10	6	11	7	6	11	9	3	7	4	8	32	3	6	5	6	5	24.0245	24.0245	18.1527	25.7317	10.7293	28.0934	22.2682	27.9955	20.7879	31.352	19.5433	16.1968	26.6812	18.4227	9.98595	16.4668	14.3764	23.2794	88.6558	7.34911	16.4937	18.037	18.0344	14.7874
SAR11_0088	two-component system	14	14	13	21	7	14	18	12	10	11	7	12	21	17	9	8	7	5	28	11	4	3	9	14	12.7814	12.7814	15.245	24.9347	9.70381	18.1488	28.7712	21.7027	22.3823	20.2539	12.6253	20.9268	32.9061	22.4804	19.3533	12.1576	16.2529	9.39933	50.1141	17.4081	7.10348	6.99134	17.4758	26.7482
SAR11_0089	osmolarity sensor protein envZ	141	141	79	106	98	94	92	70	66	87	73	76	93	77	68	105	36	51	114	73	64	56	54	81	66.1188	66.1188	47.5848	64.6466	69.7792	62.59	75.5318	65.026	75.8759	82.2796	67.6276	68.0756	74.8507	52.3001	75.1065	81.9599	42.933	49.244	104.8	59.3385	58.3777	67.0321	53.8573	79.4891
SAR11_0090	Unknown protein	7	7	1	9	5	3	3	4	2	7	2	4	1	6	1	4	8	5	15	1	4	0	2	2	16.9917	16.9917	3.11799	28.4129	18.4291	10.3403	12.7496	19.2346	11.9021	34.2692	9.59102	18.5469	4.16626	21.0958	5.71745	16.1624	49.387	24.9912	71.3809	4.20772	18.8869	0	10.3256	10.1598
SAR11_0091	prolipoprotein diacylglyceryl transferase	99	99	57	73	59	56	60	65	48	50	62	64	72	70	54	80	40	64	90	34	63	51	24	73	79.4805	79.4805	58.7808	76.2224	71.9236	63.8388	84.336	103.377	94.4759	80.9585	98.3359	98.147	99.2122	81.4009	102.113	106.911	81.6711	105.799	141.651	47.3164	98.3845	104.516	40.9809	122.649
SAR11_0092	possible cyclopropane-fatty-acyl-phospholipid synthase	59	59	24	59	26	21	31	28	20	46	33	22	32	36	21	47	21	22	64	16	19	15	15	21	34.9809	34.9809	18.2779	45.4952	23.4071	17.6795	32.1793	32.8867	29.0712	55.0052	38.6534	24.9157	32.5639	30.9163	29.3266	46.3856	31.6652	26.8583	74.3893	16.444	21.9126	22.7018	18.9154	26.0565
SAR11_0093	Uncharacterized ACR	16	16	15	41	17	4	23	13	9	20	19	6	17	20	9	23	10	6	22	13	8	1	10	8	29.4755	29.4755	35.495	98.2332	47.5536	10.4634	74.183	47.4424	40.6478	74.3083	69.1495	21.1137	53.7522	53.3675	39.0522	70.5301	46.8515	22.7598	79.4538	41.5137	28.6676	4.70251	39.1819	30.8423
SAR11_0094	Ribose-phosphate pyrophosphokinase	444	444	279	326	271	310	314	248	196	268	315	314	318	392	229	327	183	227	242	231	242	179	181	189	294.565	294.565	237.759	281.287	272.999	292.032	364.724	325.936	318.793	358.591	412.861	397.923	362.103	376.695	357.846	361.12	308.768	310.099	314.749	265.655	312.302	303.138	255.4	262.408
SAR11_0095	ribosomal 5S rRNA E-loop binding protein Ctc/L25/TL5	773	773	671	771	666	632	759	657	434	686	717	588	767	1003	429	811	503	450	600	708	492	459	496	405	696.471	696.471	776.57	903.465	911.153	808.558	1197.29	1172.66	958.665	1246.56	1276.25	1011.98	1186.11	1308.97	910.422	1216.33	1152.59	834.858	1059.8	1105.77	862.281	1055.66	950.494	763.651
SAR11_0096	Peptidyl-tRNA hydrolase	118	118	87	160	111	120	117	118	94	154	129	135	175	265	72	144	109	119	131	153	123	87	80	75	130.196	130.196	123.302	229.6	185.966	188.005	226.016	257.918	254.272	342.692	281.191	284.526	331.407	423.515	187.116	264.476	305.863	270.359	283.361	292.628	263.987	245.033	187.738	173.179
SAR11_0097	Predicted GTPase	149	149	103	162	114	139	167	132	125	167	168	153	199	211	129	202	123	145	216	158	114	99	117	114	85.8741	85.8741	76.2514	121.43	99.7642	113.753	168.511	150.707	176.62	194.115	191.285	168.437	196.85	176.142	175.117	193.791	180.287	172.076	244.051	157.848	127.803	145.646	143.419	137.498
SAR11_0098	ubiquinol-cytochrome-c reductase	1011	1011	848	930	801	801	804	651	471	694	749	679	850	1176	577	963	631	636	720	851	579	466	556	511	802.3	802.3	864.403	959.847	965.188	902.586	1117.06	1023.41	916.348	1110.74	1174.25	1029.26	1157.74	1351.76	1078.51	1272.09	1273.5	1039.25	1120.13	1170.64	893.767	943.974	938.436	848.639
SAR11_0099	ubiquinol-cytochrome-c reductase	2295	2295	1796	2158	1785	1923	1694	1356	1230	1476	1527	1469	1878	2275	1107	1944	1229	1345	1593	1689	1392	993	1218	1171	1127.44	1127.44	1133.32	1378.78	1331.5	1341.4	1457	1319.63	1481.39	1462.39	1481.98	1378.49	1583.48	1618.81	1280.91	1589.69	1535.48	1360.53	1534.18	1438.29	1330.18	1245.22	1272.63	1203.88
SAR11_0100	cytochrome b6-f complex iron-sulfur subunit	1167	1167	948	1002	908	862	958	757	587	819	731	727	889	1058	585	968	592	691	811	884	702	557	651	643	1416.38	1416.38	1477.93	1581.65	1673.36	1485.55	2035.69	1820.07	1746.63	2004.75	1752.76	1685.45	1851.9	1859.95	1672.35	1955.65	1827.32	1726.89	1929.66	1859.81	1657.32	1725.65	1680.49	1633.19
SAR11_0101	rRNA Methylase	73	73	53	72	77	69	47	57	40	55	47	70	60	67	42	79	28	45	60	43	40	57	35	57	97.805	97.805	91.2113	125.46	156.647	131.268	110.248	151.285	131.387	148.617	124.403	179.146	137.974	130.023	132.541	176.186	95.4067	124.144	157.594	99.8651	104.246	194.94	99.7357	159.819
SAR11_0102	Coproporphyrinogen III oxidase	230	230	143	165	154	133	151	116	108	118	117	121	147	199	90	158	79	88	153	100	103	60	78	94	171.94	171.94	137.316	160.423	174.809	141.18	197.634	171.787	197.937	177.909	172.795	172.785	188.614	215.481	158.473	196.613	150.196	135.459	224.229	129.586	149.778	114.496	124.019	147.06
SAR11_0103	Transcription elongation factor	274	274	198	230	175	135	191	140	121	123	160	117	173	191	120	195	121	113	146	158	106	117	147	103	355.559	355.559	330.036	388.171	344.821	248.752	433.941	359.892	384.947	321.909	410.182	290.014	385.314	359.005	366.78	421.213	399.328	301.937	371.42	355.407	267.564	387.558	405.717	279.715
SAR11_0104	Poly(A) Polymerase (PAP)	179	179	98	234	138	132	168	134	115	172	188	184	190	177	100	194	97	127	184	118	115	79	83	102	86.9006	86.9006	61.1126	147.747	101.729	90.9944	142.796	128.872	136.874	168.409	180.311	170.631	158.318	124.465	114.349	156.775	119.764	126.955	175.121	99.3023	108.6	97.9007	85.7023	103.63
SAR11_0105	4-diphosphocytidyl-2-C-methyl-D-erythritol kinase	21	21	17	53	18	19	27	24	7	46	16	13	18	21	6	39	12	13	57	23	16	9	23	7	15.3649	15.3649	15.9769	50.4335	19.9975	19.7394	34.5867	34.7859	12.5563	67.8788	23.1273	18.1687	22.6042	22.2554	10.3401	47.4985	22.3292	19.5853	81.759	29.1706	22.7714	16.809	35.7917	10.7183
SAR11_0106	tetratricopeptide repeat (tpr) family protein	185	185	136	141	100	105	112	87	56	93	110	101	129	136	69	127	53	65	116	73	84	66	59	88	67.9194	67.9194	64.1352	67.3249	55.7463	54.7372	71.9907	63.2739	50.4039	68.8608	79.7829	70.8297	81.2866	72.3214	59.667	77.6126	49.4859	49.1374	83.4895	46.4572	59.9877	61.8522	46.0701	67.6117
SAR11_0107	probable DNA-directed DNA polymerase	66	66	43	84	52	42	53	47	28	45	35	30	41	52	29	52	35	37	82	47	41	20	20	34	55.8101	55.8101	46.706	92.3809	66.7677	50.43	78.4658	78.7317	58.0472	76.7446	58.4698	48.4576	59.5059	63.691	57.7603	73.1944	75.2697	64.424	135.936	68.8929	67.4393	43.1706	35.9703	60.1679
SAR11_0108	Ribonuclease HII (RNase HII)	30	30	7	71	14	9	31	9	7	32	8	7	18	7	5	28	7	7	69	5	10	11	3	9	33.1008	33.1008	9.92088	101.885	23.4552	14.1004	59.8845	19.6717	18.9352	71.2088	17.4382	14.7532	34.0876	11.1872	12.9942	51.4258	19.6426	15.9035	149.251	9.56301	21.4624	30.9812	7.04017	20.7815
SAR11_0109	site-specific DNA methyltransferase	142	142	117	125	112	87	135	97	58	100	98	69	118	114	71	104	43	63	126	78	80	65	64	73	82.0689	82.0689	86.8583	93.9581	98.2885	71.3971	136.603	111.057	82.1812	116.562	111.895	76.1748	117.052	95.4336	96.6521	100.053	63.2036	74.9735	142.762	78.1435	89.9376	95.8943	78.6711	88.2938
SAR11_0110	salicylate 1-monooxygenase	51	51	27	75	30	19	42	24	14	37	23	29	36	34	26	39	27	21	93	15	11	16	22	21	27.403	27.403	18.6349	52.411	24.4761	14.4961	39.5105	25.5459	18.4421	40.0955	24.4146	29.7644	33.1999	26.4614	32.9051	34.8817	36.8956	23.234	97.9629	13.971	11.4969	21.945	25.1417	23.6137
SAR11_0111	A/G-specific adenine glycosylase	38	38	17	47	23	17	27	26	12	24	16	18	29	41	20	29	5	20	52	14	24	16	12	19	23.977	23.977	13.7783	38.5694	22.036	15.2311	29.8271	32.4988	18.5629	30.5414	19.9446	21.6948	31.4062	37.4715	29.7237	30.4589	8.0235	25.9847	64.3229	15.3125	29.4566	25.7703	16.1041	25.0889
SAR11_0112	Unknown protein	40	40	14	25	30	12	19	25	21	13	27	13	22	18	18	28	4	10	30	12	15	14	12	26	50.6327	50.6327	22.7632	41.1571	57.6616	21.5687	42.1076	62.6894	65.1695	33.188	67.5196	31.433	47.797	33.0027	53.6668	58.9977	12.877	26.0644	74.4464	26.3305	36.9337	45.2364	32.307	68.8749
SAR11_0113	DsbA-like protein	309	309	204	255	223	236	195	174	178	217	200	197	274	307	204	235	162	179	190	183	158	109	138	128	370.671	370.671	314.337	397.836	406.19	401.988	409.544	413.488	523.485	524.997	473.975	451.407	564.141	533.426	576.398	469.25	494.229	442.14	446.823	380.53	368.679	333.769	352.09	321.334
SAR11_0114	chromosome segregation protein SMC family	547	547	374	594	433	445	510	373	332	488	406	425	547	649	341	545	310	346	535	537	349	291	327	309	131.54	131.54	115.526	185.777	158.108	151.951	214.722	177.69	195.733	236.678	192.882	195.223	225.77	226.059	193.147	218.159	189.59	171.326	252.218	223.848	163.252	178.629	167.249	155.506
SAR11_0115	possible transmembrane protein	30	30	31	47	25	28	37	35	15	38	25	32	57	60	31	63	43	32	37	43	23	14	24	22	67.281	67.281	89.3033	137.089	85.1344	89.1661	145.281	155.497	82.4738	171.878	110.766	137.086	219.408	194.907	163.755	235.189	245.258	147.774	162.676	167.166	100.337	80.1471	114.479	103.255
SAR11_0116	H+-transporting two-sector ATPase (subunit A)	832	832	641	631	619	583	555	523	379	532	587	549	709	910	411	698	423	509	630	618	485	399	417	493	700.674	700.674	693.403	691.124	791.548	697.159	818.317	872.524	782.503	903.589	976.62	883.154	1024.82	1110.04	815.261	978.485	905.975	882.647	1040.12	902.17	794.502	857.737	746.919	868.873
SAR11_0117	H+-transporting two-sector ATPase (subunit C)	2572	2572	2126	2149	1832	2023	1682	1465	1229	1556	1571	1673	2002	2639	1378	2167	1378	1490	1610	2018	1673	1220	1440	1339	6982.58	6982.58	7413.84	7587.79	7552.05	7798.51	7994.79	7878.9	8179.96	8519.64	8425.9	8675.86	9328.59	10377.4	8811.64	9792.87	9514.31	8329.29	8568.84	9496.72	8834.9	8454.61	8314.81	7607.51
SAR11_0118	H+-transporting two-sector ATPase (subunit b')	2314	2314	1873	1717	1701	1731	1308	1247	1096	1252	1291	1390	1547	1951	1226	1727	1109	1432	1318	1489	1424	1001	1167	1257	2652.46	2652.46	2757.78	2559.71	2960.63	2817.44	2625	2831.62	3080	2894.39	2923.53	3043.5	3043.57	3239.29	3310.08	3295.22	3232.96	3379.92	2961.78	2958.61	3175.1	2928.93	2845.13	3015.35
SAR11_0119	H+-transporting two-sector ATPase (subunit b)	322	322	231	205	266	222	196	228	161	165	211	253	242	253	194	271	156	217	203	182	262	199	161	235	400.227	400.227	368.806	331.389	502.026	391.809	426.523	561.395	490.603	413.62	518.117	600.679	516.265	455.488	567.956	560.694	493.126	555.376	494.65	392.129	633.45	631.382	425.619	611.273
SAR11_0120	phytoene dehydrogenase	218	218	153	231	157	154	170	146	111	177	137	150	155	190	131	175	125	134	195	134	156	93	109	135	92.5505	92.5505	83.4351	127.546	101.208	92.8355	126.359	122.789	115.531	151.552	114.905	121.642	112.943	116.837	130.995	123.671	134.963	117.14	162.296	98.6131	128.827	100.785	98.4223	119.942
SAR11_0121	Phytoene synthase	29	29	13	33	20	20	19	21	15	30	18	19	22	22	10	29	10	17	26	18	23	9	12	14	21.0687	21.0687	12.1316	31.1809	22.063	20.632	24.1674	30.2234	26.7169	43.957	25.835	26.3673	27.4328	23.151	17.1121	35.0707	18.4767	25.4312	37.031	22.6684	32.5034	16.6906	18.5424	21.2856
SAR11_0122	lycopene cyclase	60	60	27	58	41	29	52	41	25	25	36	44	67	37	25	58	22	34	70	26	46	36	28	29	35.9875	35.9875	20.8017	45.2441	37.3403	24.6984	54.6059	48.7155	36.7616	30.2418	42.6577	50.4109	68.9735	32.1446	35.3185	57.9074	33.5588	41.991	82.3094	27.0322	53.6684	55.1178	35.7193	36.4011
SAR11_0123	possible transmembrane protein	16	16	15	24	14	10	14	13	4	16	8	8	8	20	7	12	7	8	24	7	13	8	7	8	10.5471	10.5471	12.7011	20.5759	14.0132	9.3602	16.1577	16.9762	6.4644	21.2716	10.4184	10.0734	9.05131	19.0963	10.8686	13.1674	11.7353	10.8588	31.0154	7.99871	16.6693	13.4615	9.81425	11.0362
SAR11_0124	4-hydroxy-3-methylbut-2-enyl diphosphate reductase	147	147	100	134	108	99	120	66	61	120	111	79	114	122	75	109	62	59	144	118	67	71	96	66	96.2865	96.2865	84.1362	114.153	107.415	92.0776	137.615	85.6397	97.9562	158.524	143.637	98.8432	128.162	115.748	115.71	118.845	103.282	79.575	184.911	133.979	85.3657	118.712	133.741	90.4709
SAR11_0125	Homoserine kinase	25	25	9	9	13	12	17	15	2	7	8	11	17	16	9	13	8	11	24	11	13	2	9	7	15.9697	15.9697	7.38471	7.47709	12.6094	10.8845	19.0126	18.9815	3.13213	9.01822	10.0958	13.4221	18.6386	14.8041	13.5413	13.8231	12.9966	14.4686	30.0551	12.1803	16.1533	3.26118	12.2277	9.35774
SAR11_0126	Ribonuclease H (RNase H)	36	36	26	54	17	33	46	26	20	59	39	31	37	51	26	53	24	31	67	23	24	28	25	25	52.3086	52.3086	48.5265	102.046	37.5071	68.0856	117.021	74.8388	71.245	172.898	111.951	86.0406	92.2739	107.336	88.9828	128.189	88.688	92.7489	190.852	57.9303	67.8332	103.853	77.2601	76.0199
SAR11_0127	peroxisomal membrane protein a (pmp20)	488	488	344	398	340	319	322	299	257	285	313	338	362	460	270	358	250	281	284	302	279	206	241	250	621.532	621.532	562.778	659.266	657.532	576.906	718.018	754.393	802.474	732.074	787.559	822.303	791.333	848.608	809.972	758.984	809.78	736.931	709.109	666.742	691.208	669.73	652.838	666.347
SAR11_0128	Threonine synthase	85	85	46	122	61	41	84	38	45	85	69	39	97	75	71	97	38	45	124	48	49	40	42	43	38.1259	38.1259	26.5029	71.1696	41.5456	26.1129	65.9654	33.7651	49.4843	76.8929	61.1427	33.4147	74.6758	48.7268	75.0104	72.4233	43.3478	41.5614	109.037	37.3207	42.7521	45.7983	40.0677	40.3632
SAR11_0129	surfeit locus protein 1	21	21	7	12	27	13	18	22	14	18	19	28	19	27	25	23	13	10	27	7	27	13	10	22	19.8757	19.8757	8.51011	14.7713	38.8025	17.4709	29.8271	41.2485	32.4851	34.3591	35.5264	50.6211	30.8648	37.0145	55.732	36.2356	31.2917	19.4885	50.0976	11.4844	49.708	31.4076	20.1301	43.5754
SAR11_0130	cytochrome-c oxidase	1630	1630	1227	1583	1320	1383	1283	1092	893	1141	1203	1145	1408	1647	976	1339	890	1003	1053	1280	1061	823	867	845	1278.76	1278.76	1236.47	1615.17	1572.43	1540.62	1762.24	1697.1	1717.55	1805.32	1864.5	1715.85	1895.89	1871.55	1803.5	1748.6	1775.73	1620.24	1619.51	1740.69	1619.12	1648.13	1446.66	1387.32
SAR11_0131	Cytochrome c oxidase assembly protein CtaG/Cox11	148	148	121	175	150	153	157	121	87	144	154	143	195	201	144	170	105	128	153	146	131	97	100	98	170.595	170.595	179.154	262.348	262.537	250.419	316.841	276.296	245.855	334.761	350.688	314.857	385.787	335.589	390.958	326.182	307.807	303.803	345.739	291.72	293.723	285.408	245.16	236.401
SAR11_0132	possible serine protease inhibitor sgti	5	5	2	4	2	0	0	3	4	4	5	1	3	1	1	2	2	4	8	1	3	1	3	1	24.5629	24.5629	12.6204	25.5566	14.9188	0	0	29.1953	48.1752	39.6311	48.526	9.38385	25.2952	7.11566	11.571	16.3548	24.9875	40.4619	77.0461	8.51563	28.6676	12.54	31.3455	10.2808
SAR11_0133	cytochrome c oxidase assembly factor	252	252	194	229	184	229	193	200	142	228	250	234	317	348	178	323	203	191	243	208	182	164	177	155	179.913	179.913	177.909	212.633	199.468	232.149	241.243	282.861	248.544	328.294	352.611	319.116	388.443	359.87	299.325	383.857	368.587	280.783	340.109	257.414	252.751	298.878	268.769	231.584
SAR11_0134	cytochrome-c oxidase	3225	3225	2503	2700	2321	2496	2325	1926	1590	2127	2166	2094	2687	3438	1880	2750	1660	2062	2356	2528	2033	1587	1808	1624	1220.93	1220.93	1217.19	1329.41	1334.23	1341.77	1541.07	1444.45	1475.75	1624.04	1620	1514.3	1745.97	1885.27	1676.42	1733.01	1598.28	1607.41	1748.59	1659	1497.13	1533.66	1455.81	1286.66
SAR11_0135	probable cytochrome c oxidase polypeptide II (Cytochrome aa3 subunit 2)	1320	1320	1025	1212	978	1013	1026	834	559	918	952	884	1199	1515	670	1065	691	791	911	1054	801	675	752	672	1001.3	1001.3	998.731	1195.71	1126.48	1091.11	1362.61	1253.25	1039.57	1404.43	1426.66	1280.9	1561.05	1664.59	1197.09	1344.76	1333.06	1235.5	1354.75	1385.92	1181.91	1307.02	1213.26	1066.78
SAR11_0136	conserved hypothetical protein	73	73	25	47	39	35	36	22	29	34	38	36	38	50	28	34	20	12	41	29	31	27	28	44	64.3674	64.3674	28.3151	53.8982	52.2157	43.8209	55.5752	38.4281	62.6895	60.4628	66.1944	60.6341	57.5087	63.8585	58.1518	49.9031	44.8493	21.7872	70.8725	44.325	53.1698	60.7709	52.5104	81.1918
SAR11_0137	(S)-2-haloacid dehalogenase	76	76	51	67	50	45	48	35	34	43	39	42	42	53	30	65	25	29	59	25	42	26	34	41	70.9545	70.9545	61.1606	81.3533	70.8811	59.6554	78.4591	64.7318	77.8215	80.9658	71.9326	74.901	67.3012	71.6718	65.9705	101.015	59.3594	55.7495	107.987	40.4589	76.274	61.9624	67.5134	80.1064
SAR11_0138	Transcriptional regulator	122	122	60	121	64	55	99	82	45	92	82	104	78	145	55	109	56	74	99	67	73	52	40	50	209.767	209.767	132.515	270.581	167.09	134.28	298.022	279.302	189.69	319.03	278.539	341.572	230.186	361.12	222.742	311.968	244.877	261.991	333.706	199.692	244.152	228.228	146.279	179.914
SAR11_0139	putative glutamate synthetas	163	163	112	120	101	127	107	99	67	94	92	83	121	177	71	155	87	112	110	129	86	67	84	88	425.715	425.715	375.738	407.612	400.541	470.984	489.273	512.212	429.003	495.138	474.695	414.077	542.405	669.593	436.77	673.859	577.875	602.319	563.217	584.021	436.909	446.679	466.612	480.984
SAR11_0140	DoxD-like family protein	157	157	109	104	84	91	101	96	73	98	100	106	120	132	68	138	76	102	99	136	86	61	70	79	255.067	255.067	227.466	219.747	207.218	209.926	287.285	308.965	290.758	321.106	320.959	328.952	334.613	310.624	260.211	373.199	314.016	341.218	315.313	383.002	271.778	252.973	241.879	268.596
SAR11_0141	Ferredoxin-dependent glutamate synthase peptide	328	328	236	303	190	202	220	163	119	191	167	176	247	249	128	270	142	173	296	196	167	136	169	180	131.921	131.921	121.924	158.496	116.035	115.362	154.917	129.871	117.339	154.932	132.694	135.215	170.508	145.06	121.259	180.764	145.249	143.273	233.391	136.649	130.653	139.627	144.568	151.506
SAR11_0142	pirin	597	597	491	517	412	408	393	285	211	284	268	324	382	445	242	372	212	265	376	379	268	210	290	225	439.921	439.921	464.748	495.479	460.99	426.905	507.025	416.034	381.186	422.071	390.149	456.055	483.138	474.97	420.028	456.299	397.301	402.09	543.175	484.114	384.146	395.011	454.51	346.976
SAR11_0143	Quinone oxidoreductase	643	643	502	626	474	463	482	343	280	360	374	358	487	532	313	496	271	338	442	402	375	238	342	299	408.213	408.213	409.368	516.873	456.928	417.376	535.745	431.372	435.8	460.94	469.074	434.14	530.654	489.207	468.039	524.159	437.55	441.844	550.109	442.394	463.092	385.692	461.792	397.249
SAR11_0144	conserved hypothetical protein	138	138	77	96	86	68	67	63	69	61	63	79	70	110	84	86	32	55	86	72	82	56	57	71	210.913	210.913	151.165	190.823	199.58	147.572	179.282	190.743	258.54	188.028	190.222	230.634	183.624	243.514	302.389	218.791	124.382	173.087	257.676	190.75	243.781	218.475	185.287	227.091
SAR11_0145	4-hydroxybenzoate octaprenyltransferase	92	92	64	91	100	60	73	53	63	60	65	50	59	53	61	92	38	52	101	35	63	50	41	61	65.9104	65.9104	58.8954	84.7894	108.783	61.0363	91.5641	75.2186	110.652	86.693	91.9972	68.4239	72.548	54.9981	102.934	109.713	69.2361	76.709	141.853	43.4652	87.7945	91.4376	62.4733	91.4561
SAR11_0147	ABC transporter ATP-binding protein	272	272	220	272	227	188	207	179	141	182	187	184	196	174	110	222	136	124	235	112	157	125	100	137	96.7608	96.7608	100.528	125.844	122.617	94.9641	128.925	126.144	122.971	130.578	131.422	125.032	119.672	89.6573	92.1692	131.459	123.042	90.83	163.889	69.0647	108.64	113.509	75.6616	101.992
SAR11_0148	3-deoxy-D-manno-octulosonic-acid transferase	22	22	22	48	25	15	30	21	14	25	16	16	31	19	19	33	4	13	55	21	20	16	21	17	10.782	10.782	13.8495	30.5951	18.6042	10.4385	25.7415	20.3882	16.8213	24.7106	15.4914	14.9785	26.0763	13.4876	21.9327	26.9213	4.98563	13.1189	52.8434	17.8404	19.0663	20.0164	21.8897	17.4358
SAR11_0149	tetraacyldisaccharide 4'-kinase	51	51	32	53	27	25	45	31	21	42	39	38	24	49	30	64	26	14	60	23	19	18	36	15	33.4055	33.4055	26.9236	45.15	26.8538	23.2519	51.6056	40.2247	33.7226	55.4835	50.467	47.5448	26.9815	46.489	46.2841	69.7805	43.3116	18.8822	77.0461	26.1146	24.2082	30.096	50.1528	20.5616
SAR11_0151	lipid A biosynthesis lauroyl acyltransferase	25	25	4	11	5	4	13	8	8	13	11	8	9	12	13	13	4	5	22	6	13	9	5	6	17.9728	17.9728	3.69379	10.285	5.45809	4.08327	16.3627	11.3933	14.1001	18.8489	15.623	10.986	11.1052	12.4958	22.0132	15.557	7.31341	7.40157	31.0064	7.47714	18.1795	16.5161	7.64525	9.02703
SAR11_0152	Unknown protein	12	12	9	19	4	3	10	10	1	9	4	5	3	7	3	17	2	5	21	5	6	7	4	8	39.3006	39.3006	37.8613	80.9293	19.8917	13.9512	57.3395	64.8785	8.0292	59.4466	25.8805	31.2795	16.8635	33.2064	23.142	92.6772	16.6583	33.7182	134.831	28.3854	38.2235	58.5201	27.8627	54.8308
SAR11_0153	Phosphoribosylamine--glycine ligase	255	255	160	234	148	153	156	139	126	159	132	174	189	215	131	215	93	130	219	131	154	132	121	128	124.677	124.677	100.485	148.798	109.876	106.221	133.539	134.631	151.033	156.787	127.501	162.505	158.604	152.262	150.862	174.981	115.641	130.878	209.914	111.026	146.463	164.744	125.828	130.97
SAR11_0154	N6-adenine-specific methylase	18	18	12	32	15	6	7	8	7	22	13	7	14	10	12	19	6	6	35	9	6	4	4	14	19.6503	19.6503	16.8272	45.434	24.8646	9.30077	13.3792	17.3009	18.7348	48.438	28.0372	14.5971	26.232	15.8126	30.8561	34.5268	16.6583	13.4873	74.9059	17.0313	12.7412	11.1467	9.28756	31.9847
SAR11_0155	probable glucose-6-phosphate isomerase	41	41	24	37	15	23	27	10	11	21	24	26	18	22	13	33	7	14	43	10	18	11	9	16	22.2033	22.2033	16.6947	26.0597	12.3344	17.6861	25.5996	10.7279	14.6043	22.9361	25.6767	26.8954	16.7307	17.2569	16.5821	29.7477	9.64084	15.6113	45.6513	9.38731	18.9612	15.206	10.3662	18.133
SAR11_0156	Unknown protein	127	127	131	135	110	118	143	120	64	104	123	79	99	139	64	71	59	73	85	87	73	45	76	61	231.891	231.891	307.246	320.589	304.977	305.938	457.143	434.055	286.493	382.984	443.691	275.536	310.258	367.621	275.247	215.797	273.978	274.461	304.264	275.364	259.277	209.74	295.147	233.092
SAR11_0157	Lipoprotein signal peptidase	27	27	13	21	16	24	29	17	18	25	23	11	20	22	15	32	14	12	50	23	9	13	15	18	33.3585	33.3585	20.631	33.7439	30.0162	42.1041	62.7301	41.6077	54.5216	62.2944	56.139	25.9601	42.4111	39.3705	43.6512	65.8109	43.9899	30.5281	121.105	49.2581	21.6294	40.9991	39.4165	46.5405
SAR11_0158	Isoleucyl-tRNA synthetase	414	414	343	479	331	270	343	293	223	316	269	232	381	363	209	372	205	226	431	277	226	203	184	176	94.2825	94.2825	100.337	141.873	114.46	87.3102	136.76	132.185	124.506	145.139	121.026	100.923	148.923	119.741	112.109	141.02	118.732	105.978	192.424	109.35	100.115	118.009	89.1237	83.8803
SAR11_0159	Riboflavin biosynthesis protein	97	97	48	52	47	24	23	29	24	27	32	21	31	37	20	55	19	25	55	38	22	28	23	24	65.4047	65.4047	41.5732	45.601	48.1204	22.9784	27.152	38.7363	39.6737	36.717	42.6267	27.0476	35.8762	36.1364	31.7636	61.7314	32.5817	34.71	72.7028	44.4149	28.855	48.193	32.9845	33.8661
SAR11_0160	haloacid dehalogenase-like hydrolase	104	104	49	96	62	45	61	63	45	67	49	40	72	51	37	87	28	47	101	42	42	35	38	47	78.6012	78.6012	47.5693	94.3629	71.1511	48.2925	80.7164	94.3234	83.3801	102.126	73.1622	57.7468	93.3976	55.8306	65.8658	109.451	53.8192	73.1426	149.647	55.0241	61.7456	67.5232	61.0836	74.338
SAR11_0161	10 kDa chaperonin	6373	6373	4722	2099	2075	1874	1356	1211	964	1574	1465	1595	2315	2456	1773	1625	1303	1590	1323	1752	1598	1191	1650	1927	13556	13556	12901.7	5806.75	6701.92	5660.14	5049.9	5102.86	5027.11	6752.4	6156.3	6480.66	8451.72	7566.95	8882.97	5753.69	7048.79	6964.03	5516.94	6459.94	6611.87	6466.77	7464.75	8577.99
SAR11_0162	60 kDa chaperonin	42300	42300	33394	15545	14451	13769	8724	7951	6594	9494	9278	10079	15964	17410	13897	12402	8580	12526	9226	12209	12273	8494	11663	13114	15725.6	15725.6	15946.6	7516.06	8157.51	7268.4	5678.29	5855.59	6009.92	7118.39	6814.2	7157.39	10186.3	9374.98	12168.8	7674.73	8112.15	9588.59	6724.04	7867.8	8875.18	8060.59	9221.9	10202.8
SAR11_0163	Unknown protein	8	8	4	17	0	2	14	0	0	4	2	2	6	2	2	7	2	0	16	5	1	1	0	1	43.4375	43.4375	27.8978	120.049	0	15.4197	133.088	0	0	43.8028	21.4536	20.7432	55.9157	15.7294	25.5781	63.2673	27.6177	0	170.312	47.0601	10.5617	13.86	0	11.363
SAR11_0164	probable ATP-dependent RNA helicase	180	180	138	298	190	195	239	198	150	266	251	188	265	349	139	265	160	182	264	231	191	135	135	124	63.7034	63.7034	62.7342	137.164	102.103	97.9931	148.089	138.816	130.147	189.862	175.493	127.092	160.969	178.905	115.869	156.114	144.01	132.629	183.166	141.713	131.487	121.959	101.618	91.8393
SAR11_0165	GTP-binding protein	1020	1020	739	1043	792	855	908	694	574	754	826	793	955	1184	621	1017	657	713	828	984	780	625	673	620	345.574	345.574	321.604	459.578	407.437	411.319	538.596	465.783	476.768	515.204	552.861	513.199	555.331	581.03	495.559	573.546	566.096	497.402	549.95	577.888	514.04	540.518	484.955	439.592
SAR11_0166	membrane protein	156	156	79	210	85	118	133	90	96	134	86	94	145	172	85	148	76	98	156	98	127	77	84	92	149.015	149.015	96.932	260.89	123.287	160.051	222.43	170.306	224.818	258.153	162.292	171.516	237.728	237.979	191.243	235.327	184.63	192.756	292.133	162.27	235.977	187.752	170.659	183.912
SAR11_0167	Unknown protein	69	69	57	71	55	56	48	48	44	55	59	58	45	72	33	50	34	40	58	41	34	42	44	44	62.7165	62.7165	66.5492	83.9315	75.9083	72.2756	76.3853	86.4285	98.0482	100.824	105.945	100.701	70.2025	94.7919	70.6495	75.65	78.595	74.8634	103.35	64.5988	60.1136	97.4475	85.0609	83.6955
SAR11_0168	amine oxidase	59	59	49	105	32	37	52	39	28	63	47	41	66	73	40	99	31	40	74	46	37	23	18	24	37.5721	37.5721	40.0816	86.9635	30.9427	33.4569	57.9766	49.1996	43.7145	80.9135	59.1298	49.8734	72.1381	67.3352	59.9979	104.943	50.2063	52.4506	92.384	50.7784	45.8328	37.3878	24.3798	31.9847
SAR11_0169	protein for maturation of antibiotic MccB17	213	213	128	242	187	170	173	173	138	207	178	138	252	284	177	281	153	151	254	181	169	128	132	120	99.8816	99.8816	77.0994	147.589	133.15	113.195	142.033	160.707	158.65	195.769	164.9	123.611	202.821	192.899	195.498	219.34	182.465	145.801	233.502	147.127	154.153	153.216	131.651	117.762
SAR11_0170	protein that suppresses inhibitory activity of CsrA	1053	1053	766	865	625	710	720	592	499	683	676	726	933	1025	594	860	483	603	713	794	625	454	493	497	461.282	461.282	431.024	492.819	415.73	441.639	552.212	513.739	535.911	603.428	585.032	607.5	701.498	650.38	612.896	627.108	538.106	543.916	612.32	602.928	532.572	507.671	459.335	455.629
SAR11_0171	possible Rhodanese-related sulfurtransferase	465	465	291	370	336	300	281	319	224	236	257	275	340	371	259	313	206	252	247	298	271	203	215	241	792.914	792.914	637.384	820.557	869.975	726.383	838.91	1077.57	936.43	811.619	865.768	895.731	995.083	916.332	1040.24	888.431	893.354	884.811	825.699	880.84	898.883	883.605	779.752	860.017
SAR11_0172	Unknown protein	153	153	118	168	146	111	143	119	97	116	150	155	146	180	101	182	99	96	136	150	113	84	99	84	272.14	272.14	269.599	388.637	394.319	280.346	445.32	419.306	422.986	416.127	527.092	526.628	445.718	463.745	423.14	538.863	447.836	351.6	474.232	462.487	390.967	381.39	374.525	312.678
SAR11_0173	possible 2-hydroxy-6-oxo-2%2C4-heptadienoate hydrolase	125	125	98	98	95	98	76	91	58	83	84	74	106	134	61	125	60	65	82	83	82	63	61	88	142.492	142.492	143.496	145.291	164.436	158.627	151.68	205.497	162.092	190.82	189.171	161.133	207.392	221.254	163.784	237.19	173.946	152.57	183.251	164.008	181.825	183.32	147.895	209.932
SAR11_0174	Unknown protein	167	167	112	171	111	106	159	114	96	132	118	123	159	159	94	190	87	95	180	134	109	85	96	78	87.9001	87.9001	75.7226	117.058	88.7135	79.2226	146.523	118.867	123.879	140.124	122.701	123.666	143.64	121.22	116.537	166.469	116.46	102.961	185.736	122.26	111.599	114.204	107.47	85.918
SAR11_0175	dapA-like protein	266	266	189	209	175	169	178	152	116	164	142	147	188	236	127	236	117	133	244	177	158	112	123	100	186.045	186.045	169.798	190.115	185.853	167.84	217.968	210.602	198.906	231.338	196.209	196.393	225.684	239.086	209.22	274.761	208.116	191.542	334.563	214.594	214.958	199.96	182.973	146.37
SAR11_0176	GDP-mannose 4%2C6-dehydratase	28	28	5	22	14	8	10	5	6	16	11	10	8	7	13	11	7	10	24	7	10	4	2	8	18.5166	18.5166	4.24726	18.9217	14.0581	7.51216	11.5782	6.55024	9.72768	21.3398	14.3712	12.6321	9.08032	6.70514	20.2493	12.1088	11.7729	13.617	31.1148	8.02435	12.8637	6.75232	2.81306	11.0716
SAR11_0177	Glycosyltransferase family 9 (heptosyltransferase)	35	35	15	37	26	10	15	21	18	25	21	25	15	30	10	27	14	12	59	18	17	17	12	5	23.0719	23.0719	12.7011	31.7212	26.0245	9.3602	17.3118	27.4231	29.0898	33.2369	27.3482	31.4794	16.9712	28.6445	15.5266	29.6268	23.4707	16.2882	76.2461	20.5681	21.7984	28.6057	16.8244	6.89765
SAR11_0178	Heat shock protein	8	8	6	12	3	3	4	5	3	1	6	3	0	5	7	4	3	7	4	0	8	1	4	6	9.76702	9.76702	9.40932	19.054	5.56144	5.20073	8.55004	12.0927	8.9794	2.46229	14.4717	6.99624	0	8.84195	20.1295	8.12901	9.31486	17.5973	9.57378	0	18.9986	3.11645	10.3867	15.3299
SAR11_0180	oligopeptidase B	337	337	215	280	203	205	215	225	169	230	193	211	231	281	195	315	158	178	275	187	173	164	112	193	100.481	100.481	82.3429	108.579	91.9057	86.7915	112.235	132.898	123.536	138.308	113.685	120.173	118.215	121.357	136.946	156.34	119.81	109.282	160.745	96.65	100.337	124.82	71.0257	120.428
SAR11_0181	heat shock protein a	8469	8469	6033	3326	3201	2761	2275	2321	1882	2472	2371	2579	2626	3063	2120	2380	1712	2341	1969	2521	2349	1694	2202	2697	11727.5	11727.5	10731	5990.02	6730.57	5428.87	5515.56	6366.94	6389.19	6903.79	6486.33	6821.74	6241.29	6143.63	6914.66	5485.99	6029.19	6674.99	5345.27	6051.36	6327.27	5987.9	6485.36	7815.74
SAR11_0182	Unknown protein	378	378	253	210	264	185	169	197	129	152	190	165	149	198	80	134	72	106	114	93	96	122	71	97	764.628	764.628	657.376	552.474	810.88	531.375	598.523	789.419	639.738	620.11	759.289	637.55	517.311	580.136	381.163	451.2	370.403	441.511	452.079	326.099	377.738	629.952	305.465	410.627
SAR11_0183	Xanthine/uracil/vitamin C permease family protein	11294	11294	8891	8171	7074	8175	6531	5969	4881	6019	6465	7060	8691	10021	6753	9028	6199	7757	7089	8808	8214	5649	7104	6950	5332.43	5332.43	5392.16	5017.49	5071.5	5480.7	5398.75	5582.93	5649.89	5731.5	6030.32	6367.27	7042.94	6853.21	7509.94	7095.36	7443.58	7541.33	6561.66	7208.78	7543.84	6808.28	7133.86	6867.19
SAR11_0184	probable phosphoribosyltransferase	109	109	124	173	95	123	102	96	104	111	119	150	97	123	78	100	67	90	108	71	68	62	54	79	125.641	125.641	183.596	259.35	166.274	201.318	205.846	219.21	293.896	258.045	270.986	330.27	191.904	205.36	211.769	191.872	196.41	213.612	244.051	141.864	152.467	182.426	132.387	190.568
SAR11_0185	conserved hypothetical protein	107	107	82	91	101	105	76	53	57	73	52	49	62	88	48	53	53	54	50	48	51	31	53	52	223.001	223.001	219.519	246.66	319.624	310.73	277.315	218.818	291.241	306.841	214.102	195.07	221.78	265.651	235.628	183.868	280.92	231.736	204.289	173.409	206.754	164.92	234.933	226.8
SAR11_0186	DNA-3-methyladenine glycosylase I	44	44	30	29	27	15	33	31	27	31	28	22	23	35	17	31	32	23	33	24	32	16	17	23	47.5311	47.5311	41.6276	40.7434	44.2877	23.0085	62.413	66.3392	71.5061	67.5389	59.7555	45.3962	42.6442	54.7645	43.255	55.7433	87.9141	51.1599	69.8861	44.9411	67.2413	44.1199	39.0588	51.996
SAR11_0187	drug/metabolite transporter (dmt superfamily)	127	127	101	115	76	121	78	73	78	85	75	88	82	132	70	85	58	76	125	100	87	60	60	67	88.8261	88.8261	90.7388	104.609	80.7131	120.169	95.514	101.145	133.747	119.901	103.632	117.568	98.4368	133.726	115.318	98.9604	103.169	109.453	171.395	121.24	118.363	107.122	89.255	98.0682
SAR11_0188	Peptide methionine sulfoxide reductase	140	140	105	123	109	89	103	80	67	84	67	69	74	91	63	89	62	62	99	76	69	40	52	66	195.175	195.175	188.027	223.016	230.737	176.18	251.403	220.938	228.995	236.18	184.53	183.746	177.066	183.757	206.871	206.535	219.822	177.978	270.572	183.661	187.114	142.346	154.186	192.556
SAR11_0189	probable thiosulfate sulfurtransferase	72	72	43	51	42	38	35	55	45	44	38	43	63	57	49	44	26	29	73	29	28	31	39	38	54.8178	54.8178	42.0526	50.5002	48.5549	41.0813	46.6545	82.9536	83.9955	67.563	57.1568	62.5359	82.326	62.8594	87.8715	55.7632	50.3438	45.4636	108.959	38.2732	41.4675	60.2476	63.1537	60.5466
SAR11_0190	HlyD family-related protein	269	269	209	218	186	168	170	185	159	143	170	178	187	220	137	194	91	114	213	134	155	113	95	168	191.387	191.387	191.004	201.721	200.941	169.723	211.761	260.745	277.34	205.193	238.949	241.909	228.354	226.72	229.585	229.757	164.659	167.01	297.092	165.262	214.513	205.224	143.757	250.142
SAR11_0191	AcrB/AcrD/AcrF family protein (Acriflavin resistance)	1132	1132	768	1102	871	847	841	747	565	780	807	707	888	1063	624	927	542	666	920	638	644	463	524	532	224.365	224.365	195.526	284.069	262.132	238.376	291.837	293.3	274.543	311.795	315.992	267.67	302.084	305.174	291.31	305.84	273.206	271.806	357.476	219.198	248.287	234.249	220.894	220.666
SAR11_0192	soluble lytic murein transglycosylase	102	102	46	80	53	64	76	60	45	72	71	40	67	85	49	77	37	35	86	49	42	47	28	38	105.227	105.227	60.9567	107.338	83.023	93.7518	137.271	122.62	113.814	149.806	144.704	78.8243	118.634	127.015	119.066	132.229	97.0764	74.3487	173.932	87.6259	84.2827	123.77	61.4372	82.0406
SAR11_0193	2%2C3-bisphosphoglycerate-dependent phosphoglycerate mutase	200	200	150	163	147	121	89	85	101	106	84	108	99	134	91	112	68	79	110	93	94	82	71	92	172.66	172.66	166.336	183.013	192.696	148.326	134.52	145.366	213.765	184.558	143.263	178.097	146.691	167.56	185.04	160.948	149.298	140.432	186.168	139.172	157.852	180.702	130.366	166.213
SAR11_0194	nucleotidyltransferase family protein	11	11	5	14	6	1	11	6	3	9	14	5	4	1	1	13	3	4	19	2	8	2	2	4	9.86787	9.86787	5.7615	16.334	8.1729	1.2738	17.2766	10.6626	6.59791	16.2832	24.8115	8.56786	6.15883	1.29938	2.11297	19.4124	6.8444	7.38869	33.4146	3.11006	13.9599	4.57983	3.81597	7.50944
SAR11_0195	Phosphotransferase enzyme family protein	23	23	13	22	18	5	18	12	8	14	14	14	16	13	14	29	11	17	70	5	12	9	6	5	14.7377	14.7377	10.6999	18.3341	17.5134	4.54929	20.1935	15.2324	12.5674	18.0925	17.7225	17.1357	17.5966	12.0657	21.1297	30.9319	17.9258	22.43	87.933	5.55367	14.957	14.7209	8.17709	6.70486
SAR11_0196	possible cell division control protein 6	43	43	25	42	35	23	28	35	27	27	21	35	44	32	28	32	11	25	37	34	11	21	29	24	57.9877	57.9877	43.3054	73.6632	71.6687	44.0419	66.1091	93.5014	89.2658	73.4341	55.9476	90.1586	101.842	62.5062	88.9381	71.8329	37.7262	69.4199	97.8183	79.4792	28.855	72.2895	83.1783	67.7322
SAR11_0197	Adenosylhomocysteinase	1565	1565	1249	1501	1250	1320	1300	1098	993	1199	1187	1152	1282	1675	918	1376	899	1018	1154	1331	1157	821	968	891	752.689	752.689	771.612	938.893	912.863	901.459	1094.66	1046.13	1170.86	1163.02	1127.84	1058.34	1058.27	1166.87	1039.94	1101.6	1099.62	1008.15	1088.07	1109.65	1082.42	1007.94	990.197	896.801
SAR11_0198	two-component sensor histidine kinase	58	58	42	77	49	31	47	52	33	37	42	38	67	46	27	47	18	34	90	29	38	23	25	39	23.3276	23.3276	21.6983	40.2778	29.9248	17.7041	33.096	41.4312	32.5394	30.013	33.3722	29.1942	46.2512	26.7982	25.5781	31.4663	18.4118	28.1577	70.9635	20.2184	29.7294	23.6134	21.3858	32.8264
SAR11_0199	two-component system response regulator	330	330	209	357	289	226	220	216	144	190	185	169	151	168	118	147	93	106	162	111	96	82	94	107	288.51	288.51	234.708	405.928	383.653	280.56	336.748	374.096	308.648	335.017	319.531	282.231	226.585	212.746	242.992	213.929	206.782	190.822	277.66	168.22	163.26	182.999	174.791	195.77
SAR11_0200	DNA polymerase I	406	406	276	392	287	296	314	257	236	312	275	286	298	407	205	352	199	235	318	305	204	140	172	221	90.5614	90.5614	79.079	113.72	97.206	93.7518	122.626	113.562	129.057	140.358	121.184	121.858	114.088	131.497	107.704	130.697	112.889	107.935	139.058	117.93	88.5131	79.7138	81.6	103.163
SAR11_0201	YadG-like ABC transporter protein	84	84	52	88	65	50	82	57	45	88	56	49	74	73	62	84	45	54	99	51	53	36	36	27	55.9083	55.9083	44.4565	76.1752	65.6908	47.2539	95.5535	75.1545	73.4283	118.126	73.6343	62.2967	84.5348	70.3762	97.1966	93.0641	76.1715	74.0061	129.176	58.8403	68.6173	61.1629	50.9617	37.6078
SAR11_0202	probable biotin synthase	545	545	448	494	408	463	348	372	294	336	418	374	435	511	281	474	243	333	380	342	347	238	253	318	611.135	611.135	645.288	720.447	694.696	737.212	683.213	826.355	808.244	759.883	926.002	801.095	837.215	829.98	742.181	884.759	692.995	768.886	835.364	664.775	756.887	681.25	603.401	746.251
SAR11_0203	Response regulator consisting of a CheY-like receiver domain and a Fis-type HTH domain	2818	2818	2191	1293	1231	1107	895	883	771	1101	1097	1136	1257	1456	1039	1007	774	917	844	1037	942	626	978	1108	3092.73	3092.73	3088.72	1845.58	2051.41	1725.12	1719.73	1919.75	2074.48	2437	2378.5	2381.5	2367.79	2314.56	2685.83	1839.65	2160.35	2072.27	1815.91	1972.82	2011	1753.73	2282.89	2544.82
SAR11_0204	Lysine/ornithine decarboxylase	697	697	476	386	471	345	317	313	265	271	267	336	334	348	243	335	194	276	276	268	324	301	245	311	365.931	365.931	321.002	263.565	375.475	257.191	291.381	325.532	341.088	286.947	276.931	336.959	300.968	264.637	300.493	292.763	259.031	298.368	284.071	243.898	330.881	403.387	273.575	341.699
SAR11_0205	Deoxyhypusine synthase-like protein	347	347	218	281	208	203	168	165	119	154	155	126	150	190	109	213	92	152	194	166	170	95	134	129	205.735	205.735	166.024	216.68	187.256	170.902	174.391	193.797	172.974	184.148	181.554	142.699	152.643	163.169	152.219	210.216	138.724	185.567	225.493	170.606	196.06	143.778	168.978	160.061
SAR11_0206	arginase	88	88	80	109	78	87	74	54	72	93	57	74	83	74	56	88	42	58	111	85	73	50	36	51	62.1811	62.1811	72.6107	100.17	83.6882	87.2903	91.5469	75.588	124.728	132.533	79.5693	99.8801	100.661	75.7379	93.2022	103.506	75.4759	84.388	153.762	104.112	100.337	90.1851	54.1032	75.4159
SAR11_0207	Uncharacterized ACR	84	84	35	57	49	29	36	51	31	29	48	46	65	54	37	55	31	40	48	28	47	38	26	46	93.6842	93.6842	50.1406	82.6791	82.9807	45.9257	70.2952	112.678	84.7623	65.2306	105.76	97.9978	124.425	87.2342	97.1966	102.107	87.9289	91.8594	104.949	54.1318	101.964	108.183	61.6744	107.365
SAR11_0208	50S ribosomal protein L28	255	255	153	95	193	113	61	145	115	73	133	118	150	170	72	137	61	111	136	53	122	104	49	147	487.164	487.164	375.458	236.044	559.869	306.538	204.033	548.764	538.625	281.271	501.974	430.614	491.851	470.424	323.989	435.674	296.379	436.651	509.36	175.517	453.373	507.174	199.102	587.718
SAR11_0209	Dihydroorotate dehydrogenase	180	180	81	242	89	86	129	69	65	137	78	78	99	127	58	137	52	70	209	82	41	45	46	59	105.809	105.809	61.1606	185.012	79.4393	71.7829	132.763	80.3496	93.674	162.42	90.5818	87.5826	99.8835	108.134	80.3049	134.053	77.7388	84.7279	240.851	83.5551	46.8809	67.5232	57.5114	72.5806
SAR11_0210	lysine-tRNA ligase	207	207	146	210	156	143	217	131	106	158	134	129	166	172	128	174	86	148	196	151	107	106	102	100	81.1976	81.1976	73.5632	107.134	92.9162	79.6489	149.028	101.795	101.937	124.996	103.842	96.6572	111.76	97.7253	118.262	113.613	85.7935	119.539	150.723	102.673	81.6427	106.137	85.0977	82.0899
SAR11_0211	potassium uptake protein	73	73	50	103	43	59	60	57	40	52	43	40	58	77	35	70	32	44	90	51	43	29	34	33	31.2489	31.2489	27.4926	57.3433	27.9495	35.862	44.9675	48.3359	41.9784	44.8933	36.3643	32.7072	42.6134	47.7428	35.2892	49.8788	34.8373	38.783	75.5276	37.8433	35.8048	31.6883	30.9553	29.5626
SAR11_0213	muropeptide permease	329	329	198	338	238	203	243	168	165	232	171	168	244	252	169	253	162	172	310	164	158	131	142	160	147.891	147.891	114.326	197.604	162.449	129.573	191.244	149.602	181.838	210.33	151.858	144.254	188.253	164.079	178.935	189.31	185.201	159.203	273.186	127.79	138.154	150.316	135.762	150.516
SAR11_0214	multi-domain protein	7	7	1	5	1	2	7	3	1	7	1	1	6	1	0	9	6	0	20	2	2	1	2	1	5.80039	5.80039	1.06437	5.38844	1.25821	2.35321	10.1553	4.92452	2.03148	11.6983	1.63702	1.58282	8.53331	1.20023	0	12.4139	12.6443	0	32.4893	2.87274	3.22367	2.11518	3.5248	1.73411
SAR11_0215	prephenate dehydrogenase	33	33	23	54	22	18	27	28	19	37	16	27	29	31	16	41	14	22	49	15	15	10	24	26	22.772	22.772	20.3869	48.4635	23.0518	17.6372	32.6202	38.2762	32.1436	51.4939	21.8123	35.5896	34.3473	30.9853	26.0058	47.0953	24.5696	31.2599	66.288	17.9426	20.1344	17.6147	35.2244	37.5472
SAR11_0216	Histidinol-phosphate aminotransferase	90	90	52	97	50	48	64	55	34	60	52	40	56	66	34	90	22	37	115	30	35	20	46	39	51.4392	51.4392	38.1759	72.1036	43.3926	38.955	64.0424	62.2726	47.6414	69.1623	58.7151	43.67	54.9347	54.6388	45.7713	85.6249	31.9784	43.5442	128.855	29.7222	38.9117	29.179	55.9183	46.648
SAR11_0217	Homoserine O-acetyltransferase	258	258	167	217	174	153	173	163	97	157	129	153	189	176	122	171	117	129	201	134	134	100	123	128	142.715	142.715	118.659	156.115	146.148	120.174	167.545	178.616	131.545	175.152	140.973	161.664	179.44	141.016	158.954	157.453	164.596	146.932	217.97	128.488	144.183	141.201	144.71	148.176
SAR11_0218	methionine biosynthesis protein	32	32	16	28	15	7	23	17	12	24	11	8	25	18	21	32	8	23	61	3	8	3	10	21	33.1784	33.1784	21.3089	37.757	23.6152	10.3056	41.7512	34.917	30.5029	50.1861	22.5317	15.8441	44.489	27.0324	51.2846	55.2283	21.095	49.1032	123.99	5.39181	16.1345	7.93991	22.0521	45.5661
SAR11_0219	Hydroxyacylglutathione hydrolase cytoplasmic	64	64	36	71	28	40	53	21	23	43	35	27	30	27	22	49	16	15	95	15	24	17	21	30	55.0209	55.0209	39.7544	79.3852	36.551	48.829	79.7736	35.7643	48.4763	74.556	59.4443	44.3387	44.2666	33.6215	44.5484	70.1212	34.9825	26.5531	160.111	22.3535	40.1346	37.3066	38.3982	53.9741
SAR11_0220	50S ribosomal protein L21	529	529	394	422	408	392	443	313	309	357	359	313	432	487	241	443	314	299	361	366	307	270	340	262	808.501	808.501	773.492	838.825	946.845	850.711	1185.4	947.659	1157.81	1100.42	1083.96	913.778	1133.22	1078.1	867.57	1127.03	1220.5	940.964	1081.64	969.647	912.691	1053.36	1105.22	837.998
SAR11_0221	50S ribosomal protein L27	975	975	758	730	749	640	650	525	406	538	541	474	629	768	371	643	426	473	538	679	484	391	513	523	2366.71	2366.71	2363.44	2304.61	2760.68	2205.92	2762.42	2524.54	2416.13	2633.84	2594.37	2197.81	2620.58	2700.27	2121.17	2598.1	2629.86	2364.16	2560.2	2857.04	2285.31	2422.73	2648.51	2656.8
SAR11_0222	GTP-binding protein	255	255	173	342	192	183	279	141	134	223	176	170	241	232	141	224	123	121	332	185	119	112	162	146	160.408	160.408	139.787	279.798	183.392	163.458	307.273	175.706	206.654	282.915	218.722	204.27	260.201	211.387	208.913	234.552	196.776	156.728	409.425	201.727	145.61	179.842	216.743	192.2
SAR11_0223	Glutamate 5-kinase	167	167	113	172	103	126	153	120	74	131	113	107	141	175	95	177	84	113	171	110	84	75	96	98	93.3789	93.3789	81.1607	125.082	87.4508	100.04	149.782	132.922	101.442	147.731	124.826	114.285	135.319	141.735	125.118	164.745	119.452	130.103	187.448	106.618	91.3634	107.049	114.169	114.677
SAR11_0224	Gamma-glutamyl phosphate reductase	169	169	115	190	145	122	143	120	118	126	126	149	159	187	102	181	121	120	190	146	133	92	83	118	83.6198	83.6198	73.0896	122.267	108.939	85.7143	123.878	117.622	143.139	125.736	123.165	140.825	135.029	134.02	118.874	149.076	152.262	122.259	184.301	125.223	128.007	116.198	87.3465	122.186
SAR11_0225	probable nicotinate-nucleotide adenylyltransferase	28	28	12	33	17	4	19	18	18	19	18	20	22	35	15	32	7	8	49	9	14	14	7	11	31.9182	31.9182	17.571	48.9247	29.4254	6.47457	37.9201	40.6477	50.3045	43.6818	40.5366	43.5494	43.0437	57.7902	40.2748	60.7206	20.2937	18.7779	109.503	17.784	31.0434	40.7377	16.9716	26.2416
SAR11_0226	iojap-related protein	59	59	34	38	61	48	33	48	62	60	52	56	73	103	62	77	44	46	38	29	64	42	21	39	104.046	104.046	77.017	87.1546	163.342	120.195	101.888	167.686	268.052	213.398	181.164	188.639	220.954	263.097	257.529	226.032	197.337	167.035	131.373	88.6499	219.54	189.065	78.7656	143.931
SAR11_0227	tail-specific proteinase	286	286	239	354	256	242	290	224	258	259	266	292	335	424	238	391	203	239	305	286	231	173	205	183	155.289	155.289	166.689	249.984	211.062	186.578	275.682	240.938	343.438	283.623	285.333	302.851	312.196	333.462	304.379	353.393	280.32	267.208	324.658	269.184	243.976	239.778	236.741	207.942
SAR11_0228	probable (di)nucleoside polyphosphate hydrolase	63	63	33	95	39	59	58	51	27	71	81	49	68	61	46	74	44	42	98	46	39	35	31	26	81.7527	81.7527	55.006	160.332	76.8458	108.714	131.773	131.104	85.8973	185.818	207.655	121.459	151.453	114.656	140.599	159.845	145.21	112.224	249.31	103.473	98.4434	115.936	85.5594	70.6076
SAR11_0229	ATP synthase epsilon chain (ATP synthase F1 sector epsilon subunit)	238	238	166	264	209	199	198	188	166	235	229	208	269	270	137	255	174	195	237	231	210	150	146	163	374.856	374.856	335.838	540.786	499.836	445.053	545.995	586.581	640.987	746.487	712.554	625.781	727.188	615.966	508.242	668.549	696.979	632.41	731.791	630.677	643.38	603.07	489.086	537.269
SAR11_0230	F1-ATP Synthase Beta Chain	4665	4665	3616	4023	3439	3857	3429	3148	2576	3154	3292	3216	3694	4354	2787	3906	2680	3083	3040	3700	3298	2400	2865	2601	2034.93	2034.93	2026.1	2282.35	2277.84	2389.01	2618.79	2720.29	2754.85	2774.76	2836.95	2679.69	2765.68	2751.01	2863.5	2836.19	2973.14	2769.16	2599.69	2797.74	2798.39	2672.38	2658.07	2374.4
SAR11_0231	H+-transporting two-sector ATPase (F0F1-type ATP synthase) gamma chain	1330	1330	1086	1170	1020	1166	1059	909	779	950	1031	1043	1173	1435	893	1166	784	949	937	1164	990	753	802	782	939.783	939.783	985.691	1075.22	1094.38	1169.89	1310.11	1272.4	1349.48	1353.84	1439.23	1407.77	1422.59	1468.7	1486.24	1371.45	1408.88	1380.76	1297.98	1425.73	1360.73	1358.19	1205.3	1156.38
SAR11_0232	H+-transporting two-sector ATPase (F0F1-type ATP synthase) alpha chain	3748	3748	3162	3628	3048	3319	3069	2695	2304	2817	3008	3029	3575	4424	2571	3636	2387	2751	2652	3390	2754	2116	2404	2157	1510.39	1510.39	1636.76	1901.47	1865.08	1899.18	2165.32	2151.45	2276.28	2289.51	2394.76	2331.63	2472.7	2582.32	2440.36	2439.04	2446.38	2282.74	2095.14	2368.08	2158.8	2176.67	2060.48	1819.1
SAR11_0233	H+-transporting two-sector ATPase (F0F1-type ATP synthase) delta chain	330	330	207	224	254	193	161	234	215	191	220	203	221	251	173	236	125	141	153	144	147	130	123	223	366.066	366.066	294.952	323.168	427.832	304	312.685	514.215	584.707	427.313	482.129	430.144	420.77	403.297	452.016	435.776	352.646	322.064	332.727	276.895	317.193	368.11	290.199	517.687
SAR11_0234	probable primosomal protein N	111	111	58	150	79	49	137	72	57	108	76	76	111	118	69	125	51	66	200	57	78	41	43	91	35.1264	35.1264	23.5762	61.7357	37.9605	22.018	75.9045	45.1364	44.2222	68.9289	47.5138	45.9406	60.2894	54.0878	51.4307	65.8456	41.0454	43.0063	124.077	31.2675	48.0138	33.1195	28.9417	60.2656
SAR11_0235	Dihydrolipoyl dehydrogenase	407	407	288	462	305	357	416	385	251	396	403	360	556	654	311	523	320	340	487	442	333	277	265	326	179.819	179.819	163.444	265.471	204.614	223.965	321.789	336.966	271.875	352.861	351.756	303.82	421.622	418.529	323.642	384.636	359.563	309.313	421.815	338.51	286.185	312.4	249.019	301.423
SAR11_0236	2-oxoglutarate dehydrogenase complex E2 component	616	616	413	534	475	483	527	448	315	487	464	468	635	791	352	624	377	409	461	550	429	324	421	314	298.353	298.353	256.941	336.375	349.331	332.175	446.885	429.843	374.036	475.713	443.978	432.979	527.873	554.921	401.563	503.083	464.38	407.896	437.725	461.763	404.173	400.574	433.686	318.27
SAR11_0237	2-oxoglutarate dehydrogenase E1 component	749	749	504	805	522	532	736	551	426	720	697	636	946	1137	641	962	530	598	743	696	591	455	463	504	159.649	159.649	137.99	223.158	168.946	161.015	274.661	232.658	222.611	309.516	293.502	258.948	346.084	351.034	321.813	341.322	287.304	262.459	310.473	257.158	245.037	247.562	209.898	224.818
SAR11_0238	Succinyl-CoA synthetase alpha chain (SCS-alpha)	429	429	338	491	419	403	445	382	331	464	433	413	693	834	346	619	409	386	550	561	415	320	384	319	303.133	303.133	306.78	451.223	449.556	404.345	550.518	534.715	573.4	661.242	604.448	557.439	840.458	853.587	575.857	728.069	734.991	561.617	761.886	687.142	570.407	577.184	577.101	471.719
SAR11_0239	Succinyl-CoA synthetase beta chain (SCS-beta)	452	452	359	520	384	411	493	365	314	498	532	453	613	767	413	656	410	390	495	532	384	326	342	314	240.983	240.983	245.854	360.566	310.866	311.143	460.183	385.499	410.423	535.481	560.343	461.336	560.938	592.31	518.633	582.18	555.923	428.143	517.373	491.662	398.235	443.664	387.81	350.344
SAR11_0240	Malate dehydrogenase	882	882	693	852	667	701	740	637	496	674	693	714	898	1100	575	934	594	685	740	863	689	606	608	545	566.921	566.921	572.166	712.241	650.989	639.797	832.763	811.103	781.609	873.736	879.998	876.644	990.688	1024.12	870.53	999.324	971.009	906.611	932.474	961.55	861.457	994.295	831.193	733.106
SAR11_0241	Methylmalonate-semialdehyde dehydrogenase [acylating] (MMSDH)	1331	1331	1058	1453	1120	1248	1354	1067	917	1292	1311	1270	1480	1834	937	1520	929	1026	1205	1325	1011	839	960	877	551.452	551.452	563.054	782.941	704.598	734.201	982.164	875.743	931.435	1079.59	1073.07	1005.09	1052.44	1100.61	914.39	1048.28	978.877	875.293	978.741	951.596	814.781	887.32	845.951	760.406
SAR11_0242	Succinate dehydrogenase iron-sulfur protein	151	151	112	148	149	152	165	128	82	134	110	118	184	217	93	202	109	113	180	146	123	79	84	79	120.758	120.758	115.051	153.934	180.934	172.605	231.025	202.783	160.771	216.128	173.791	180.257	252.56	251.365	175.18	268.903	221.691	186.078	282.204	202.395	191.34	161.27	142.877	132.216
SAR11_0243	succinate dehydrogenase	2589	2589	1968	2308	1908	2023	2017	1613	1385	1734	1759	1807	1996	2584	1477	2066	1302	1676	1669	1888	1607	1156	1413	1294	903.864	903.864	882.534	1047.95	1011.45	1002.85	1232.86	1115.55	1185.43	1220.92	1213.2	1205.04	1196.02	1306.68	1214.55	1200.63	1156.02	1204.82	1142.3	1142.56	1091.31	1030.19	1049.2	945.415
SAR11_0244	possible membrane portion of succinate dehydrogenase	6	6	1	11	3	5	5	14	4	6	4	4	6	12	11	16	8	10	7	6	6	6	9	8	11.3575	11.3575	2.43146	27.0806	8.62278	13.4392	16.5706	52.4981	18.5629	22.906	14.9585	14.4632	19.4935	32.9018	49.0442	50.4148	38.5128	38.977	25.9766	19.6875	22.0925	28.9916	36.2343	31.6912
SAR11_0245	aspartate-semialdehyde dehydrogenase	205	205	170	226	188	151	147	165	108	161	159	163	203	209	148	210	116	139	189	137	143	114	96	127	126.639	126.639	134.895	181.574	176.345	132.452	158.988	201.92	163.565	200.588	194.046	192.341	215.236	187.01	215.346	215.942	182.244	176.809	228.889	146.703	171.834	179.765	126.133	164.185
SAR11_0246	GcvT-like Aminomethyltransferase protein	201	201	108	193	143	130	164	105	92	133	122	108	151	188	92	186	90	94	179	120	89	72	95	101	112.086	112.086	77.3599	139.974	121.084	102.937	160.117	115.992	125.776	149.581	134.404	115.041	144.524	151.852	120.839	172.654	127.639	107.935	195.687	115.997	96.5401	102.489	112.674	117.868
SAR11_0247	hydrolase	59	59	28	63	52	43	45	47	40	55	58	36	62	74	39	55	25	38	79	31	28	31	13	39	47.0014	47.0014	28.6518	65.273	62.9008	48.6405	62.7635	74.172	78.1219	88.3666	91.2813	54.7814	84.773	85.3879	73.1789	72.9336	50.6503	62.3332	123.378	42.8083	43.3888	63.039	22.0266	65.019
SAR11_0248	Acyl-CoA synthetases (AMP-forming)/AMP-acid ligases II	403	403	272	434	286	263	329	223	204	301	300	241	336	373	235	372	186	224	410	308	224	187	236	219	153.131	153.131	132.759	214.478	165.013	141.901	218.872	167.86	190.039	230.671	225.203	174.923	219.132	205.293	210.324	235.292	179.744	175.26	305.418	202.87	165.565	181.38	190.728	174.149
SAR11_0249	acyl-CoA dehydrogenase	481	481	410	475	364	362	401	298	269	309	298	286	403	493	264	393	225	281	375	352	246	253	247	288	168.782	168.782	184.799	216.775	193.944	180.369	246.355	207.148	231.413	218.679	206.582	191.699	242.713	250.573	218.196	229.551	200.792	203.032	257.967	214.107	167.91	226.616	184.341	211.49
SAR11_0250	3-isopropylmalate dehydrogenase	501	501	401	502	408	435	487	392	328	486	427	436	576	743	342	573	398	388	500	543	453	340	407	342	280.137	280.137	288.013	365.065	346.407	345.376	476.757	434.212	449.635	548.069	471.688	465.683	552.792	601.765	450.423	533.326	565.977	446.726	548.092	526.308	492.71	485.289	484.029	400.198
SAR11_0251	3-isopropylmalate dehydratase	76	76	46	81	47	40	51	48	35	61	53	59	66	82	40	66	49	61	91	66	52	33	34	29	76.8674	76.8674	59.7615	106.549	72.1806	57.4459	90.3098	96.1729	86.7862	124.43	105.901	113.986	114.572	120.129	95.2908	111.116	126.04	127.038	180.435	115.712	102.304	85.1984	73.1395	61.3823
SAR11_0252	3-isopropylmalate dehydratase large subunit	745	745	544	811	660	641	686	629	484	680	672	601	829	1055	535	949	578	528	718	768	601	503	549	486	328.45	328.45	308.068	465.016	441.826	401.275	529.508	549.347	523.133	604.628	585.298	506.126	627.299	673.707	555.558	696.442	648.073	479.318	620.567	586.924	515.404	566.069	514.79	448.4
SAR11_0253	50S ribosomal protein L19	440	440	318	350	360	317	310	340	264	309	364	329	343	454	261	434	238	279	277	327	323	275	277	349	550.209	550.209	510.783	569.216	683.552	562.866	678.691	842.242	809.343	779.292	899.23	785.855	736.166	822.312	768.737	903.38	756.894	718.382	679.056	708.81	785.666	877.801	736.714	913.307
SAR11_0254	tRNA (Guanine-N(1)-)-methyltransferase	605	605	502	472	369	405	372	351	306	315	367	388	432	497	380	484	324	366	379	429	370	291	293	334	545.103	545.103	580.981	553.094	504.828	518.142	586.816	626.489	675.925	572.401	653.257	667.769	668.058	648.613	806.435	725.896	742.423	679.018	669.443	670.02	648.464	669.276	561.482	629.777
SAR11_0255	30S ribosomal protein S16	1413	1413	1161	1000	840	945	856	671	554	802	782	766	893	994	666	1019	637	746	756	990	821	618	724	763	1637.88	1637.88	1728.65	1507.55	1478.47	1555.4	1737.19	1540.79	1574.35	1874.91	1790.77	1696.05	1776.63	1668.9	1818.34	1966.16	1877.85	1780.55	1717.95	1989.21	1851.15	1828.59	1784.93	1850.89
SAR11_0256	signal recognition particle protein	935	935	651	865	654	624	659	501	397	740	592	535	600	761	407	655	451	503	627	599	451	366	473	494	425.865	425.865	380.87	512.402	452.306	403.567	525.511	452.044	443.307	679.765	532.693	465.464	469.05	502.055	436.634	496.601	522.42	471.743	559.86	472.928	399.574	425.53	458.212	470.873
SAR11_0257	Diaminopimelate epimerase (DAP epimerase)	171	171	128	128	91	123	121	77	59	110	84	82	123	132	58	120	75	75	140	98	84	55	90	76	128.299	128.299	123.359	124.902	103.672	131.039	158.945	114.446	108.526	166.451	124.509	117.52	158.394	143.452	102.498	149.869	143.11	115.868	205.923	127.456	122.593	105.336	143.619	119.332
SAR11_0258	cell division particle	153	153	98	178	72	82	144	73	57	125	92	86	128	122	50	138	53	65	201	101	75	45	76	57	103.164	103.164	84.8786	156.096	73.7163	78.5094	169.995	97.5086	94.225	169.986	122.552	110.766	148.134	119.152	79.409	154.89	90.8858	90.2459	265.696	118.05	98.3692	77.4531	108.992	80.432
SAR11_0259	Unknown protein	40	40	12	36	32	8	14	27	9	20	20	15	9	11	19	26	4	10	46	7	11	13	2	15	43.8996	43.8996	16.9168	51.3851	53.3267	12.467	26.9008	58.7013	24.2157	44.2688	43.3636	31.4459	16.9531	17.4864	49.1153	47.4985	11.1646	22.5984	98.9714	13.317	23.483	36.4194	4.66848	34.4516
SAR11_0260	Transporter	75	75	47	112	52	53	64	56	31	51	56	55	90	85	26	72	40	48	97	50	61	28	42	45	51.9283	51.9283	41.7999	100.854	54.6688	52.1062	77.5815	76.8092	52.6209	71.2163	76.5994	72.7406	106.953	85.2447	42.4012	82.9814	70.4345	68.4322	131.664	60.0095	82.1548	49.4868	61.8495	65.2036
SAR11_0262	possible transmembrane protein	98	98	90	53	78	74	53	41	47	30	48	50	46	34	50	60	23	32	47	72	44	40	47	51	337.003	337.003	397.544	237.038	407.283	361.335	319.094	279.302	396.241	208.063	326.095	328.435	271.502	169.353	404.986	343.451	201.149	226.587	316.852	429.188	294.321	351.121	343.756	367.024
SAR11_0263	amidase	472	472	363	501	323	317	384	283	217	374	324	308	382	455	252	409	242	298	455	346	253	216	256	219	218.356	218.356	215.708	301.436	226.893	208.235	311.022	259.354	246.115	348.949	296.117	272.174	303.315	304.889	274.591	314.958	284.723	283.868	412.654	277.465	227.67	255.074	251.889	212.024
SAR11_0264	mannitol transporter	860	860	687	827	634	744	639	512	434	567	604	630	697	871	386	728	471	508	688	650	598	435	472	436	390.842	390.842	401.046	488.812	437.508	480.116	508.44	460.952	483.556	519.7	542.294	546.909	543.679	573.359	413.193	550.732	544.386	475.383	612.975	512.063	528.646	504.639	456.236	414.673
SAR11_0265	mannitol transporter	750	750	653	719	601	568	575	490	440	481	491	461	559	726	379	602	353	438	502	522	477	367	409	387	793.57	793.57	887.508	989.434	965.59	853.382	1065.19	1027.08	1141.38	1026.45	1026.36	931.744	1015.18	1112.67	944.552	1060.29	949.909	954.278	1041.31	957.419	981.755	991.24	920.433	856.943
SAR11_0266	TRAP dicarboxylate transporter - DctP subunit (mannitol/chloroaromatic compounds)	58126	58126	46203	41334	36470	41330	27188	24561	18380	20143	21448	23433	19537	23114	15356	21669	14739	20472	19084	24121	22578	16392	21131	21233	31070	31070	31723.2	28735.1	29600.6	31369.5	25444	26007.6	24086.3	21715.1	22649.2	23926	17924.1	17895.8	19333.6	19280.4	20036.5	22532.5	19998.3	22349.8	23475.6	22366.2	24023.5	23752
SAR11_0267	ABC sugar transporter	127	127	55	149	78	75	71	40	48	66	57	54	77	71	48	98	40	51	120	41	36	31	45	45	73.1947	73.1947	40.7168	111.685	68.2597	61.3773	71.6424	45.6687	67.8221	76.7161	64.9001	59.4485	76.1682	59.2707	65.1597	94.0173	58.6298	60.5233	135.584	40.9607	40.3589	45.6064	55.1611	54.2756
SAR11_0268	ABC sugar transporter	92	92	28	123	47	53	55	48	29	57	40	39	67	64	36	90	43	39	116	36	39	34	15	39	52.7283	52.7283	20.6134	91.6844	40.9023	43.1323	55.1893	54.498	40.7482	65.8867	45.2909	42.6965	65.908	53.1303	48.5983	85.8627	62.6769	46.0254	130.336	35.7657	43.4792	49.7421	18.2849	46.7776
SAR11_0269	putative ABC transport protein	93	93	70	140	77	73	69	63	47	45	54	42	69	76	47	80	39	54	110	32	56	37	30	39	67.804	67.804	65.5549	132.75	85.2427	75.5729	88.0759	90.9904	84.0087	66.1685	77.7787	58.4916	86.3432	80.2586	80.711	97.0886	72.3136	81.0668	157.223	40.4417	79.4184	68.8593	46.5198	59.505
SAR11_0270	Binding-protein-dependent transport systems inner membrane component	183	183	124	174	132	135	116	87	57	85	92	93	89	84	45	107	54	76	162	53	78	74	58	79	131.561	131.561	114.507	162.69	144.094	137.81	146.006	123.902	100.463	123.243	130.665	127.712	109.818	87.4706	76.1994	128.046	98.731	112.504	228.32	66.0481	109.077	135.799	88.6849	118.856
SAR11_0271	putative ABC transporter solute-binding protein	8043	8043	6433	8141	6849	7829	3894	3536	3141	2520	2356	2690	2271	2541	1766	2596	1763	2290	2286	2750	2579	1975	2565	2587	3241.21	3241.21	3329.95	4266.78	4190.93	4479.87	2747.39	2822.83	3103.21	2048.12	1875.68	2070.68	1570.77	1483.2	1676.26	1741.4	1806.86	1900.21	1805.99	1921.01	2021.63	2031.63	2198.47	2181.73
SAR11_0272	alcohol dehydrogenase (Zn containing) (adh-5)	1102	1102	771	1054	859	954	546	466	320	407	317	405	416	466	328	509	323	364	488	536	390	295	392	372	795.013	795.013	714.467	988.934	940.979	977.264	689.638	665.981	565.974	592.18	451.801	558.109	515.102	486.95	557.351	611.246	592.623	540.718	690.182	670.293	547.291	543.255	601.483	561.633
SAR11_0273	transcriptional regulator	635	635	501	557	507	562	431	408	293	420	412	390	448	596	316	424	266	365	417	353	344	262	278	315	362.932	362.932	367.811	414.038	440.001	456.098	431.285	461.95	410.557	484.136	465.204	425.782	439.477	493.405	425.403	403.388	386.648	429.557	467.239	349.731	382.446	382.245	337.941	376.772
SAR11_0274	major facilitator superfamily transporter	192	192	114	263	124	116	167	127	76	175	127	115	167	190	102	216	105	114	262	115	104	65	94	113	97.574	97.574	74.417	173.829	95.686	83.7069	148.588	127.855	94.6892	179.365	127.506	111.635	145.665	139.86	122.094	182.723	135.708	119.293	261.027	101.307	102.808	84.3208	101.603	120.179
SAR11_0275	probable dehydrogenase	430	430	327	398	308	274	296	214	204	264	283	247	310	337	223	377	198	227	356	265	248	167	219	223	278.997	278.997	272.53	335.852	303.442	252.437	336.248	275.061	324.501	345.464	362.755	306.126	345.223	316.714	340.799	407.173	326.723	303.273	452.828	298.047	313	276.59	302.218	302.798
SAR11_0276	(S)-2-hydroxy-acid oxidase	142	142	87	105	93	75	89	78	71	105	74	100	119	158	89	96	59	112	121	91	77	56	78	79	67.8209	67.8209	53.3739	65.2226	67.4453	50.8636	74.4219	73.7993	83.1357	101.142	69.8235	91.2319	97.5504	109.304	100.122	76.3224	71.6655	110.146	113.295	75.3397	71.5363	68.2734	79.2345	78.9621
SAR11_0277	(S)-2-hydroxy-acid oxidase	189	189	101	207	122	121	170	131	100	150	117	120	167	192	106	196	93	122	207	102	109	84	89	108	92.1892	92.1892	63.2812	131.317	90.3592	83.8059	145.179	126.582	119.584	147.563	112.745	111.808	139.811	135.652	121.783	159.14	115.368	122.534	197.943	86.2434	103.42	104.589	92.3322	110.245
SAR11_0278	(S)-2-hydroxy-acid oxidase	831	831	646	975	648	736	728	664	509	709	745	672	919	1076	555	885	554	584	789	774	584	479	585	456	343.605	343.605	343.104	524.32	406.843	432.122	527.018	543.888	515.977	591.25	608.568	530.761	652.2	644.431	540.522	609.126	582.574	497.219	639.568	554.762	469.712	505.571	514.468	394.584
SAR11_0279	probable aspartate transaminase	589	589	489	570	469	421	505	366	297	393	407	343	556	664	353	584	334	376	443	518	397	304	355	350	313.215	313.215	334.019	394.217	378.699	317.892	470.169	385.559	387.202	421.489	427.579	348.412	507.468	511.447	442.144	516.947	451.707	411.71	461.83	477.49	410.656	412.657	401.513	389.504
SAR11_0280	l-lactate dehydrogenase	274	274	195	314	217	179	292	192	158	256	222	228	249	331	153	286	169	202	311	236	191	151	142	146	147.224	147.224	134.585	219.427	177.044	136.569	274.692	204.367	208.132	277.418	235.654	234.01	229.633	257.609	193.634	255.799	230.939	223.489	327.596	219.81	199.628	207.106	162.278	164.171
SAR11_0281	Unknown protein	338	338	267	284	288	297	293	221	181	228	225	227	243	307	166	299	186	205	227	260	219	166	199	175	410.229	410.229	416.252	448.293	530.758	511.843	622.606	531.355	538.57	558.099	539.495	526.268	506.201	539.702	474.548	604.069	574.124	512.319	540.116	547.004	517.029	514.288	513.698	444.493
SAR11_0282	Uncharacterized protein involved in biosynthesis of c-type cytochromes	6	6	0	9	4	0	3	4	1	5	2	3	1	4	5	0	1	6	10	1	5	2	0	2	9.74779	9.74779	0	19.0165	9.86754	0	8.5332	12.8735	3.98299	16.3829	6.41918	9.30996	2.78844	9.41284	19.1332	0	4.13179	20.0716	31.8498	2.81619	15.801	8.29419	0	6.79989
SAR11_0283	Cytochrome C biogenesis protein ccmG	35	35	14	44	35	28	31	27	30	23	36	51	38	68	38	46	20	32	41	39	30	14	26	24	41.5028	41.5028	21.3242	67.8572	63.019	47.1453	64.3587	63.4244	87.2137	55.0052	84.3348	115.518	77.3393	116.795	106.134	90.7974	60.3146	78.1333	95.3113	80.1644	69.1976	42.3766	65.5734	59.5576
SAR11_0284	Cytochrome c-type biogenesis protein	143	143	81	204	107	95	116	94	92	123	141	121	162	166	128	159	65	108	215	102	117	93	87	89	47.1325	47.1325	34.2929	87.4477	53.5503	44.461	66.9389	61.3755	74.3406	81.7629	91.8118	76.1801	91.6445	79.2498	99.3703	87.2343	54.4855	73.2968	138.923	58.2763	75.012	78.2449	60.9885	61.3891
SAR11_0285	Cytochrome c-type biogenesis protein	87	87	43	98	46	59	58	52	47	66	67	73	74	86	52	94	53	59	97	50	51	28	40	43	128.218	128.218	81.4018	187.841	102.94	123.468	149.656	151.816	169.818	196.174	195.074	205.506	187.184	183.584	180.508	230.603	198.65	179.044	280.255	127.734	146.205	105.336	125.382	132.622
SAR11_0286	Heme exporter protein D	239	239	138	90	193	105	84	174	97	88	159	135	155	193	95	175	53	98	153	63	121	103	46	137	648.848	648.848	481.237	317.776	795.603	404.767	399.264	935.788	645.611	481.831	852.78	700.085	722.244	758.941	607.479	790.841	365.935	547.833	814.306	296.478	638.986	713.791	265.612	778.363
SAR11_0287	heme exporter protein	414	414	308	354	295	273	295	272	224	313	264	304	338	348	246	286	175	237	252	233	235	187	199	237	360.422	360.422	344.426	400.818	389.966	337.477	449.643	469.097	478.093	549.568	454.056	505.54	505.05	438.829	504.438	414.46	387.464	424.85	430.093	351.62	397.959	415.567	368.475	431.793
SAR11_0288	conserved hypothetical protein	347	347	208	124	171	120	76	152	89	110	165	117	191	185	128	165	63	131	143	86	136	142	73	180	669.121	669.121	515.197	310.979	500.686	328.569	256.581	580.633	420.745	427.794	628.57	430.955	632.143	516.717	581.363	529.62	308.957	520.143	540.583	287.462	510.122	698.96	299.394	726.381
SAR11_0289	intracellular septation protein A	193	193	149	184	178	140	138	138	110	112	146	153	189	189	82	171	100	111	153	112	138	81	85	100	216.42	216.42	214.616	268.344	303.078	222.915	270.929	306.551	302.404	253.294	323.436	327.721	363.756	306.979	216.579	319.185	285.183	256.295	336.344	217.704	301.01	231.854	202.724	234.67
SAR11_0290	conserved hypothetical protein	51	51	34	74	36	36	25	33	26	49	34	33	51	71	31	50	29	30	88	31	31	36	21	27	91.5021	91.5021	78.3564	172.674	98.0748	91.7137	78.5302	117.289	114.364	177.306	120.513	113.096	157.05	184.512	131.004	149.326	132.325	110.83	309.524	96.4118	108.189	164.874	80.1355	101.377
SAR11_0291	integral membrane protein	2713	2713	1878	1321	1440	1397	1034	1228	939	1255	1393	1526	1716	1926	1323	1555	882	1273	1118	1136	1414	1059	974	1384	2402.44	2402.44	2136.16	1521.39	1936.24	1756.59	1603.09	2154.19	2038.55	2241.37	2436.96	2581.24	2608.12	2470.39	2759.47	2292.13	1986.34	2321.18	1940.87	1743.77	2435.64	2393.8	1834.45	2564.81
SAR11_0292	probable aldo/keto reductase-family protein tas	508	508	439	485	405	373	412	289	239	309	262	254	376	436	203	338	238	293	367	356	286	192	244	257	302.933	302.933	336.265	376.148	366.717	315.836	430.146	341.4	349.409	371.627	308.659	289.326	384.838	376.595	285.129	335.51	360.946	359.772	429.042	367.993	331.749	292.262	309.469	320.725
SAR11_0293	conserved hypothetical protein	336	336	286	281	239	267	227	196	158	238	198	219	268	304	153	268	148	167	221	262	205	172	156	168	410.215	410.215	448.511	446.182	443.061	462.865	485.215	474.036	472.915	586.024	477.564	510.726	561.583	537.59	439.973	544.644	459.533	419.822	528.951	554.473	486.84	536.03	405.08	429.238
SAR11_0294	Argininosuccinate synthase (Citrulline--aspartate ligase)	200	200	128	219	156	132	172	136	133	182	146	150	208	216	126	223	109	127	226	167	129	106	132	114	104.206	104.206	85.666	148.403	123.419	97.6581	156.902	140.374	169.891	191.25	150.283	149.289	186.009	163.013	154.631	193.408	144.435	136.252	230.846	150.83	130.742	140.98	146.279	124.304
SAR11_0295	Predicted dithiol-disulfide isomerase involved in polyketide biosynthesis	33	33	21	49	33	22	39	14	14	26	37	41	53	45	18	53	19	33	67	32	29	13	15	18	33.0526	33.0526	27.0175	63.8295	50.1879	31.2885	68.3899	27.7781	34.3774	52.5208	73.213	78.4417	91.1117	65.2845	42.4645	88.3636	48.3981	68.0585	131.558	55.5583	56.5002	33.2371	31.9542	37.7295
SAR11_0296	possible transmembrane protein	712	712	517	443	540	522	348	418	351	352	502	431	456	586	388	546	254	497	432	317	495	333	268	406	960.168	960.168	895.556	776.971	1105.75	999.559	821.642	1116.67	1160.46	957.363	1337.41	1110.24	1055.45	1144.64	1232.43	1225.65	871.132	1380.07	1142.1	741.027	1298.47	1146.31	768.682	1145.8
SAR11_0297	Phosphate-starvation-inducible E	172	172	110	107	98	98	79	104	85	94	112	108	140	157	103	122	53	93	129	71	135	85	76	125	279.437	279.437	229.553	226.085	241.755	226.075	224.708	334.712	338.554	307.999	359.474	335.159	390.382	369.454	394.144	329.929	218.985	311.111	410.862	199.95	426.628	352.503	262.611	424.993
SAR11_0298	DNA photolyase-like protein	66	66	40	63	32	39	39	45	37	41	42	41	56	74	37	72	34	36	93	54	47	22	26	32	35.7419	35.7419	27.8246	44.3719	26.3134	29.9895	36.9772	48.2758	49.1235	44.78	44.9343	42.412	52.051	58.0459	47.1952	64.9041	46.8269	40.1433	98.7343	50.6915	49.5099	30.412	29.9469	36.2661
SAR11_0299	possible transmembrane protein	23	23	14	39	5	14	18	15	4	15	6	11	16	14	11	27	11	6	21	7	11	6	10	12	64.1291	64.1291	50.1406	141.425	21.1685	55.4276	87.8689	82.8517	27.3427	84.35	33.0501	58.5857	76.5692	56.5407	72.2407	125.313	78.0015	34.4473	114.788	33.8324	59.6596	42.7038	59.3023	70.0205
SAR11_0300	Glutamine amidotransferase class-I	79	79	54	107	45	59	68	42	51	67	43	59	63	72	57	83	30	58	93	57	40	33	32	42	67.9164	67.9164	59.6316	119.637	58.7427	72.0228	102.351	71.5286	107.491	116.169	73.0316	96.8882	92.9598	89.6573	115.421	118.777	65.5921	102.672	156.741	84.9434	66.8911	72.4186	58.5116	75.5638
SAR11_0301	marC family protein	103	103	38	65	69	56	57	63	51	44	59	54	60	68	57	54	34	40	67	48	54	32	22	46	104.689	104.689	49.6114	85.9231	106.489	80.8205	101.432	126.849	127.083	90.1949	118.47	104.84	104.67	100.11	136.458	91.3613	87.887	83.7143	133.502	84.569	106.762	83.0236	47.5587	97.8447
SAR11_0302	putative transmembrane protein	26	26	13	26	16	30	23	16	13	30	29	27	35	32	17	35	18	14	36	25	25	14	12	29	38.8734	38.8734	24.9665	50.5577	36.324	63.6901	60.2065	47.3895	47.6515	90.4623	85.6589	77.1108	89.8162	69.3003	59.8675	87.1071	68.444	43.1007	105.52	64.7929	72.7077	53.4314	38.1597	90.7391
SAR11_0303	deoxyribodipyrimidine photolyase-related protein	193	193	122	218	119	104	139	122	87	139	126	122	157	189	99	169	82	129	191	112	130	73	76	88	80.1234	80.1234	65.0575	117.704	75.0142	61.3065	101.031	100.333	88.5474	116.381	103.34	96.7462	111.869	113.65	96.8055	116.787	86.5763	110.273	155.449	80.5987	104.98	77.3595	67.1059	76.4543
SAR11_0304	short chain dehydrogenase	315	315	294	300	266	286	276	188	158	242	195	233	280	367	162	262	163	184	237	222	171	151	175	201	290.149	290.149	347.851	359.39	372.037	374.065	445.098	343.045	356.798	449.565	354.846	409.957	442.666	489.646	351.47	401.715	381.84	348.984	427.967	354.463	306.385	355.039	342.841	387.457
SAR11_0305	glucose dehydrogenase (pyrroloquinoline-quinone) precursor	143	143	91	221	92	124	162	126	78	154	124	114	176	180	102	176	99	108	202	116	105	62	64	73	81.0575	81.0575	66.2573	162.923	79.1843	99.8044	160.771	141.485	108.394	176.054	138.859	123.434	171.229	147.787	136.182	166.064	142.717	126.054	224.471	113.978	115.773	89.7094	77.1582	86.5958
SAR11_0306	hypothetical protein SC5C7.08 SC5C7.08	159	159	102	144	80	93	118	94	65	93	99	93	127	133	71	122	81	66	133	70	86	67	51	60	93.4649	93.4649	77.017	110.09	71.4061	77.6257	121.442	109.462	93.674	110.256	114.969	104.425	128.133	113.242	98.3043	119.376	121.093	79.8863	153.269	71.3275	98.3356	100.535	63.7627	73.8107
SAR11_0307	methylenetetrahydrofolate dehydrogenase	475	475	403	452	377	333	344	277	205	278	282	281	310	379	199	334	191	238	314	303	231	205	247	257	347.539	347.539	378.747	430.112	418.837	345.959	440.66	401.488	367.72	410.224	407.618	392.724	389.295	401.656	342.945	406.782	355.407	358.561	450.392	384.291	328.762	382.871	384.372	393.513
SAR11_0308	Mechanosensitive ion channel	524	524	388	403	360	323	290	280	211	262	287	317	354	457	252	380	231	267	345	306	305	226	243	268	298.663	298.663	284.064	298.737	311.564	261.411	289.39	316.148	294.84	301.174	323.167	345.129	346.306	377.287	338.309	360.529	334.846	313.356	385.497	302.328	338.151	328.812	294.578	319.67
SAR11_0309	Uroporphyrinogen III synthase HEM4	30	30	7	44	8	11	28	10	6	9	8	16	16	17	7	30	10	12	43	7	13	15	9	4	26.5659	26.5659	7.96225	50.6745	10.7569	13.8314	43.4107	17.5423	13.0259	16.0736	13.9955	27.0641	24.3181	21.8051	14.6003	44.2211	22.5209	21.8807	74.6487	10.745	22.3927	33.9065	16.9508	7.41275
SAR11_0310	hydroxymethylbilane synthase	67	67	34	101	23	32	74	36	22	30	46	35	52	36	28	58	27	21	73	24	23	16	20	24	44.8831	44.8831	29.2565	87.9961	23.3954	30.4389	86.7912	47.7742	36.1314	40.5318	60.878	44.7866	59.7886	34.9314	44.1803	64.6758	45.9997	28.967	95.8699	27.8693	29.9707	27.36	28.4959	33.6462
SAR11_0311	O-sialoglycoprotein endopeptidase	235	235	153	226	137	155	202	129	90	166	126	107	158	188	104	163	109	106	176	133	98	85	96	68	135.439	135.439	113.267	169.402	119.892	126.846	203.828	147.282	127.166	192.953	143.463	117.796	156.293	156.942	141.179	156.376	159.766	125.794	198.856	132.872	109.866	125.05	117.677	82.0165
SAR11_0312	potential Sulfotransferase domain	54	54	22	34	52	29	27	32	27	25	36	22	20	23	19	36	10	26	37	13	29	20	6	23	39.5097	39.5097	20.676	32.3536	57.7706	30.1286	34.5867	46.3813	48.4314	36.8907	52.0364	30.7471	25.1158	24.3749	32.7435	43.8448	18.6077	39.1706	53.0716	16.4877	41.2732	37.3532	9.33696	35.2171
SAR11_0313	Uncharacterized conserved protein	54	54	28	56	30	21	39	37	20	42	28	21	32	21	15	34	31	11	54	24	11	11	26	19	80.7371	80.7371	53.774	108.893	68.1075	44.583	102.089	109.588	73.3101	126.647	82.7051	59.975	82.1177	45.4784	52.8242	84.6183	117.876	33.8648	158.279	62.2011	31.9914	41.9818	82.6795	59.4497
SAR11_0314	acetyl-CoA synthase	1044	1044	771	1062	797	780	851	611	447	736	648	581	704	915	453	872	530	522	833	724	506	394	491	456	315.846	315.846	299.615	417.862	366.123	335.073	450.754	366.183	331.54	449.075	387.297	335.755	365.556	400.96	322.801	439.134	407.787	325.178	494.05	379.682	297.773	304.27	315.937	288.706
SAR11_0315	potential esterase	85	85	49	100	61	45	61	43	40	58	58	46	55	62	40	74	41	29	112	44	56	35	29	48	84.3168	84.3168	62.4347	129.012	91.8796	63.3839	105.94	84.4981	97.2768	116.035	113.663	87.1615	93.6408	89.0826	93.4583	122.189	103.434	59.2339	217.803	75.6581	108.055	88.6242	61.184	99.6445
SAR11_0316	Na+/solute symporter (Ssf family)	53025	53025	41911	37766	32895	38103	23565	21443	18492	16725	17883	19856	16330	18638	13024	18743	12265	18041	17233	21503	21653	15774	20394	20001	18143.5	18143.5	18420.6	16806.5	17090.9	18512.8	14117.1	14534.8	15512.4	11541.8	12088.6	12977.9	9590.35	9237.33	10496.6	10675.5	10673.1	12711	11559.9	12754	14411.9	13777.5	14841.9	14322.2
SAR11_0317	Ribulose-phosphate 3-epimerase	113	113	101	140	82	76	123	76	54	108	94	98	98	116	54	125	63	64	119	63	62	62	50	47	105.978	105.978	121.672	170.765	116.773	101.209	201.965	141.199	124.161	204.28	174.164	175.563	157.75	157.58	119.287	195.143	150.266	123.593	218.793	102.42	113.107	148.428	99.7357	92.2467
SAR11_0318	Conserved hypothetical protein	25	25	10	45	10	12	28	24	7	26	18	13	27	30	10	32	5	12	72	8	11	11	5	22	9.6056	9.6056	4.93537	22.487	5.83416	6.54691	18.8356	18.2675	6.59381	20.1477	13.6632	9.54112	17.8055	16.696	9.04996	20.4663	4.88582	9.49385	54.2336	5.32822	8.22125	10.7886	4.08601	17.6898
SAR11_0319	Bifunctional purine biosynthesis protein	156	156	99	132	95	74	122	74	72	103	96	97	104	128	97	147	67	68	170	103	88	79	59	87	62.8656	62.8656	51.2459	69.1826	58.1308	42.3439	86.0765	59.075	71.1337	83.713	76.4284	74.6676	71.9332	74.7144	92.071	98.608	68.6668	56.4254	134.304	71.9504	68.9814	81.2652	50.5691	73.3711
SAR11_0321	Putative pterin-4-alpha-carbinolamine dehydratase	68	68	38	37	19	36	26	32	18	28	36	44	26	29	25	24	23	22	27	22	29	23	34	22	122.003	122.003	87.5748	86.3369	51.7617	91.7137	81.6714	113.735	79.1749	101.318	127.602	150.794	80.0647	75.3641	105.648	71.6767	104.947	81.2756	94.9677	68.4213	101.209	105.336	129.743	82.6039
SAR11_0322	Uncharacterized protein	124	124	51	49	72	58	45	53	43	38	45	37	46	53	27	62	24	48	52	26	54	50	25	53	119.555	119.555	63.1611	61.4434	105.407	79.4042	75.9615	101.229	101.641	73.8916	85.7141	68.1425	76.1219	74.0162	61.3156	99.5045	58.849	95.2934	98.2878	43.4536	101.274	123.056	51.266	106.939
SAR11_0323	Putative ubiquinone biosynthesis monooxgenase COQ6	25	25	11	28	13	9	26	31	12	29	13	26	32	20	13	33	8	9	39	12	19	5	9	11	13.646	13.646	7.71249	19.8774	10.7747	6.97558	24.8471	33.5206	16.0584	31.9251	14.0186	27.1089	29.9795	15.8126	16.7137	29.9838	11.1055	10.1155	41.7333	11.3542	20.1735	6.96668	10.4485	12.5654
SAR11_0324	cell division protein	259	259	158	309	170	146	186	147	112	211	163	162	223	238	136	296	121	106	284	162	134	98	132	134	76.67	76.67	60.0783	118.965	76.4133	61.3691	96.3995	86.2038	81.2827	125.972	95.3253	91.6036	113.302	102.049	94.826	145.856	91.095	64.6113	164.815	83.1282	77.1598	74.0527	83.1083	83.0133
SAR11_0325	Outer membrane lipoprotein carrier protein	28	28	6	31	1	6	19	6	1	13	5	6	9	7	2	27	2	10	57	3	7	0	5	11	31.2281	31.2281	8.59554	44.9658	1.69348	9.50187	37.1002	13.2563	2.73427	29.2413	11.0167	12.7823	17.2281	11.3081	5.25387	50.1253	5.67283	22.9649	124.627	5.79984	15.1861	0	11.8605	25.6742
SAR11_0326	putative acetyltransferase	16	16	7	26	14	4	16	8	7	19	13	10	17	17	7	21	9	7	49	6	4	4	7	3	19.6503	19.6503	11.0429	41.5295	26.1079	6.97558	34.4037	19.4636	21.0766	47.0619	31.5419	23.4596	35.8348	30.2416	20.2493	42.9314	28.1109	17.7021	117.977	12.7734	9.55587	12.54	18.2849	7.71059
SAR11_0327	Histidine triad (HIT) protein	40	40	21	28	24	15	37	20	20	32	22	12	33	43	21	32	14	19	22	16	24	11	17	21	67.6486	67.6486	45.6198	61.5873	61.6317	36.0214	109.556	67.0057	82.9245	109.148	73.5049	38.7661	95.7899	105.335	83.6528	90.0855	60.2157	66.1651	72.9412	46.9058	78.9534	47.4876	61.1494	74.325
SAR11_0328	phosphoribosyl-ATP diphosphatase with Escherichia coli pyrophosphohydrolase MazG domain	73	73	34	62	50	53	50	29	22	43	21	50	41	45	27	45	27	37	50	36	22	24	20	42	147.666	147.666	88.343	163.111	153.576	152.232	177.078	116.209	109.103	175.426	83.9214	193.197	142.347	131.849	128.643	151.522	138.901	154.112	198.28	126.232	86.5649	123.925	86.0465	177.797
SAR11_0329	Imidazole glycerol phosphate synthase subunit of hisF	172	172	96	295	132	93	178	82	59	166	116	112	162	180	63	178	92	96	249	102	73	81	92	72	140.827	140.827	100.963	314.133	164.107	108.121	255.161	133.001	118.431	274.115	187.634	175.165	227.657	213.47	121.496	242.596	191.571	161.848	399.677	144.766	116.263	169.29	160.21	123.369
SAR11_0330	phosphoribosylformimino-5-aminoimidazole carboxamide ribotide isomerase	61	61	52	86	45	37	71	48	31	46	35	42	80	60	47	68	33	53	116	30	31	31	31	36	52.4418	52.4418	57.423	96.1568	58.7427	45.1669	106.867	81.747	65.3376	79.7576	59.4443	68.9713	118.044	74.7144	95.1717	97.3111	72.1514	93.821	195.504	44.7071	51.8406	68.0296	56.6831	64.7689
SAR11_0331	Imidazole glycerol phosphate synthase subunit of hisH	84	84	83	107	75	81	76	58	44	88	84	80	76	98	56	105	39	53	97	78	68	40	48	52	82.9262	82.9262	105.251	137.382	112.426	113.545	131.36	113.429	106.493	175.211	163.827	150.86	128.775	140.134	130.216	172.547	97.9175	107.737	187.731	133.479	130.582	100.8	100.786	107.432
SAR11_0332	imidazoleglycerol-phosphate dehydratase	424	424	379	362	346	273	291	252	227	227	225	239	286	342	139	287	191	174	248	241	216	186	176	231	444.077	444.077	509.878	493.1	550.253	406	533.607	522.849	582.871	479.496	465.554	478.148	514.121	518.829	342.902	500.357	508.755	375.248	509.208	437.539	440.055	497.272	392.058	506.316
SAR11_0333	ATP-dependent protease	1697	1697	1155	618	584	543	469	406	321	642	575	604	698	785	544	466	359	512	431	503	460	365	467	500	2035.69	2035.69	1779.7	964.168	1063.74	924.913	985.006	964.804	944.038	1553.22	1362.68	1384.01	1437.12	1363.97	1537.06	930.512	1095.24	1264.67	1013.58	1045.94	1073.37	1117.67	1191.49	1255.21
SAR11_0334	ATP-dependent protease	899	899	797	523	474	381	356	328	263	437	393	369	638	750	532	485	308	389	396	345	319	263	310	339	406.774	406.774	463.22	307.772	325.661	244.788	282.02	294.002	291.745	398.788	351.303	318.927	495.475	491.542	566.98	365.293	354.428	362.427	351.269	270.595	280.766	303.765	298.332	321.004
SAR11_0335	probable Smr (Small MutS Related) protein	18	18	6	34	6	6	10	6	7	17	8	10	17	8	4	18	5	7	31	10	4	7	4	10	21.3443	21.3443	9.13894	52.4351	10.8033	10.1026	20.7609	14.0943	20.3499	40.656	18.7411	22.6507	34.5991	13.7406	11.172	35.5294	15.0787	17.0917	72.0647	20.555	9.22635	21.1883	10.0882	24.8157
SAR11_0336	Putative translocase transmembrane protein with Tim44 Pfam domain	532	532	358	307	412	322	258	371	303	269	357	355	317	393	284	331	171	315	308	223	321	200	159	303	554.377	554.377	479.194	416.069	651.906	476.453	470.705	765.862	774.088	565.344	734.948	706.632	566.97	593.187	697.067	574.153	453.182	675.897	629.21	402.815	650.668	532.001	352.399	660.774
SAR11_0337	Cytoplasmic membrane protein	125	125	113	126	99	103	97	86	66	84	69	62	88	116	65	98	54	49	83	73	88	56	51	58	182.915	182.915	212.399	239.797	219.973	214.017	248.512	249.299	236.776	247.905	199.473	173.302	221.019	245.869	224.035	238.711	200.963	147.643	238.105	185.17	250.486	209.178	158.728	177.617
SAR11_0338	Bacterial protein export chaperone	41	41	30	17	38	26	6	35	11	7	21	26	18	24	16	17	1	21	53	0	37	16	6	38	59.9962	59.9962	56.3892	32.3536	84.434	54.0236	15.3719	101.459	39.4627	20.6588	60.7091	72.6749	45.2084	50.8694	55.147	41.409	3.72154	63.2755	152.043	0	105.318	59.7652	18.6739	116.37
SAR11_0339	DNA polymerase III	88	88	60	88	73	55	71	78	49	69	66	86	84	98	62	89	36	68	88	51	37	48	56	49	81.0575	81.0575	70.9899	105.421	102.1	71.9357	114.5	142.327	110.652	128.182	120.102	151.315	132.8	130.75	134.513	136.46	84.3328	128.972	158.908	81.4307	66.2938	112.86	109.709	94.4547
SAR11_0340	Dephospho-CoA kinase	15	15	8	19	2	5	11	8	3	7	8	3	9	10	5	16	6	3	21	3	8	7	2	9	16.2891	16.2891	11.1591	26.8344	3.29784	7.70985	20.9138	17.2099	7.98694	15.331	17.1629	6.22297	16.7747	15.7294	12.789	28.9222	16.5706	6.70816	44.707	5.64721	16.8988	19.404	4.61934	20.4533
SAR11_0341	shikimate 5-dehydrogenase	36	36	27	83	18	19	36	36	19	51	29	30	45	58	27	64	13	21	117	18	15	18	17	21	27.9241	27.9241	26.9015	83.7315	21.2004	20.9267	48.8895	55.3175	36.1314	79.7837	44.4396	44.4498	59.9096	65.1645	49.3291	82.6348	25.645	33.5408	177.916	24.2023	22.6323	35.6401	28.046	34.0889
SAR11_0342	Maf-like protein	37	37	27	100	23	34	53	18	14	45	19	27	37	25	16	43	17	13	88	24	18	21	17	13	38.9497	38.9497	36.5091	136.91	36.7641	50.8221	97.682	37.5369	36.1314	95.5393	39.514	54.2923	66.8515	38.1196	39.6721	75.3489	45.5129	28.1788	181.609	43.7947	36.8583	56.4301	38.0624	28.6393
SAR11_0343	Conserved hypothetical protein	121	121	92	131	92	86	106	68	60	110	84	98	89	106	86	121	71	79	121	76	80	55	62	72	90.7844	90.7844	88.6643	127.83	104.811	91.621	139.241	101.069	110.365	166.451	124.509	140.451	114.61	115.196	151.98	151.118	135.478	122.048	177.976	98.8433	116.755	105.336	98.9378	113.051
SAR11_0344	uroporphyrinogen decarboxylase	70	70	41	108	57	44	64	41	33	61	50	29	68	83	33	69	32	44	93	43	34	32	43	33	45.9967	45.9967	34.6057	92.2968	56.8719	41.0537	73.6283	53.3698	53.1615	80.8399	64.9074	36.3998	76.6911	78.9974	51.0746	75.4717	53.4764	59.5331	119.802	48.9784	43.4579	53.6745	60.0955	45.3795
SAR11_0346	probable ferrochelatase	200	200	143	209	126	152	169	123	67	133	125	108	174	211	98	186	98	107	181	162	100	95	96	89	119.611	119.611	109.853	162.562	114.421	129.079	176.955	145.723	98.2355	160.42	147.688	123.377	178.606	182.78	138.047	185.165	149.056	131.765	212.212	167.943	116.332	145.028	122.111	111.39
SAR11_0347	possible cytochrome functioning/assembly related protein	5	5	5	6	4	2	8	2	4	3	2	4	8	3	3	9	0	5	11	1	8	1	0	1	7.11477	7.11477	9.13894	11.1039	8.64261	4.04102	19.9304	5.63772	13.9542	8.60951	5.62232	10.8723	19.5383	6.18326	10.0548	21.3176	0	14.65	30.6856	2.4666	22.1432	3.63228	0	2.97788
SAR11_0348	transcription termination factor rho	1326	1326	939	1160	924	877	940	882	631	1068	1022	1057	1407	1694	1047	1314	886	951	1025	1091	859	730	821	830	646.788	646.788	588.327	735.886	684.36	607.42	802.753	852.256	754.574	1050.65	984.836	984.838	1177.93	1196.84	1202.89	1066.89	1099.09	955.159	980.152	922.466	815.027	908.929	851.738	847.253
SAR11_0349	Predicted O-linked N-acetylglucosamine transferase	60	60	30	61	42	18	56	26	14	49	33	27	40	26	19	66	15	19	88	14	19	19	22	33	22.1858	22.1858	14.2489	29.3351	23.5813	9.45078	36.2534	19.045	12.6913	36.5416	24.1065	19.0704	25.3858	13.9253	16.5478	40.6232	14.1058	14.4662	63.7909	8.97346	13.6659	17.9336	17.3018	25.5361
SAR11_0350	tRNA modification GTPase	352	352	255	311	261	258	238	202	145	250	217	199	260	287	192	265	169	151	223	212	201	147	185	200	163.576	163.576	152.213	187.962	184.166	170.242	193.637	185.956	165.195	234.305	199.219	176.645	207.375	193.181	210.155	204.988	199.731	144.487	203.157	170.773	181.691	174.374	182.849	194.501
SAR11_0351	glucose inhibited division protein A	431	431	324	434	286	295	312	219	151	282	220	198	252	306	144	338	161	178	441	252	146	153	144	188	142.512	142.512	137.611	186.637	143.593	138.505	180.62	143.45	122.407	188.057	143.712	125.058	143.015	146.555	112.15	186.036	135.389	121.191	285.867	144.438	93.9048	129.138	101.27	130.091
SAR11_0352	Glucose inhibited division protein	33	33	10	38	15	21	30	26	14	28	19	19	28	15	21	49	15	20	50	18	20	13	19	12	31.817	31.817	12.3845	47.6499	21.9599	28.7498	50.641	49.6594	33.0923	54.4465	36.1904	34.9921	46.3351	20.948	47.6899	78.6406	36.7806	39.7056	94.5075	30.0833	37.509	31.9946	38.9622	24.2127
SAR11_0353	ParA family ATPase for plasmid partitioning and other plasmid related functions	197	197	136	245	146	138	173	115	101	146	124	113	175	176	94	178	99	90	214	151	125	78	90	80	153.384	153.384	136.015	248.092	172.608	152.568	235.828	177.375	192.792	229.262	190.735	168.059	233.861	198.487	172.386	230.695	196.034	144.289	326.646	203.797	189.314	155.023	149.039	130.353
SAR11_0354	chromosome partitioning protein	286	286	222	297	182	196	223	148	149	180	132	159	186	197	146	221	132	138	210	179	160	120	123	133	208.515	208.515	207.903	281.619	201.483	202.908	284.651	213.755	266.325	264.674	190.126	221.432	232.751	208.039	250.719	268.207	244.754	207.171	300.153	226.221	226.91	223.328	190.731	202.927
SAR11_0355	DNA-directed DNA polymerase III	33	33	20	35	24	16	42	11	9	29	17	13	29	30	13	29	13	9	75	11	20	6	10	11	20.5085	20.5085	15.9656	28.2893	22.6478	14.1192	45.6989	13.5424	13.7125	36.3484	20.872	15.4325	30.9333	27.0052	19.0295	30.0002	20.5469	11.517	91.3762	11.8501	24.1775	9.51833	13.218	14.3064
SAR11_0356	conserved hypothetical protein	17	17	11	15	12	8	8	16	6	10	13	16	19	19	14	11	6	6	19	5	9	3	3	18	22.6296	22.6296	18.8085	25.9688	24.2551	15.1213	18.6446	42.192	19.5809	26.8469	34.1873	40.6835	43.4098	36.6342	43.8952	24.3739	20.3124	16.4458	49.5829	11.5373	23.304	10.1938	8.49362	50.1437
SAR11_0357	Leucyl-tRNA synthetase	487	487	323	521	309	338	443	294	250	387	335	320	476	534	273	494	306	308	518	362	271	243	258	250	118.913	118.913	101.307	165.453	114.566	117.19	189.383	142.211	149.657	190.581	161.6	149.253	199.488	188.864	157.01	200.787	190.023	154.857	247.961	153.221	128.716	151.46	133.988	127.749
SAR11_0358	hypothetical protein	211	211	153	234	172	194	204	171	138	154	185	172	191	252	148	223	118	121	197	219	156	128	153	134	234.061	234.061	218.008	337.595	289.713	305.575	396.198	375.772	375.3	344.535	405.427	364.457	363.652	404.904	386.696	411.772	332.898	276.381	428.414	421.112	336.613	362.447	360.979	311.077
SAR11_0359	putative porin	233937	233937	185123	183202	156046	179348	126100	114843	92962	103022	110051	119868	118739	135418	98270	121340	84499	110890	94839	122550	116219	87968	111875	111537	146266	146266	148676	148973	148147	159225	138037	142243	142497	129910	135936	143159	127422	122639	144720	126286	134363	142762	116247	132821	141346	140397	148772	145942
SAR11_0360	Thiamine monophosphate synthase	14	14	5	21	6	2	12	7	1	15	15	10	14	9	13	16	2	3	27	1	5	4	1	5	15.9591	15.9591	7.32125	31.1339	10.3855	3.23728	23.9495	15.8074	2.79469	34.4856	33.7805	21.7747	27.3915	14.8603	34.9049	30.3603	5.7982	7.04171	60.3386	1.976	11.0869	11.6394	2.42451	11.928
SAR11_0361	hypothetical protein	43	43	32	48	33	28	33	24	27	30	32	27	32	35	32	30	14	30	48	17	20	18	13	28	40.8853	40.8853	39.0826	59.3573	47.6439	37.8031	54.935	45.2057	62.9386	57.529	60.1096	49.0382	52.2223	48.2029	71.6657	47.4817	33.854	58.735	89.4729	28.0192	36.9904	43.6878	26.2898	55.7152
SAR11_0362	conserved hypothetical protein	79	79	49	54	64	46	48	36	24	37	31	30	39	43	34	59	30	24	63	30	21	22	27	38	99.9996	99.9996	79.6713	88.8994	123.011	82.6799	106.377	90.2727	74.4794	94.4582	77.5225	72.5377	84.7311	78.8398	101.371	124.317	96.5774	62.5546	156.337	65.8264	51.7072	71.0857	72.6908	100.663
SAR11_0363	Bipartite response regulator	8	8	11	13	5	4	14	3	3	7	1	6	8	7	3	14	2	4	11	4	6	2	0	4	8.50838	8.50838	15.0274	17.9818	8.0746	6.04071	26.0688	6.32064	7.82226	15.0149	2.10112	12.1893	14.6034	10.7835	7.5152	24.7851	5.40966	8.75979	22.9351	7.37436	12.4128	5.4297	0	8.90295
SAR11_0364	fructokinase	242	242	128	247	165	173	165	140	106	166	128	124	195	243	144	208	104	113	287	149	129	91	107	83	161.069	161.069	109.431	213.81	166.754	163.499	192.272	184.59	172.964	222.829	168.307	157.649	222.761	234.266	225.747	230.444	176.041	154.865	374.481	171.906	167.012	154.606	151.47	115.609
SAR11_0365	probable endonuclease III	55	55	30	69	37	40	52	43	21	54	44	44	81	75	50	80	31	41	73	38	37	18	26	35	52.0553	52.0553	36.4719	84.9347	53.1738	53.7567	86.1671	80.622	48.7277	103.077	82.2716	79.5475	131.581	102.818	111.464	126.037	74.6186	79.903	135.449	62.3438	68.1184	43.4874	52.3384	69.3245
SAR11_0366	Dihydrodipicolinate reductase	109	109	52	92	54	49	80	52	49	80	48	48	112	121	58	83	47	56	116	61	58	39	39	41	86.8331	86.8331	53.2105	95.3193	65.3201	55.4276	111.58	82.0626	95.6994	128.533	75.5431	73.0419	153.138	139.621	108.83	110.063	95.2226	91.8594	181.162	84.2357	89.8768	79.3071	66.0797	68.3533
SAR11_0367	Chaperone protein	1390	1390	1155	1013	879	808	623	549	447	812	769	637	1352	1588	844	1063	727	768	897	899	731	549	658	657	760.733	760.733	811.959	721.042	730.466	627.913	596.955	595.213	599.762	896.273	831.455	665.93	1269.99	1258.85	1087.98	968.404	1011.89	865.477	962.412	852.873	778.207	766.97	765.928	752.488
SAR11_0368	Chaperone protein	10550	10550	8617	4435	4275	3746	2681	2540	1975	3419	3208	3350	5249	6007	4162	4304	2863	3594	3408	4022	3720	2732	3472	3924	3359.2	3359.2	3524.31	1836.59	2066.87	1693.64	1494.57	1602.14	1541.72	2195.58	2017.96	2037.51	2868.58	2770.43	3121.39	2281.19	2318.4	2356.34	2127.33	2219.9	2304.03	2220.51	2351.3	2614.75
SAR11_0369	GrpE protein (HSP-70 cofactor)	1363	1363	1057	516	494	485	417	373	282	531	501	546	667	697	484	534	334	449	376	515	456	370	414	545	1862.42	1862.42	1855.2	916.992	1024.95	941.01	997.594	1009.66	944.68	1463.33	1352.43	1425.1	1564.28	1379.5	1557.72	1214.59	1160.68	1263.3	1007.21	1219.82	1212.01	1290.54	1203.17	1558.46
SAR11_0370	HAM1-like protein	128	128	125	152	97	95	95	91	65	97	59	73	104	102	39	76	52	67	132	84	70	52	54	97	131.393	131.393	164.819	202.927	151.192	138.47	170.735	185.049	163.58	200.817	119.649	143.139	183.233	151.659	94.2952	129.862	135.753	141.617	265.637	149.468	139.772	136.256	117.897	208.378
SAR11_0371	possible transmembrane receptor	88	88	37	102	49	43	56	32	34	46	26	45	46	43	22	63	24	25	80	28	40	26	22	34	47.2836	47.2836	25.5367	71.279	39.9777	32.807	52.6807	34.0612	44.7879	49.8485	27.5991	46.1861	42.4221	33.4658	27.8428	56.3474	32.7961	27.6595	84.2692	26.0791	41.8069	35.6607	25.1417	38.2317
SAR11_0372	possible methylase or methyltransferase	117	117	66	121	110	91	84	60	57	88	84	61	90	79	53	105	35	53	137	56	64	39	54	58	83.8209	83.8209	60.7358	112.742	119.661	92.5717	105.361	85.1531	100.114	127.15	118.889	83.4772	110.666	81.9783	89.4344	125.216	63.7701	78.1842	192.415	69.5443	89.1881	71.3214	82.282	86.9583
SAR11_0374	Putative phospholipid-binding domain	225	225	163	192	169	162	167	134	117	157	142	157	193	209	109	165	107	104	123	167	114	85	128	138	234.464	234.464	218.181	260.213	267.408	239.706	304.681	276.619	298.905	329.959	292.332	312.511	345.19	315.461	267.536	286.209	283.57	223.153	251.275	301.66	231.078	226.1	283.693	300.947
SAR11_0375	probable NADP-dependent malic enzyme	1264	1264	951	1242	942	1012	1020	853	705	907	844	859	879	1092	581	868	528	575	775	873	621	491	557	541	377.969	377.969	365.279	483.02	427.715	429.696	534.005	505.291	516.836	546.995	498.594	490.653	451.134	472.975	409.212	432.051	401.538	354.042	454.321	452.513	361.212	374.783	354.25	338.551
SAR11_0376	Virulence factor MVIN-like	141	141	78	97	76	57	77	65	53	74	76	81	85	72	47	88	46	44	114	34	63	58	28	65	57.1558	57.1558	40.6135	51.1383	46.7787	32.8085	54.6472	52.196	52.6709	60.4978	60.8624	62.7188	59.138	42.2746	44.8747	59.3785	47.4222	36.7257	90.5935	23.8906	49.6755	60.0147	24.1404	55.1405
SAR11_0377	Tryptophanyl-tRNA synthetase	294	294	244	221	180	195	154	142	118	156	122	157	160	154	109	165	95	122	157	184	153	85	115	140	181.618	181.618	193.614	177.557	168.841	171.048	166.559	173.773	178.71	194.359	148.89	185.261	169.644	137.797	158.599	169.669	149.252	155.185	190.135	197.032	183.85	134.036	151.097	180.991
SAR11_0378	NifU-like domain protein	312	312	234	250	253	234	182	215	153	171	192	201	266	243	184	217	125	197	221	176	181	156	146	176	355.66	355.66	342.634	370.642	437.92	378.762	363.235	485.514	427.588	393.136	432.391	437.671	520.438	401.229	494.038	411.762	362.388	462.406	493.882	347.777	401.346	453.935	353.979	419.865
SAR11_0379	Bax protein (hydrolyses peptidoglycan)	393	393	303	399	302	266	273	239	192	323	235	241	347	417	209	368	206	232	297	320	249	194	223	212	217.976	217.976	215.871	287.821	254.341	209.492	265.103	262.601	261.078	361.314	257.501	255.332	330.333	335.01	273.039	339.758	290.58	264.96	322.941	307.662	268.643	274.667	263.066	246.076
SAR11_0380	polysaccharide deacetylase	54	54	29	57	24	23	34	35	11	34	30	24	28	33	21	53	21	30	64	23	30	18	20	26	36.2923	36.2923	25.0353	49.8229	24.4921	21.9492	40.0069	46.5984	18.1245	46.0857	39.8324	30.8108	32.2987	32.1248	33.2431	59.2928	35.8941	41.5163	84.3241	26.7951	39.2195	30.8803	28.5887	36.5688
SAR11_0381	hypothetical protein	33	33	11	22	21	15	7	15	16	9	18	19	15	25	15	14	1	12	20	16	10	18	11	7	52.7816	52.7816	22.5994	45.7642	51.0014	34.0668	19.6021	47.5273	62.7398	29.0321	56.877	58.0489	41.1782	57.9182	56.5097	37.2737	4.06773	39.5209	62.7119	44.3605	31.1121	73.4903	37.4202	23.4306
SAR11_0382	Ferric uptake regulation protein	200	200	131	149	142	141	106	110	79	87	100	85	122	108	70	96	58	89	103	91	98	81	89	85	301.209	301.209	253.422	291.849	324.729	301.528	279.499	328.181	291.688	264.256	297.532	244.528	315.359	235.596	248.312	240.666	222.151	275.997	304.107	237.567	287.094	311.395	285.084	267.901
SAR11_0383	tRNA-i(6)A37 modification enzyme	140	140	89	135	90	98	112	100	74	84	86	66	104	98	64	125	57	84	122	83	93	71	44	60	64.6218	64.6218	52.7687	81.0436	63.0794	64.2315	90.5118	91.4396	83.7408	78.1983	78.4232	58.1925	82.3932	65.5214	69.5815	96.0433	66.9128	79.8376	110.398	66.4105	83.5016	83.6562	43.1965	57.9588
SAR11_0384	PhoH-like protein	201	201	156	181	156	150	182	129	131	141	144	141	170	224	130	158	102	137	163	161	124	81	91	103	124.168	124.168	123.786	145.42	146.329	131.575	196.843	157.865	198.398	175.67	175.74	166.381	180.247	200.432	189.155	162.471	160.249	174.265	197.402	172.403	149.003	127.728	119.563	133.158
SAR11_0385	Conserved hypothetical protein	13	13	7	14	11	6	9	3	6	16	10	6	6	17	8	8	9	4	21	11	7	5	4	10	17.4173	17.4173	12.0468	24.395	22.3782	11.4146	21.1114	7.96237	19.708	43.2339	26.4687	15.3554	13.7974	32.9908	25.2459	17.8416	30.6665	11.0351	55.158	25.5469	18.243	17.1	11.3984	28.0385
SAR11_0386	apolipoprotein N-acyltransferase (copper homeostasis protein)	30	30	8	48	16	16	19	26	20	25	17	17	19	33	14	43	12	27	42	4	18	13	14	16	12.0191	12.0191	4.11696	25.0107	9.73342	9.10211	13.3273	20.6352	19.6443	20.2003	13.4554	13.0098	13.0651	19.1501	13.2112	28.6765	12.2269	22.2737	32.9877	2.77792	14.0276	13.2949	11.9296	13.4149
SAR11_0387	methionine adenosyltransferase	901	901	765	847	679	750	758	526	516	601	627	632	741	947	519	774	521	576	698	769	571	415	569	464	476.671	476.671	519.865	582.789	545.454	563.412	702.1	551.268	669.265	641.262	655.325	638.679	672.852	725.688	646.731	681.618	700.995	627.471	723.937	705.225	587.612	560.442	640.252	513.723
SAR11_0388	transcription termination factor	1139	1139	954	1026	1023	1018	924	881	723	859	960	966	1082	1231	787	1078	689	902	937	972	920	789	722	860	453.683	453.683	488.104	531.509	618.726	575.768	644.372	695.165	706.027	690.063	755.431	734.984	739.713	710.22	738.356	714.749	697.961	739.796	731.678	671.124	712.816	802.222	611.661	716.876
SAR11_0389	bacterial protein translation initiation factor 2 (IF-2)	1011	1011	736	970	730	676	834	641	506	756	712	674	901	1044	562	982	623	608	888	858	661	480	594	539	283.807	283.807	265.39	354.142	311.163	269.457	409.896	356.461	348.238	428.016	394.863	361.412	434.113	424.5	371.595	458.869	444.777	351.44	488.692	417.509	360.939	343.955	354.652	316.648
SAR11_0390	Ribosome-binding factor A	150	150	112	136	123	132	109	120	97	103	104	119	106	145	94	150	64	119	118	96	110	86	72	97	251.62	251.62	241.327	296.706	313.294	314.411	320.122	398.766	398.914	348.464	344.653	381.305	305.187	352.312	371.402	418.843	273.034	411.034	388.049	279.147	358.928	368.248	256.88	340.52
SAR11_0391	ribosomal protein S15	338	338	303	286	318	255	254	276	269	261	302	302	359	400	294	413	251	301	279	281	315	227	190	246	840.228	840.228	967.516	924.657	1200.33	900.102	1105.48	1359.17	1639.41	1308.54	1483.14	1434.03	1531.73	1440.28	1721.43	1708.98	1586.86	1540.72	1359.68	1210.86	1523.18	1440.44	1004.57	1279.77
SAR11_0392	polyribonucleotide nucleotidyltransferase	2897	2897	2439	3396	2710	3088	3120	2665	2376	2999	3147	3421	3786	4730	2779	4109	2565	2992	3016	3663	2917	2196	2632	2096	865.026	865.026	935.465	1318.81	1228.69	1309.27	1631.06	1576.38	1739.33	1806.03	1856.4	1951.22	1940.3	2045.73	1954.48	2042.31	1947.83	1839.58	1765.48	1895.94	1694.25	1673.79	1671.52	1309.75
SAR11_0393	Putative SAM-dependent methyltransferase	27	27	12	30	13	14	16	23	16	29	30	22	41	29	16	42	15	14	52	23	26	23	5	23	24.0123	24.0123	13.7084	34.6997	17.5553	17.6795	24.913	40.5211	34.8855	52.0158	52.7092	37.3736	62.5838	37.3572	33.5161	62.1765	33.927	25.6375	90.662	35.4573	44.9785	52.214	9.4577	42.8071
SAR11_0394	Novel protein with potential Cupin domain	139	139	106	91	96	79	87	82	56	67	73	67	89	85	50	65	51	63	64	67	62	57	69	65	218.928	218.928	214.451	186.407	229.59	176.679	239.907	255.849	216.237	212.828	227.146	201.574	240.594	193.915	185.49	170.415	204.287	204.317	197.614	182.924	189.95	229.166	231.143	214.248
SAR11_0395	enoyl-[acyl-carrier-protein] reductase (NADH2)	326	326	193	312	205	182	221	180	156	187	191	206	236	333	155	292	168	146	279	232	158	150	158	148	259.703	259.703	197.493	323.257	247.974	205.874	308.239	284.063	304.676	300.447	300.599	313.471	322.684	384.246	290.839	387.211	340.37	239.491	435.727	320.372	244.837	305.027	267.708	246.739
SAR11_0396	3-oxoacyl-[acyl-carrier-protein] synthase	1367	1367	1007	1247	966	1060	978	781	626	868	839	847	1077	1220	682	1095	662	834	1008	967	850	652	768	699	698.145	698.145	660.605	828.281	749.115	768.695	874.485	790.153	783.801	894.054	846.514	826.29	944.061	902.491	820.397	930.888	859.842	877.041	1009.23	856.074	844.417	849.99	834.225	747.087
SAR11_0397	3-hydroxydecanoyl-(acyl-carrier-protein) dehydratase	895	895	805	865	686	736	717	556	478	603	590	541	626	728	453	665	477	477	532	660	523	433	483	515	1105.77	1105.77	1277.54	1389.93	1286.95	1291.19	1550.95	1360.82	1447.85	1502.54	1440.09	1276.77	1327.47	1302.81	1318.27	1367.63	1498.8	1213.49	1288.56	1413.49	1256.91	1365.59	1269.21	1331.58
SAR11_0398	Ferric uptake regulator (fur) family	93	93	51	36	60	43	25	60	55	35	63	53	56	68	45	69	21	44	74	31	56	31	25	49	134.186	134.186	94.5209	67.5552	131.452	88.0972	63.1537	171.497	194.554	101.849	179.58	146.073	138.681	142.114	152.932	165.721	77.0593	130.723	209.318	77.5339	157.171	114.176	76.7198	147.957
SAR11_0399	Rubrerythrin	4386	4386	2253	2244	1821	1971	1896	1868	1313	1897	1944	1774	2635	2936	2081	2242	1666	2109	1626	2171	1878	1336	1629	1799	6510.47	6510.47	4295.76	4332.12	4104.38	4154.33	4927.4	5492.93	4778.18	5679.08	5700.79	5030.01	6713.23	6312.56	7275.76	5539.69	6289.3	6446.1	4731.68	5586.13	5422.51	5062.2	5142.92	5588.46
SAR11_0400	Anaerobic glycerol-3-phosphate dehydrogenase subunit C	428	428	252	393	231	240	295	246	183	306	305	326	533	551	377	454	257	313	428	284	270	193	203	232	198.893	198.893	150.422	237.521	162.998	158.364	240.012	226.461	208.488	286.79	280.008	289.378	425.118	370.88	412.648	351.186	303.733	299.5	389.916	228.771	244.062	228.94	200.639	225.622
SAR11_0401	Conserved hypothetical protein	919	919	680	673	655	596	550	584	459	549	544	529	619	817	405	618	384	483	483	583	489	364	414	440	957.655	957.655	910.201	912.1	1036.4	881.882	1003.44	1205.56	1172.63	1153.81	1119.92	1052.98	1107.11	1233.17	994.056	1071.98	1017.67	1036.38	986.715	1053.1	991.204	968.241	917.568	959.54
SAR11_0402	Conserved hypothetical protein	1	1	1	1	3	1	2	1	2	2	1	3	2	1	1	3	1	3	12	0	2	3	1	3	1.37552	1.37552	1.76686	1.78896	6.26589	1.95316	4.81652	2.7249	6.74453	5.54835	2.71745	7.88243	4.72177	1.99238	3.23989	6.86902	3.49825	8.497	32.3594	0	5.35128	10.5336	2.92558	8.63586
SAR11_0403	molybdopterin biosynthesis protein	62	62	26	41	39	28	44	41	20	39	39	36	54	53	27	49	19	29	64	29	34	9	33	16	50.7633	50.7633	27.3443	43.6592	48.486	32.5527	63.0735	66.5005	40.146	64.4005	63.0838	56.3031	75.8855	62.855	52.0696	66.7821	39.5635	48.8914	102.728	41.1589	54.1499	18.81	57.4668	27.4154
SAR11_0404	Deoxyuridine 5'-triphosphate nucleotidohydrolase	66	66	52	110	58	60	53	50	47	63	45	41	76	92	44	73	49	40	81	73	33	34	35	46	115.404	115.404	116.793	250.152	153.992	148.97	162.251	173.193	201.478	222.169	155.448	136.941	228.085	233.008	181.214	212.474	217.899	144.017	277.66	221.262	112.241	151.755	130.164	168.326
SAR11_0405	phosphopantothenoylcysteine decarboxylase	278	278	198	258	192	195	187	158	110	152	135	144	178	202	115	204	121	133	220	162	127	103	101	111	142.685	142.685	130.537	172.221	149.633	142.114	168.039	160.647	138.414	157.341	136.887	141.178	156.805	150.172	139.025	174.289	157.943	140.56	221.364	144.13	126.794	134.946	110.255	119.226
SAR11_0406	ubiquinone biosynthesis protein	235	235	162	184	154	162	135	131	91	136	131	143	194	231	103	189	102	147	182	155	126	101	97	131	106.331	106.331	94.1551	108.279	105.806	104.083	106.946	117.422	100.946	124.108	117.101	123.595	150.662	151.395	109.772	142.351	117.375	136.958	161.442	121.572	110.898	116.655	93.3491	124.046
SAR11_0407	Ubiquinone/menaquinone biosynthesis methyltransferase	262	262	175	144	155	119	108	109	93	82	97	137	102	142	99	150	53	119	103	101	86	85	74	110	230.034	230.034	197.362	164.432	206.641	148.357	166.016	189.583	200.183	145.202	168.251	229.765	153.709	180.586	204.733	219.224	118.345	215.137	177.288	153.716	146.876	190.502	138.187	202.116
SAR11_0408	Formamidopyrimidine-DNA glycosylase	23	23	10	32	13	8	22	12	12	22	21	9	15	16	10	15	5	14	51	7	3	8	6	7	16.4776	16.4776	9.2024	29.8161	14.1418	8.13817	27.5946	17.0306	21.0766	31.7874	29.7222	12.3163	18.4444	16.6032	16.8744	17.8881	9.11002	20.6524	71.6288	8.69304	4.18069	14.63	9.14244	10.495
SAR11_0409	ribosomal protein S20	198	198	168	159	222	164	180	159	109	161	179	156	205	270	125	208	116	127	175	189	136	130	92	111	469.575	469.575	511.78	490.423	799.441	552.273	747.391	746.998	633.753	770.073	838.663	706.701	834.45	927.49	698.251	821.124	699.649	620.183	813.633	776.978	627.392	786.994	464.058	550.908
SAR11_0410	Chromosomal replication initiator protein	153	153	94	154	127	115	144	111	91	111	135	102	135	138	74	154	65	105	141	105	94	85	76	88	70.9398	70.9398	55.9837	92.8653	89.4121	75.7125	116.895	101.954	103.441	103.798	123.659	90.338	107.433	92.6795	80.8152	118.857	76.647	100.245	128.165	84.3909	84.7788	100.602	74.9475	85.3883
SAR11_0411	DNA polymerase III	61	61	25	36	51	42	20	58	28	21	46	39	34	60	35	51	18	34	43	25	30	29	17	40	42.3772	42.3772	22.3089	32.5266	53.798	41.4307	24.3259	79.8203	47.6886	29.4231	63.1328	51.7534	40.5404	60.3753	57.2707	58.9764	31.8022	48.636	58.5628	30.1058	40.54	51.4267	25.1186	58.1539
SAR11_0412	probable 1-acyl-sn-glycerol-3-phosphate acyltransferase	23	23	19	43	25	11	22	19	17	31	18	21	26	33	20	30	18	14	47	14	24	11	23	18	20.2801	20.2801	21.5195	49.3112	33.4716	13.7723	33.9626	33.1879	36.749	55.1279	31.3552	35.3699	39.3481	42.1466	41.537	44.0322	40.3644	25.4184	81.2441	21.3983	41.1637	24.7585	43.1336	33.2148
SAR11_0413	Diaminopimelate decarboxylase	112	112	85	105	82	69	86	81	58	87	79	85	87	121	63	128	48	61	173	57	72	53	49	80	57.0587	57.0587	55.6234	69.5708	63.4325	49.9141	76.7075	81.747	72.4412	89.3901	79.5107	82.7169	76.0729	89.2884	75.5974	108.547	62.1911	63.9897	172.783	50.3368	71.3505	68.9237	53.0939	85.2924
SAR11_0414	Unknown protein	7	7	4	0	4	6	2	4	2	2	2	1	7	4	3	8	1	7	5	4	11	4	1	5	37.0333	37.0333	27.1825	0	32.1328	45.073	18.5251	41.9215	25.9405	21.3398	20.9035	10.1057	63.5622	30.6521	37.3833	70.4515	13.4548	76.2551	51.8579	36.6827	113.2	54.0185	11.2522	55.3581
SAR11_0415	Argininosuccinate lyase	143	143	96	123	120	78	76	105	108	87	89	76	94	113	70	115	47	62	126	76	88	75	55	102	63.7256	63.7256	54.952	71.2881	81.1994	49.3564	59.2963	92.6936	117.993	78.1922	78.3543	64.6938	71.8973	72.9394	73.4748	85.3064	53.2671	56.8913	110.078	58.7082	76.2818	85.3155	52.1297	95.125
SAR11_0416	thiol:disulfide interchange protein	201	201	137	164	167	145	152	150	138	139	143	117	177	176	117	185	106	104	130	145	102	96	98	111	241.116	241.116	211.099	255.863	304.187	246.984	319.234	356.455	405.848	336.288	338.892	268.094	364.427	305.808	330.581	369.409	323.385	256.886	305.721	301.513	238.008	293.961	250.035	278.657
SAR11_0417	similarity to serine esterase	101	101	67	104	84	74	66	88	64	81	76	57	92	114	64	115	49	71	86	61	56	47	51	80	102.153	102.153	87.0439	136.803	129.004	106.275	116.871	176.317	158.695	165.227	151.858	110.122	159.707	167.009	152.465	193.612	126.04	147.864	170.521	106.946	110.174	121.343	109.709	169.331
SAR11_0418	5-methylcytosine-specific restriction enzyme A	172	172	109	133	89	88	73	90	65	87	66	94	86	97	66	94	62	68	91	70	68	48	42	82	187.77	187.77	152.847	188.835	147.53	136.411	139.526	194.636	173.966	191.55	142.343	196.018	161.14	153.382	169.708	170.817	172.136	152.856	194.755	132.465	144.4	133.76	97.5194	187.339
SAR11_0419	Coq7 family protein	68	68	36	84	43	40	68	53	34	69	36	25	60	51	29	59	37	30	92	52	26	29	39	43	78.822	78.822	53.6014	126.634	75.6835	65.8369	138.001	121.702	96.621	161.307	82.4396	55.3542	119.37	85.6278	79.177	113.84	109.075	71.6039	209.063	104.484	58.6236	85.8075	96.1497	104.31
SAR11_0420	Disulfide bond formation protein	15	15	12	12	8	6	6	13	8	6	16	12	8	20	7	19	4	16	17	12	11	6	8	11	18.5325	18.5325	19.044	19.2822	15.0081	10.526	12.9786	31.8177	24.2318	14.9507	39.0532	28.3201	16.9644	35.7913	20.3705	39.0752	12.5686	40.7042	41.1758	25.6999	26.436	18.9227	21.0221	28.4414
SAR11_0421	DedA family protein	45	45	34	65	40	51	52	31	23	39	37	44	51	49	26	50	24	35	83	28	25	28	35	32	46.6571	46.6571	45.2814	87.6502	62.9738	75.0839	94.3941	63.6723	58.4639	81.5524	75.7883	87.1425	90.7576	73.5881	63.4953	86.2942	63.2849	74.7223	168.708	50.3235	50.4204	74.1058	77.1824	69.434
SAR11_0422	Putative long-chain-fatty-acid--CoA ligase (Long-chain acyl-CoA synthetase)	121	121	88	201	81	68	103	67	52	92	78	60	147	114	59	110	45	51	215	58	51	54	45	47	49.3394	49.3394	46.092	106.595	50.1519	39.372	73.5328	54.121	51.9835	75.6594	62.8344	46.7338	102.88	67.3316	56.666	74.6632	46.6663	42.8208	171.869	40.9962	40.4519	56.207	39.027	40.1072
SAR11_0423	hypothetical protein	339	339	250	345	266	251	292	278	227	311	322	289	369	484	243	436	222	244	330	299	277	209	236	215	233.151	233.151	220.858	308.596	277.788	245.122	351.606	378.761	382.752	431.385	437.51	379.671	435.583	482.157	393.646	499.149	388.305	345.545	444.941	356.464	370.576	366.921	345.219	309.452
SAR11_0424	ferredoxin	128	128	94	130	92	102	90	79	59	64	71	67	76	91	38	93	72	67	106	107	51	45	59	54	242.294	242.294	228.557	320.044	264.432	274.159	298.271	296.239	273.803	244.331	265.513	242.258	246.918	249.505	169.425	293.036	346.615	261.146	393.359	351.094	187.786	217.437	237.536	213.916
SAR11_0425	conserved hypothetical protein	67	67	50	58	45	68	52	55	36	51	44	35	36	48	36	62	26	27	50	30	52	24	35	37	97.3521	97.3521	93.3201	109.605	99.2835	140.298	132.285	158.313	128.241	149.454	126.304	97.1427	89.7801	101.022	123.207	149.957	96.0786	80.7813	142.427	75.5612	146.972	89.0165	108.164	112.509
SAR11_0426	ATP-dependent helicase	242	242	186	346	181	155	221	143	117	189	167	166	194	189	131	278	123	117	345	151	140	96	117	113	60.3766	60.3766	59.6075	112.27	68.5687	54.9105	96.5342	70.676	71.5638	95.1003	82.3123	79.1103	83.0734	68.3	76.9816	115.453	78.0443	60.1057	168.742	65.3037	67.9426	61.1383	62.0846	58.9995
SAR11_0427	Thioesterase superfamily protein	157	157	118	139	109	109	100	86	66	96	78	107	114	93	80	92	55	75	72	94	97	75	69	79	186.17	186.17	179.732	214.367	196.259	183.53	207.609	202.018	191.87	229.587	182.725	242.362	232.018	159.734	223.44	181.595	165.865	183.125	167.376	193.217	223.739	227.018	174.022	196.044
SAR11_0428	Acetyl-CoA acetyltransferase	218	218	165	191	116	145	160	141	110	141	120	142	161	177	106	145	102	114	180	150	128	81	85	113	113.585	113.585	110.429	129.429	91.7731	107.276	145.955	145.534	140.511	148.166	123.521	141.326	143.978	133.58	130.086	125.759	135.16	122.305	183.86	135.476	129.728	107.73	94.1948	123.214
SAR11_0429	pyruvate dehydrogenase (lipoamide) e1 component	792	792	586	944	707	707	840	618	545	777	715	658	918	1127	573	973	601	595	903	742	649	475	479	468	161.315	161.315	153.314	250.066	218.657	204.475	299.547	249.357	272.145	319.181	287.707	256.004	320.922	332.49	274.895	329.889	311.32	249.542	360.569	261.975	257.131	246.963	207.505	199.486
SAR11_0430	dihydrolipoamide S-acetyltransferase	179	179	155	297	203	123	172	169	129	186	215	208	271	268	142	303	144	182	316	190	164	117	112	159	87.1056	87.1056	96.8857	187.968	149.997	84.9902	146.54	162.916	153.899	182.546	206.693	193.343	226.344	188.901	162.758	245.438	178.213	182.365	301.461	160.271	155.238	145.334	115.919	161.922
SAR11_0431	Transporter	80	80	35	78	54	48	47	47	36	57	65	84	63	93	45	79	31	42	95	32	49	37	35	43	55.7644	55.7644	31.3379	70.7124	57.1551	47.5093	57.3589	64.9005	61.521	80.1325	89.5107	111.845	75.3728	93.8979	73.8826	91.6643	54.9556	60.2827	129.82	38.6656	66.4391	65.8351	51.8895	62.7267
SAR11_0432	bacitracin resistance protein (putative undecaprenol kinase)	38	38	32	50	39	45	45	23	33	25	42	34	36	48	26	67	27	34	53	31	23	30	18	28	30.5077	30.5077	32.9997	52.2071	47.5427	51.299	63.252	36.5794	64.9522	40.4792	66.6146	52.1406	49.6061	55.8178	49.1656	89.5378	55.128	56.2058	83.4166	43.1415	35.9182	61.4802	30.7357	47.0436
SAR11_0433	glutamate synthase (NADPH) beta chain	409	409	257	303	241	246	356	275	206	433	421	478	728	887	488	696	452	470	505	517	411	247	396	440	175.809	175.809	141.901	169.392	157.3	150.149	267.919	234.171	217.089	375.381	357.515	392.479	537.101	552.264	494.083	498.004	494.127	415.999	425.559	385.226	343.653	271.021	362.041	395.81
SAR11_0434	glutamate synthase large subunit	640	640	417	644	302	337	557	360	311	753	589	553	1148	1434	667	1182	583	647	1010	753	585	461	493	513	87.9162	87.9162	73.58	115.056	62.9926	65.7339	133.961	97.9657	104.738	208.617	159.845	145.106	270.668	285.328	215.813	270.279	203.676	183.008	271.995	179.305	156.317	161.651	144.039	147.477
SAR11_0435	nucleoside-diphosphate-sugar epimerases	27	27	10	28	4	5	21	9	12	34	27	17	30	32	38	31	9	12	46	12	16	6	8	16	19.0783	19.0783	9.07634	25.7317	4.2917	5.01668	25.9795	12.598	20.7879	48.4531	37.6907	22.9454	36.3835	32.7515	63.2444	36.4622	16.1734	17.4596	63.7213	14.6982	21.9916	10.8222	12.0229	23.6599
SAR11_0436	alpha/beta hydrolase fold protein	49	49	36	51	26	25	20	27	31	25	28	40	38	47	37	34	18	24	36	20	32	15	14	27	46.3765	46.3765	43.7663	62.7778	37.3654	33.598	33.1412	50.6231	71.9313	47.7209	52.3546	72.3159	61.7295	64.4326	82.4834	53.5657	43.3269	46.7725	66.7968	32.8125	58.9132	36.2395	28.1822	53.4789
SAR11_0437	glycosyl transferase	127	127	97	158	81	98	108	89	75	96	85	80	100	110	68	107	61	66	126	105	81	60	53	83	68.0615	68.0615	66.7736	110.126	65.9139	74.5753	101.335	94.4868	98.5402	103.761	89.9936	81.8954	91.9825	85.3879	85.836	95.4526	83.1402	72.8314	132.379	97.5427	84.4391	82.0801	60.4113	93.0878
SAR11_0438	Threonyl-tRNA synthetase	490	490	328	494	307	311	344	254	175	294	257	253	293	310	187	344	176	219	363	300	221	179	224	199	158.217	158.217	136.04	207.453	150.519	142.59	194.47	162.471	138.532	191.457	163.94	156.045	162.38	144.986	142.22	184.894	144.529	145.606	229.782	167.914	138.807	147.537	153.833	134.471
SAR11_0439	translation initiation factor IF-3	126	126	83	145	139	121	118	131	118	161	170	132	212	269	95	175	104	99	118	159	118	87	92	69	142.843	142.843	120.865	213.791	239.274	194.78	234.21	294.199	327.962	368.112	380.742	285.846	412.506	441.718	253.672	330.241	299.85	231.1	262.253	312.458	260.214	251.765	221.83	163.702
SAR11_0440	50S ribosomal protein L35	427	427	358	432	405	358	468	361	257	368	324	300	372	540	166	390	267	212	289	443	215	225	244	200	1276.84	1276.84	1375.08	1680.07	1838.9	1520.07	2450.14	2138.45	1884.07	2219.34	1914.03	1713.57	1909.24	2338.89	1169.18	1941.24	2030.5	1305.34	1694.18	2296.26	1250.57	1717.44	1551.83	1251.57
SAR11_0441	50S ribosomal protein L20	193	193	138	198	181	168	173	142	136	170	152	128	192	198	103	223	120	141	170	140	86	111	130	92	334.633	334.633	307.345	446.489	476.524	413.611	525.163	487.734	578.102	594.466	520.655	423.929	571.373	497.259	420.641	643.61	529.147	503.394	577.846	420.772	290.049	491.274	479.402	333.823
SAR11_0442	phenylalanyl-tRNA synthetase alpha chain	327	327	232	324	240	218	264	230	162	230	220	231	239	304	166	278	179	203	229	235	199	178	179	205	189.521	189.521	172.716	244.224	211.21	179.406	267.885	264.07	230.185	268.846	251.899	255.736	237.746	255.204	226.61	268.2	263.843	242.26	260.193	236.094	224.348	263.34	220.651	248.645
SAR11_0443	phenylalanine-tRNA ligase	506	506	335	544	343	383	430	331	262	395	379	324	428	552	288	498	270	279	470	396	309	231	292	257	130.015	130.015	110.566	181.793	133.823	139.737	193.441	168.482	165.044	204.695	192.388	159.023	188.753	205.441	174.3	212.999	176.437	147.613	236.751	176.379	154.441	151.511	159.577	138.195
SAR11_0444	GTP-Binding protein lepA	264	264	213	376	247	243	309	256	184	300	276	251	315	433	192	341	184	233	386	266	244	182	185	175	90.3328	90.3328	93.6173	167.326	128.331	118.064	185.113	173.526	154.352	207.028	186.572	164.054	184.995	214.603	154.741	194.223	160.119	164.163	258.929	157.772	162.402	158.965	134.635	125.313
SAR11_0445	possible Methyltransferase FkbM	26	26	8	37	9	11	20	9	4	20	5	14	16	17	8	21	6	12	28	7	6	3	6	5	20.8737	20.8737	8.24993	38.6332	10.9714	12.5398	28.112	14.3137	7.87299	32.3834	7.93031	21.4697	22.0472	19.7688	15.1279	28.0641	12.2507	19.8373	44.0692	9.74162	9.36995	6.14802	10.2452	8.40064
SAR11_0446	DNA topoisomerase (ATP-hydrolyzing) chain B (DNA gyrase B)	999	999	775	864	753	726	768	631	519	669	663	649	750	944	498	894	499	599	706	677	598	476	549	551	300.469	300.469	299.413	337.973	343.893	310.057	404.419	375.965	382.698	405.814	393.952	372.864	387.171	411.256	352.798	447.588	381.697	370.969	416.285	352.964	349.862	365.452	351.198	346.819
SAR11_0447	Sensor histidine kinase (two component sensor)	55	55	31	98	45	29	50	26	21	64	40	28	64	70	25	75	27	42	107	36	40	29	30	25	26.5762	26.5762	19.241	61.5873	33.017	19.8976	42.2996	24.8878	24.8774	62.3703	38.1844	25.844	53.0784	48.9931	28.4533	60.3251	33.1801	41.7885	101.36	30.1537	37.5968	35.7699	30.8316	25.2806
SAR11_0448	Cobalamin biosynthesis protein CobT	233	233	156	333	194	173	222	155	141	218	201	169	234	283	131	280	135	176	320	189	166	113	134	145	79.7255	79.7255	68.5648	148.19	100.795	84.054	132.993	105.065	118.281	150.44	135.873	110.459	137.425	140.26	105.578	159.48	117.478	124.003	214.656	112.101	110.487	98.6981	97.5194	103.831
SAR11_0449	Cobalamin biosynthesis protein CobS	563	563	508	599	523	459	453	406	320	430	417	365	506	618	286	465	286	318	376	409	345	257	319	311	357.424	357.424	414.261	494.579	504.163	413.77	503.512	510.604	498.057	550.567	523.005	442.629	551.357	568.289	427.665	491.399	461.769	415.699	467.966	450.097	426.045	416.483	430.735	413.193
SAR11_0450	molecular chaperone	109	109	65	71	62	60	68	57	45	43	49	51	53	70	44	62	37	59	70	41	64	39	37	34	127.783	127.783	97.8801	108.253	110.365	99.8776	139.57	132.374	129.334	101.667	113.485	114.206	106.642	118.864	121.496	120.988	110.314	142.421	160.877	83.3177	145.944	116.708	92.2555	83.4145
SAR11_0451	BolA-like protein	0	0	2	0	0	0	1	0	0	0	0	0	1	0	1	0	0	0	2	0	0	0	0	0	0	0	5.52144	0	0	0	3.76291	0	0	0	0	0	3.68888	0	5.06232	0	0	0	8.42692	0	0	0	0	0
SAR11_0452	3-dehydroquinate synthase	152	152	120	122	112	107	112	87	63	90	113	73	107	104	70	103	68	73	90	83	73	56	77	47	84.9916	84.9916	86.1883	88.7209	95.0921	84.9546	109.644	96.3684	86.3628	101.494	124.826	77.9699	102.689	84.2309	92.1919	95.8684	96.6995	84.0489	98.6566	80.4485	79.3991	79.9299	91.5731	54.998
SAR11_0453	shikimate kinase	93	93	67	89	57	42	68	47	53	42	71	46	88	62	52	59	47	37	67	58	38	33	36	57	112.214	112.214	103.842	139.665	104.431	71.9586	143.651	112.342	156.781	102.207	169.245	106.021	182.244	108.358	147.784	118.501	144.226	91.9266	158.485	121.31	89.1881	101.64	92.3868	143.931
SAR11_0454	Unknown protein	74	74	63	78	72	71	80	40	34	41	55	50	36	41	17	45	17	29	39	49	18	21	19	24	258.785	258.785	282.997	354.76	382.325	352.562	489.816	277.108	291.501	289.173	379.983	334.001	216.081	207.681	140.029	261.954	151.195	208.824	267.376	297.037	122.445	187.463	141.32	175.645
SAR11_0455	hypothetical transmembrane protein	175	175	105	192	161	139	167	124	105	128	135	141	104	115	53	121	78	46	134	79	71	56	45	66	65.412	65.412	50.4132	93.3372	91.3775	73.7743	109.288	91.8172	96.2195	96.4931	99.6892	100.672	66.7206	62.262	46.6614	75.2854	74.1476	35.4042	98.1919	51.1864	51.6224	53.4314	35.7748	51.6274
SAR11_0456	peptide deformylase	206	206	129	175	125	124	142	108	79	125	94	102	139	127	84	126	73	85	153	93	80	55	91	89	245.686	245.686	197.623	271.447	226.369	209.993	296.508	255.164	230.99	300.669	221.48	232.372	284.534	219.393	235.969	250.143	221.421	208.741	357.73	192.266	185.594	167.442	230.833	222.136
SAR11_0457	Methionyl-tRNA formyltransferase	83	83	28	77	61	40	62	53	33	67	56	53	39	51	24	77	29	30	76	52	18	29	32	44	55.0651	55.0651	23.8611	66.439	61.45	37.6816	72.0155	69.6558	53.6743	89.6478	73.3975	67.1654	44.4089	49.0088	37.5035	85.0345	48.9305	40.9823	98.8469	59.8011	23.2291	49.1117	45.1537	61.0897
SAR11_0458	tRNA pseudouridine synthase A	23	23	17	34	16	11	36	10	7	31	13	20	11	18	13	31	17	11	67	17	14	8	9	9	19.2128	19.2128	18.2409	36.9381	20.2944	13.0474	52.6502	16.548	14.3355	52.2264	21.4536	31.9127	15.7711	21.7791	25.5781	43.1052	36.1155	18.9204	109.721	24.616	22.7484	17.0585	15.99	15.7333
SAR11_0459	Nuclear protein SET	84	84	66	69	80	71	71	62	62	65	71	47	57	72	45	75	43	40	82	41	42	40	26	47	108.322	108.322	109.325	115.724	156.647	130.007	160.3	158.385	196.013	169.051	180.881	115.773	126.16	134.486	136.683	160.993	141.023	106.212	207.302	91.6495	105.353	131.67	71.311	126.839
SAR11_0460	histone deacetylase family protein	75	75	47	109	55	49	66	43	39	76	58	69	88	96	30	119	44	57	141	57	38	33	43	45	49.9181	49.9181	40.1818	94.3534	55.5845	46.3088	76.9089	56.6955	63.6379	102.018	76.264	87.7239	100.528	92.5495	47.0306	131.841	74.4788	78.1176	183.979	65.7627	49.1973	56.066	60.871	62.6796
SAR11_0461	Unknown protein	23	23	6	19	20	11	13	13	13	15	19	11	24	21	6	23	9	15	24	13	9	9	12	9	73.0085	73.0085	24.4642	78.4391	96.3983	49.5803	72.2478	81.747	101.168	96.0292	119.15	66.6975	130.757	96.554	44.86	121.529	72.6559	98.0423	149.351	71.5313	55.571	72.925	81.0161	59.7867
SAR11_0462	succinyl-diaminopimelate desuccinylase	211	211	150	204	177	195	155	154	109	164	158	187	198	250	125	192	96	156	186	149	153	115	101	124	113.079	113.079	103.258	142.188	144.034	148.39	145.434	163.494	143.212	177.259	167.282	191.431	182.125	194.063	157.787	171.279	130.844	172.147	195.417	138.418	159.496	157.32	115.123	139.071
SAR11_0463	2%2C3%2C4%2C5-tetrahydropyridine-2%2C6-dicarboxylate N-succinyltransferase	1299	1299	1029	1218	959	995	899	789	676	849	829	877	929	1176	620	907	565	708	863	858	735	530	627	660	971.088	971.088	988.098	1184.22	1088.58	1056.19	1176.64	1168.45	1238.94	1280.04	1224.33	1252.34	1191.99	1273.39	1091.7	1128.66	1074.19	1089.83	1264.77	1111.85	1068.8	1011.38	996.923	1032.55
SAR11_0464	HAD-superfamily hydrolase	33	33	16	31	36	20	30	40	26	34	34	38	52	54	32	35	18	25	39	12	33	25	19	28	30.3966	30.3966	18.9307	37.137	50.3509	26.1584	48.3802	72.9884	58.7135	63.1621	61.8706	66.8599	82.2093	72.0461	69.4261	53.6642	42.1664	47.4163	70.4249	19.1602	59.1269	58.7813	37.2228	53.9741
SAR11_0465	Acetylglutamate kinase	90	90	51	123	83	65	89	58	46	103	84	64	123	114	71	122	60	62	114	68	82	54	63	60	64.2545	64.2545	46.7698	114.209	89.9773	65.8939	111.247	82.0298	80.5142	148.308	118.477	87.2795	150.721	117.889	119.394	144.986	108.942	91.1443	159.557	84.1545	113.877	98.4109	95.6635	89.6456
SAR11_0466	60 kDa inner membrane protein	646	646	418	600	475	452	425	432	355	455	455	437	605	722	396	639	336	451	545	457	362	339	353	373	238.44	238.44	198.179	288.026	266.216	236.895	274.645	315.874	321.24	338.708	331.782	308.106	383.274	386.002	344.274	392.603	315.405	342.768	394.362	292.395	259.906	319.4	277.119	288.119
SAR11_0467	Uncharacterized conserved protein	95	95	88	106	84	89	72	62	64	89	75	93	90	107	54	103	54	60	83	62	56	31	64	56	233.347	233.347	277.65	338.625	313.294	310.413	309.633	301.685	385.402	440.896	363.945	436.349	379.428	380.688	312.418	421.136	337.331	303.464	399.677	263.985	267.564	194.37	334.352	287.862
SAR11_0468	Bacterial ribonuclease P protein	193	193	161	259	210	172	255	178	91	221	190	173	257	312	125	236	150	131	218	199	146	129	163	119	346.273	346.273	371.041	604.358	572.103	438.188	801.008	632.65	400.273	799.687	673.456	592.896	791.409	810.814	528.242	704.821	684.44	483.959	766.776	618.901	509.535	590.798	622.004	446.812
SAR11_0469	DedA family protein	71	71	44	62	42	60	61	43	37	53	51	44	55	67	36	75	40	70	67	43	36	24	43	27	61.0388	61.0388	48.5887	69.3223	54.8265	73.2436	91.8149	73.2317	77.9836	91.8946	86.6189	72.2556	81.1554	83.4311	72.8975	107.328	87.4562	123.915	112.921	64.0801	60.202	52.6681	78.625	48.5767
SAR11_0470	unknown protein	441	441	345	294	288	304	305	218	162	225	169	203	180	238	122	150	132	132	137	190	114	97	150	156	1378.65	1378.65	1385.38	1195.35	1367.1	1349.46	1669.36	1350.06	1241.61	1418.61	1043.75	1212.22	965.816	1077.7	898.332	780.57	1049.47	849.7	839.627	1029.62	693.235	774.061	997.357	1020.6
SAR11_0471	Unknown protein	126	126	73	91	80	99	54	64	73	54	49	63	53	40	33	34	23	29	29	38	45	30	29	56	764.628	764.628	569.033	718.216	737.163	853.072	573.733	769.383	1086.07	660.907	587.45	730.284	552.03	351.597	471.689	343.451	354.969	362.372	345.008	399.734	531.194	464.718	374.302	711.188
SAR11_0472	Deoxycytidine triphosphate deaminase	471	471	375	381	311	327	318	284	235	254	281	252	246	283	208	276	159	221	233	174	202	145	132	193	522.476	522.476	534.333	549.673	523.842	515.068	617.602	624.09	639.098	568.259	615.81	533.971	468.369	454.714	543.465	509.637	448.566	504.795	506.702	334.582	435.871	410.584	311.433	448.043
SAR11_0473	UDP-N-acetylglucosamine 1-carboxyvinyltransferase	217	217	180	245	179	162	205	179	141	152	200	197	174	223	106	219	113	148	177	145	139	102	125	105	107.113	107.113	114.127	157.283	134.162	113.545	177.163	175.032	170.63	151.319	195.033	185.746	147.414	159.438	123.24	179.942	141.855	150.425	171.28	124.067	133.462	128.52	131.231	108.465
SAR11_0474	Unknown protein	4	4	5	20	3	3	5	12	7	9	10	1	3	8	13	9	3	6	12	7	1	2	0	9	6.25237	6.25237	10.039	40.6583	7.12033	6.65851	13.6833	37.1577	26.8248	28.3723	30.8802	2.98577	8.04846	18.1126	47.862	23.4171	11.9258	19.3114	36.772	18.9666	3.0405	7.98001	0	29.4404
SAR11_0475	Histidinol dehydrogenase	150	150	83	148	104	114	122	88	64	103	96	84	122	132	75	110	59	83	103	107	68	50	74	64	72.1427	72.1427	51.276	92.5757	75.9502	77.8533	102.73	83.843	75.4632	99.9092	91.2153	77.1707	100.709	91.9562	84.9621	88.0643	72.1666	82.1971	97.1158	89.2057	63.6167	61.3847	75.6968	64.4167
SAR11_0476	translation initiation factor if-1	495	495	403	431	397	401	385	257	191	315	298	267	333	523	165	367	251	219	327	457	229	215	269	244	1418.51	1418.51	1483.43	1606.34	1727.47	1631.7	1931.63	1458.96	1341.88	1820.55	1687.09	1461.53	1637.86	2170.87	1113.71	1750.65	1829.29	1292.25	1837.07	2270.13	1276.5	1572.73	1639.54	1463.3
SAR11_0477	cold shock protein	377	377	255	329	239	249	234	204	151	244	192	195	224	272	123	179	159	165	168	216	157	126	191	150	1095.57	1095.57	951.865	1243.46	1054.61	1027.47	1190.56	1174.39	1075.8	1430.07	1102.29	1082.45	1117.26	1144.92	841.914	865.883	1175.12	987.327	957.108	1088.08	887.484	934.673	1180.53	912.238
SAR11_0478	Histidyl-tRNA synthetase	533	533	401	534	384	434	431	349	283	359	376	374	446	461	295	450	322	321	471	377	346	261	324	332	235.993	235.993	228.062	307.502	258.165	272.856	334.107	306.113	307.194	320.578	328.894	316.312	338.934	295.651	307.65	331.659	362.587	292.654	408.832	289.349	297.995	294.986	305.114	307.629
SAR11_0479	histidine-tRNA ligase	67	67	46	95	57	46	61	69	40	40	50	51	77	66	39	79	29	49	93	41	62	44	24	58	39.3846	39.3846	34.7332	72.6288	50.8769	38.3955	62.7794	80.3496	57.6455	47.4218	58.0653	57.2655	77.6872	56.1955	53.9981	77.3009	43.3543	59.3095	107.173	41.7775	70.8931	66.0227	30.006	71.3504
SAR11_0480	ATP phosphoribosyltransferase	78	78	28	78	63	31	45	42	53	52	52	59	70	81	46	74	40	42	76	36	64	34	29	32	69.9722	69.9722	32.2644	91.0038	85.8154	39.4878	70.6772	74.6385	116.563	94.0808	92.1572	101.101	107.779	105.25	97.1966	110.502	91.2586	77.5813	133.658	55.981	111.679	77.8572	55.3316	60.0755
SAR11_0481	DNA recombination protein	305	305	188	340	254	207	242	170	148	220	150	197	231	246	147	276	141	176	285	210	155	130	159	164	171.94	171.94	136.135	249.282	217.423	165.699	238.852	189.85	204.547	250.131	167.057	212.137	223.51	200.872	195.19	258.996	202.153	204.299	314.973	205.213	169.969	187.072	190.642	193.481
SAR11_0482	conserved hypothetical protein	142	142	107	150	128	113	139	90	73	86	98	88	97	117	76	131	86	73	141	107	77	58	88	68	136.273	136.273	131.898	187.217	186.519	153.982	233.545	171.098	171.75	166.451	185.798	161.315	159.771	162.634	171.789	209.265	209.895	144.251	265.271	177.997	143.738	142.081	179.617	136.567
SAR11_0483	Exodeoxyribonuclease I	201	201	145	192	154	163	162	145	105	153	177	121	208	233	121	199	103	137	195	169	153	102	120	138	87.126	87.126	80.7337	108.24	101.36	100.325	122.943	124.51	111.582	133.755	151.572	100.186	154.747	146.29	123.538	143.586	113.546	122.278	165.706	126.983	129.004	112.86	110.631	125.184
SAR11_0484	thioredoxin 1	725	725	495	511	423	399	422	309	198	386	370	365	424	549	223	400	254	260	334	446	263	266	303	290	1411.21	1411.21	1237.64	1293.62	1250.22	1102.8	1438.14	1191.5	944.87	1515.33	1422.82	1357.12	1416.53	1547.86	1022.4	1296.04	1257.39	1042.08	1274.53	1504.86	995.793	1321.67	1254.41	1181.32
SAR11_0485	FolC bifunctional protein (Folylpolyglutamate synthase/Dihydrofolate synthase)	169	169	81	114	94	81	81	70	79	79	83	87	81	99	72	119	44	81	101	64	89	63	55	96	82.4337	82.4337	50.7503	72.3198	69.621	56.1015	69.1734	67.6393	94.4712	77.7163	79.9818	81.0605	67.8126	69.9454	82.7205	96.6209	54.5826	81.3542	96.5808	54.1135	84.444	78.4418	57.0592	97.9955
SAR11_0486	Acetyl-coenzyme A carboxylase carboxyl transferase subunit beta	1271	1271	987	937	895	833	859	767	566	692	705	683	697	857	461	684	458	481	538	591	478	435	502	458	845.946	845.946	843.819	811.093	904.511	787.25	1000.98	1011.29	923.565	928.902	927.003	868.339	796.227	826.197	722.704	757.808	775.257	659.202	701.989	681.855	618.85	739.052	710.633	637.939
SAR11_0487	Tryptophan synthase alpha chain	87	87	67	120	78	53	69	53	33	60	62	53	73	93	42	83	56	49	125	45	37	40	39	42	67.4833	67.4833	66.7555	121.058	91.8683	58.3746	93.7049	81.4396	62.7545	93.8631	95.0087	78.528	97.1867	104.488	76.7342	107.167	110.471	78.2618	190.081	60.5058	55.8264	79.2001	64.3408	68.1778
SAR11_0488	Tryptophan synthase beta chain 1	374	374	307	405	240	281	308	231	206	282	258	246	315	395	212	315	171	278	335	286	212	186	196	210	187.754	187.754	197.966	264.427	182.946	200.306	270.71	229.727	253.535	285.517	255.877	235.898	271.415	287.223	250.677	263.229	218.321	287.368	329.695	248.88	207.021	238.352	209.275	220.624
SAR11_0489	N-(5'-phosphoribosyl)anthranilate isomerase	20	20	4	10	7	2	5	14	9	17	11	16	12	9	13	14	8	7	24	10	3	5	4	6	19.6503	19.6503	5.04817	12.7783	10.4431	2.79023	8.60093	27.249	21.6788	33.6864	21.3514	30.0283	20.2361	12.8082	30.0847	22.8967	19.99	14.1617	46.2277	17.0313	5.73352	12.54	8.3588	12.3369
SAR11_0490	Orotidine 5'-phosphate decarboxylase	50	50	31	65	46	37	42	36	31	58	57	48	70	90	43	64	41	51	78	49	35	26	42	32	44.6598	44.6598	35.5667	75.5082	62.3876	46.9266	65.6798	63.6989	67.8832	104.482	100.581	81.8954	107.313	116.438	90.4644	95.1552	93.1352	93.798	136.582	75.8665	60.8101	59.2801	79.7886	59.8155
SAR11_0491	Integration host factor beta-subunit (IHF-beta)	17	17	13	30	26	17	19	28	10	26	30	28	42	47	19	43	23	16	24	26	15	12	20	18	36.1606	36.1606	35.5194	82.9931	83.9758	51.346	70.7582	117.985	52.1484	111.539	126.067	113.767	153.336	144.807	95.1926	152.251	124.422	70.0783	100.08	95.8667	62.0639	65.1564	90.4819	80.1265
SAR11_0492	30S ribosomal protein S1	1423	1423	1035	1562	1384	1350	1330	1350	1115	1450	1585	1515	1733	2310	1146	1899	1034	1293	1418	1482	1241	1068	972	1011	508.848	508.848	475.399	726.437	751.472	685.468	832.665	956.312	977.489	1045.73	1119.71	1034.83	1063.62	1196.47	965.228	1130.35	940.343	952.047	994.055	918.626	863.208	974.861	739.254	756.573
SAR11_0493	Cytidylate kinase	54	54	29	89	20	33	40	36	27	51	32	37	43	38	39	58	25	30	95	15	34	22	17	27	51.1088	51.1088	35.2562	109.553	28.7426	44.3493	66.2824	67.4975	62.6498	97.3507	59.8339	66.8922	69.8518	52.0945	86.9419	91.3768	60.1763	58.4656	176.269	24.6094	62.5953	53.1513	34.2212	53.4789
SAR11_0494	3-phosphoshikimate 1-carboxyvinyltransferase	77	77	62	78	48	45	46	64	29	61	60	36	70	73	42	59	31	35	75	38	52	30	16	50	40.1194	40.1194	41.4945	52.8557	37.9751	33.2925	41.9621	66.0582	37.0438	64.1003	61.7603	35.8292	62.5992	55.0925	51.5437	51.1707	41.0779	37.5499	76.6083	34.3206	52.702	39.9001	17.7308	54.5193
SAR11_0495	probable sulfate/thiosulfate import ATP-binding protein cysA	151	151	95	150	115	124	142	135	102	119	144	122	132	193	117	153	77	100	133	98	112	86	76	89	120.292	120.292	97.2115	155.412	139.108	140.266	198.054	213.047	199.211	191.193	226.629	185.648	180.484	222.701	219.537	202.888	156.003	164.035	207.712	135.33	173.555	174.882	128.771	148.377
SAR11_0496	unknown protein	39	39	3	16	18	5	6	20	13	7	22	9	10	19	8	19	2	11	30	0	22	18	1	10	41.2657	41.2657	4.07737	22.018	28.9195	7.51216	11.115	41.9215	33.7226	14.9379	45.9877	18.1902	18.1606	29.1195	19.9378	33.4644	5.38192	23.9659	62.2295	0	45.2801	48.6167	2.25045	22.1432
SAR11_0497	Arabinose 5-phosphate isomerase	248	248	169	218	188	198	225	171	153	175	158	158	184	239	128	195	106	112	209	178	164	113	134	115	157.93	157.93	138.241	180.553	181.788	179.04	250.86	215.721	238.869	224.76	198.777	192.195	201.112	220.454	191.993	206.707	171.673	146.862	260.922	196.49	203.151	183.688	181.494	153.26
SAR11_0498	ribonuclease D	395	395	270	316	269	293	258	233	188	237	178	216	247	291	168	260	139	180	216	193	187	151	147	149	399.508	399.508	350.774	415.671	413.119	420.791	456.861	466.839	466.166	483.441	355.667	417.305	428.778	426.312	400.221	437.731	357.541	374.868	428.286	338.371	367.901	389.847	316.221	315.378
SAR11_0499	probable NADH-ubiquinone oxireductase	228	228	161	164	176	129	160	168	129	137	167	158	141	174	125	162	99	124	169	121	143	98	75	127	145.643	145.643	132.104	136.249	170.712	117.008	178.942	212.593	202.023	176.499	210.75	192.79	154.59	160.995	188.074	172.257	160.833	163.1	211.638	133.983	177.686	159.798	101.897	169.776
SAR11_0500	Uncharacterized protein conserved in bacteria	460	460	382	423	314	375	389	324	228	353	325	341	495	591	300	507	305	380	447	480	363	285	292	264	568.329	568.329	606.234	679.699	589.069	657.876	841.449	792.995	690.607	879.597	793.269	804.763	1049.67	1057.63	873.023	1042.69	958.352	966.724	1082.68	1027.99	872.388	898.826	767.308	682.595
SAR11_0501	YadH-like ABC-2-type transport protein	247	247	170	189	184	159	148	133	85	131	163	134	130	162	92	152	100	124	157	142	130	96	112	117	190.161	190.161	168.115	189.243	215.098	173.817	199.49	202.842	160.434	203.405	247.917	197.061	171.781	180.653	166.83	194.793	195.797	196.572	236.96	189.505	194.683	188.662	183.395	188.507
SAR11_0502	Acetylornithine aminotransferase	177	177	119	220	108	127	146	116	89	114	139	135	144	212	84	159	87	104	164	127	110	98	112	111	93.882	93.882	81.0758	151.763	86.9815	95.6497	135.581	121.885	115.732	121.95	145.653	136.777	131.093	162.874	104.942	140.382	117.358	113.585	170.531	116.767	113.491	132.686	126.349	123.211
SAR11_0503	Ornithine carbamoyltransferase	73	73	54	101	48	50	87	57	31	52	45	47	68	73	25	77	42	49	85	57	34	36	31	51	48.587	48.587	46.1664	87.4284	48.5101	47.2539	101.38	75.1545	50.584	69.8019	59.1704	59.7539	77.6807	70.3762	39.1922	85.3088	71.0934	67.1537	110.909	65.7627	44.0186	61.1629	43.8837	71.0369
SAR11_0504	cytochrome C	978	978	750	860	860	796	731	598	500	628	672	685	753	899	504	697	404	567	565	639	522	427	524	479	1121.05	1121.05	1104.29	1282.09	1496.85	1295.6	1467.03	1357.91	1405.11	1451.82	1521.77	1499.85	1481.45	1492.63	1360.75	1329.92	1177.74	1338.28	1269.66	1269.68	1163.9	1249.4	1277.5	1149.05
SAR11_0505	3-deoxy-manno-octulosonate cytidylyltransferase	52	52	37	75	39	39	63	29	31	35	21	44	36	39	15	64	24	34	76	25	21	30	24	30	43.4375	43.4375	39.7007	81.4811	49.4675	46.2591	92.1379	47.9891	63.4859	58.9653	34.6558	70.2079	51.6144	47.1881	29.5131	88.9913	50.9866	58.4814	124.459	36.2001	34.1226	63.9693	42.64	52.4445
SAR11_0506	prephenate dehydratase	242	242	162	189	185	163	144	132	105	134	156	145	170	226	118	188	90	138	184	142	121	108	114	116	180.258	180.258	154.999	183.094	209.24	172.4	187.792	194.776	191.744	201.303	229.561	206.309	217.338	243.833	207.025	233.1	170.492	211.658	268.688	183.347	175.317	205.348	180.604	180.823
SAR11_0507	DNA-directed DNA polymerase gamma/tau subunit	415	415	318	394	346	354	354	323	247	343	328	328	326	442	304	399	202	321	340	294	263	202	255	229	153.452	153.452	151.038	189.476	194.265	185.865	229.173	236.597	223.911	255.791	239.604	231.67	206.895	236.73	264.765	245.586	189.959	244.403	246.465	188.443	189.165	190.662	200.544	177.205
SAR11_0508	Uncharacterized BCR	33	33	15	42	16	22	38	23	24	40	26	17	27	26	24	47	17	13	31	17	28	13	24	22	64.2343	64.2343	37.5041	106.325	47.2897	60.806	129.501	88.6877	114.53	157.029	99.9818	63.2082	90.2035	73.3047	110.034	152.285	84.156	52.1042	118.295	57.36	106.016	64.5929	99.3593	89.6174
SAR11_0509	recR-like protein	68	68	50	101	62	53	59	63	43	71	70	76	85	118	44	90	40	59	108	55	64	41	52	46	68.7761	68.7761	64.9581	132.857	95.2169	76.1159	104.476	126.227	106.623	144.828	139.869	146.83	147.555	172.869	104.82	151.522	102.89	122.873	214.143	96.427	125.913	105.853	111.86	97.3651
SAR11_0510	malate synthase	3601	3601	2884	3018	2838	2901	2483	2401	1953	2181	2258	2354	2443	2736	1810	2592	1733	2164	2262	2572	2453	1817	2124	2182	1015.01	1015.01	1044.19	1106.37	1214.66	1161.09	1225.35	1340.67	1349.6	1239.85	1257.38	1267.43	1181.89	1117.04	1201.68	1216.15	1242.31	1255.98	1249.95	1256.68	1344.95	1307.35	1273.35	1287.12
SAR11_0511	acetyl-CoA carboxylase	1337	1337	1024	1260	1029	1049	1045	910	661	867	869	875	814	1073	622	772	531	661	764	731	638	507	596	606	747.59	747.59	735.474	916.298	873.659	832.873	1023.02	1007.99	906.124	977.728	959.946	934.57	781.203	869.036	819.191	718.548	755.11	761.045	837.485	708.528	693.927	723.651	708.799	709.123
SAR11_0512	preprotein translocase secA	680	680	505	576	420	409	385	343	265	448	401	360	541	592	416	518	324	335	515	433	289	249	331	369	164.097	164.097	156.538	180.779	153.899	140.148	162.663	163.972	156.781	218.041	191.175	165.946	224.077	206.928	236.455	208.079	198.848	166.462	243.641	181.129	135.66	153.384	169.889	186.353
SAR11_0513	ArgJ family	180	180	104	187	130	108	141	110	70	111	85	82	99	117	88	131	63	71	167	46	61	73	37	81	95.7193	95.7193	71.0387	129.331	104.97	81.5495	131.275	115.878	91.2597	119.047	89.2978	83.2938	90.3585	90.1195	110.223	115.959	85.2022	77.7431	174.098	42.4026	63.0983	99.092	41.8479	90.1423
SAR11_0514	hypothetical protein	55	55	28	22	20	12	15	15	19	18	17	16	21	14	9	12	10	14	19	15	11	6	13	26	78.8059	78.8059	51.5334	40.9971	43.5131	24.4145	37.6291	42.5765	66.7427	52.0158	48.1216	43.7913	51.6443	29.0556	30.3739	28.6209	36.4401	41.3048	53.3705	37.2559	30.6584	21.945	39.6172	77.9626
SAR11_0515	probable 3-demethylubiquinone-9 3-O-methyltransferase RP622	93	93	96	107	82	96	93	84	59	86	67	65	95	95	62	86	55	63	136	37	68	47	50	51	79.6204	79.6204	105.572	119.14	106.598	116.703	139.399	142.464	123.836	148.493	113.321	106.298	139.596	117.807	125.025	122.559	119.753	111.06	228.261	54.9099	113.243	102.714	91.045	91.3753
SAR11_0516	Aspartate kinase	379	379	278	291	265	288	316	199	134	279	233	211	253	302	169	293	168	182	288	263	206	159	206	164	193.56	193.56	182.372	193.288	205.503	208.853	282.553	201.332	167.778	287.375	235.087	205.841	221.771	223.404	203.295	249.087	218.208	191.393	288.351	232.831	204.647	207.283	223.763	175.282
SAR11_0517	peptidoglycan acetylation	175	175	122	223	135	128	167	125	106	153	138	124	152	169	89	198	90	94	169	112	118	105	100	121	98.3854	98.3854	88.1023	163.054	115.245	102.182	164.379	139.215	146.101	173.481	153.273	133.164	146.671	137.621	117.854	185.295	128.682	108.817	186.265	109.149	129.043	150.685	119.574	142.362
SAR11_0518	protein release factor Class I (RF-1)	239	239	140	269	138	135	199	124	118	192	134	141	192	231	105	224	123	118	259	164	101	98	125	112	137.744	137.744	103.643	201.633	120.767	110.479	200.8	141.573	166.729	223.174	152.572	155.227	189.926	192.838	142.537	214.897	180.287	140.034	292.635	163.843	113.229	144.175	153.225	135.086
SAR11_0519	HemK	211	211	102	81	179	96	76	223	116	80	171	153	116	134	107	150	48	111	151	36	116	139	39	196	154.93	154.93	96.2027	77.352	199.572	100.091	97.7017	324.37	208.816	118.47	248.052	214.593	146.19	142.516	185.054	183.337	89.6348	167.823	217.36	45.8208	165.68	260.529	60.9062	301.179
SAR11_0520	hypothetical protein	342	342	284	260	272	252	276	292	221	254	312	291	336	346	184	293	180	238	241	266	243	199	183	249	443.8	443.8	473.385	438.802	535.95	464.337	627.056	750.633	703.085	664.756	799.855	721.317	748.355	650.345	562.395	632.9	594.042	635.939	613.098	598.344	613.378	659.179	505.077	676.204
SAR11_0521	M23/M37 peptidase	270	270	180	289	195	215	203	159	154	218	180	215	228	243	137	249	137	149	234	192	181	142	139	166	128.657	128.657	110.174	179.103	141.091	145.472	169.357	150.09	179.906	209.505	169.449	195.696	186.472	167.719	153.764	197.504	166.025	146.195	218.594	158.591	167.768	172.722	140.874	165.537
SAR11_0523	glucose-6-phosphate isomerase-like protein	118	118	93	119	106	119	114	123	90	115	145	139	130	171	94	149	81	121	110	88	111	78	75	109	136.779	136.779	138.47	179.399	186.569	195.865	231.355	282.44	255.762	268.846	332.049	307.769	258.636	287.105	256.643	287.495	238.785	288.802	249.967	176.819	250.278	230.793	184.903	264.412
SAR11_0524	Unknown protein	10	10	1	6	4	1	9	4	0	2	2	2	5	2	3	5	0	5	16	2	9	2	1	2	13.8475	13.8475	1.77872	10.8058	8.41059	1.96627	21.8198	10.9727	0	5.58559	5.47138	5.29022	11.8836	4.01151	9.78489	11.5252	0	14.2567	43.4354	4.80076	24.2424	7.06954	2.94522	5.79588
SAR11_0525	NAD dependent epimerase/dehydratase family	45	45	42	28	35	23	26	35	31	53	70	57	47	90	40	54	27	44	72	29	40	27	19	37	32.5781	32.5781	39.0569	26.3637	38.4748	23.6435	32.9551	50.1955	55.0211	77.3849	100.117	78.8243	58.4008	94.3761	68.2081	65.0749	49.7119	65.5909	102.187	36.3931	56.3293	49.8961	29.2558	56.0573
SAR11_0526	NAD dependent epimerase/dehydratase family	70	70	38	54	40	40	42	49	46	60	52	65	54	57	33	61	37	61	60	40	42	32	31	45	50.1492	50.1492	34.9691	50.3146	43.5131	40.6909	52.6807	69.5417	80.7938	86.693	73.5977	88.9511	66.3998	59.1489	55.6856	72.7448	67.4141	89.9856	84.2692	49.6745	58.5297	58.5201	47.2359	67.4676
SAR11_0527	acetolactate synthase II large chain	553	553	423	532	417	433	435	365	285	389	400	411	502	534	327	473	280	349	454	419	309	258	325	303	197.063	197.063	193.622	246.562	225.637	219.098	271.397	257.665	248.988	279.574	281.602	279.765	307.037	275.63	274.467	280.574	253.759	256.084	317.166	258.822	214.19	234.687	246.325	225.964
SAR11_0528	Protein-L-isoaspartate(D-aspartate) O-methyltransferase (PCMT) family	343	343	242	325	292	264	226	261	226	249	278	230	285	402	188	307	186	208	260	227	173	188	137	191	321.685	321.685	291.532	396.418	415.827	351.569	371.091	484.908	519.635	470.98	515.081	412.036	458.762	546.095	415.295	479.27	443.641	401.676	478.036	369.037	315.604	450.073	273.276	374.875
SAR11_0529	zinc-containing alcohol dehydrogenase	166	166	144	196	172	181	182	163	151	179	221	199	201	269	160	231	116	120	187	161	155	113	106	140	98.7046	98.7046	109.983	151.572	155.293	152.819	189.468	191.999	220.12	214.659	259.607	226.024	205.131	231.679	224.084	228.637	175.416	146.922	217.983	165.944	179.276	171.513	134.054	174.21
SAR11_0530	cyclopropane-fatty-acyl-phospholipid synthase (CMAS family)	75	75	61	62	73	49	41	54	46	51	67	81	77	93	56	87	33	54	62	45	45	38	35	46	39.2757	39.2757	41.0324	42.2268	58.0469	36.4359	37.5909	56.0195	59.0574	53.8641	69.3158	81.025	69.2086	70.5426	69.0737	75.8381	43.9501	58.2282	63.651	40.8491	45.8391	50.7966	38.983	50.4124
SAR11_0531	FabG-like protein	418	418	353	472	381	384	418	308	221	346	347	316	468	513	248	471	240	297	357	377	286	202	230	225	331.712	331.712	359.828	487.148	459.097	432.7	580.761	484.194	429.964	553.768	544.013	479.009	637.438	589.669	463.553	622.174	484.373	485.309	555.399	518.602	441.481	409.19	388.202	373.667
SAR11_0532	FAD oxidase family	25	25	15	14	20	8	7	9	11	23	27	16	20	17	12	20	6	12	30	6	16	14	11	11	11.3367	11.3367	8.73722	8.25675	13.7712	5.1512	5.55752	8.08487	12.2291	21.035	24.1883	13.8592	15.5663	11.1661	12.8171	15.0967	6.91961	11.2048	26.6698	4.71635	14.1133	16.2056	10.6092	10.4389
SAR11_0533	methyltransferase	5	5	2	8	2	0	0	0	1	2	2	1	3	2	2	9	0	3	27	2	1	0	1	0	3.99861	3.99861	2.05449	8.32076	2.42864	0	0	0	1.96062	3.22579	3.15983	1.5276	4.11782	2.31673	3.76731	11.9808	0	4.94011	42.3306	2.77253	1.55561	0	1.70092	0
SAR11_0534	aminotransferase	111	111	70	59	70	46	47	81	60	45	69	69	60	82	62	83	34	50	109	35	54	59	26	72	50.8943	50.8943	41.2268	35.1829	48.7347	29.9485	37.7294	73.5723	67.4453	41.6127	62.5015	60.432	47.2177	54.4585	66.9577	63.3476	39.6468	47.2055	97.977	27.8177	48.1616	69.0537	25.355	69.0869
SAR11_0535	deoxynucleotidase	4	4	2	8	2	1	4	4	0	3	1	3	3	4	0	7	1	1	19	3	2	3	1	6	1.70168	1.70168	1.0929	4.4263	1.29194	0.604071	2.97929	3.37101	0	2.57398	0.84045	2.43787	2.19051	2.46481	0	4.95702	1.08193	0.875979	15.8461	2.21231	1.65504	3.25782	0.904819	5.34177
SAR11_0536	transketolase family	144	144	112	158	102	121	143	99	81	111	92	96	97	132	64	133	73	77	137	91	84	56	68	97	95.8428	95.8428	95.7525	136.769	103.084	114.354	166.636	130.531	132.171	149	120.971	122.051	110.809	127.256	100.332	147.352	123.567	105.527	178.759	104.99	108.752	95.1423	96.261	135.109
SAR11_0537	transketolase	268	268	201	254	184	175	193	172	119	178	147	171	197	225	118	211	139	130	173	173	125	121	149	120	209.454	209.454	201.784	258.18	218.357	194.206	264.088	266.297	228.011	280.57	226.969	255.283	264.258	254.708	217.22	274.501	276.282	209.206	265.065	234.373	190.031	241.395	247.677	196.269
SAR11_0538	UDP-glucose 4 epimerase	268	268	137	218	159	156	150	142	149	160	169	156	193	246	141	197	104	135	139	118	123	110	113	121	176.664	176.664	116.003	186.898	159.15	146.019	173.118	185.432	240.799	212.716	220.088	196.431	218.363	234.885	218.925	216.166	174.354	183.242	179.631	134.835	157.718	185.095	158.43	166.923
SAR11_0539	cytidylyltransferase/carbohydrate (or pyrimidine) kinase	220	220	120	246	186	126	157	151	126	151	198	134	185	217	121	171	98	94	156	114	123	105	86	127	90.243	90.243	63.2276	131.238	115.85	73.3892	112.753	122.702	126.711	124.921	160.454	104.995	130.248	128.931	116.906	116.76	102.235	79.3954	125.449	81.0593	98.1424	109.943	75.0298	109.021
SAR11_0540	spsA-like glycosyl transferase	8	8	4	12	8	2	3	7	7	5	2	5	5	4	3	5	0	3	17	2	3	6	4	2	6.84907	6.84907	4.39882	13.3615	10.3998	2.43132	4.49675	11.872	14.6924	8.63333	3.38272	8.1768	7.34715	4.96029	6.04958	7.12554	0	5.28859	28.5326	2.9681	4.99601	13.1124	7.2836	3.58334
SAR11_0541	dTDPglucose 4%2C6-dehydratase	144	144	79	120	121	84	80	103	83	92	101	79	87	104	75	97	44	84	133	39	91	65	36	65	90.0342	90.0342	63.4464	97.5798	114.875	74.5753	87.5731	127.575	127.226	116.011	124.756	94.3503	93.3622	94.1855	110.451	100.954	69.9649	108.144	163.023	42.2685	110.674	103.74	47.8731	85.0501
SAR11_0542	unknown membrane protein	16	16	10	15	13	7	9	9	7	12	10	14	11	8	4	13	1	8	11	6	5	2	0	3	5.86368	5.86368	4.70744	7.1495	7.23415	3.64266	5.77469	6.53395	6.2893	8.86948	7.24011	9.80054	6.91911	4.24665	3.45281	7.93048	0.932038	6.03694	7.90304	3.81162	3.56435	1.87098	0	2.30085
SAR11_0543	unknown membrane protein	0	0	0	0	1	0	1	0	0	0	0	1	0	0	0	0	0	0	1	0	0	0	0	0	0	0	0	0	2.06115	0	2.37657	0	0	0	0	2.59291	0	0	0	0	0	0	2.66113	0	0	0	0	0
SAR11_0544	unknown membrane protein	0	0	0	1	0	0	0	0	1	0	0	0	0	0	0	0	0	0	2	0	1	0	0	0	0	0	0	1.7425	0	0	0	0	3.28467	0	0	0	0	0	0	0	0	0	5.25314	0	2.60615	0	0	0
SAR11_0545	phosphoheptose isomerase NMA0340	123	123	95	98	87	57	63	69	58	58	63	74	88	81	60	91	41	55	66	61	89	55	40	65	134.277	134.277	133.216	139.142	144.215	88.3573	120.413	149.221	155.231	127.7	135.873	154.312	164.887	128.082	154.28	165.365	113.832	123.634	141.251	115.434	188.994	153.267	92.8756	148.5
SAR11_0546	D-glycero-D-manno-heptose 1%2C7 bisphophate phosphatase	10	10	11	4	3	4	4	3	2	8	8	2	6	4	4	14	4	10	15	2	8	3	5	8	12.581	12.581	17.7763	6.54499	5.731	7.14571	8.81071	7.47686	6.16877	20.2989	19.8838	4.80636	12.9561	7.28921	11.8532	29.319	12.7985	25.9055	36.9962	4.36167	19.5779	9.6344	13.3792	21.0631
SAR11_0547	D amino acid oxidase (DAO) family	25	25	23	38	22	18	36	20	14	18	16	14	16	33	10	33	22	9	17	29	16	14	14	11	15.6309	15.6309	18.4717	30.9003	20.8863	15.9804	39.4079	24.7718	21.4599	22.6978	19.7633	16.7203	17.1701	29.8858	14.7268	34.3451	34.9825	11.5868	20.8375	31.4304	19.4592	22.344	18.6173	14.3931
SAR11_0548	unknown membrane protein	58	58	56	70	70	41	57	58	42	57	60	52	65	88	49	81	30	47	92	42	43	46	35	49	26.5934	26.5934	32.9814	41.7425	48.7347	26.6932	45.7569	52.6814	47.2117	52.7094	54.3491	45.5429	51.1525	58.4433	52.9182	61.8212	34.9825	44.3732	82.6961	33.3813	38.3509	53.8385	34.1318	47.0174
SAR11_0549	unknown membrane protein	6	6	17	21	18	11	12	19	16	31	23	19	16	31	27	25	5	12	47	8	26	7	3	16	3.06428	3.06428	11.1522	13.9486	13.9587	7.97702	10.7299	19.2227	20.0332	31.9305	23.206	18.5354	14.025	22.9322	32.4791	21.2531	6.49427	12.6193	47.0572	7.08231	25.8292	9.12566	3.25869	17.1007
SAR11_0550	glycosyl transferase family 28	28	28	9	38	31	11	8	17	21	18	27	15	20	19	19	32	7	12	39	8	25	11	10	34	15.5719	15.5719	6.42928	27.4854	26.1782	8.68657	7.78952	18.7291	28.6324	20.1894	29.6649	15.9348	19.0907	15.3054	24.8886	29.6238	9.9007	13.7418	42.5207	7.71227	27.0449	15.6159	11.8285	39.5713
SAR11_0551	glycosyl transferase family	18	18	10	25	9	7	5	20	4	19	10	4	15	10	8	26	2	11	34	2	9	6	1	7	10.374	10.374	7.40305	18.7391	7.87612	5.72855	5.04524	22.8343	5.65184	22.0849	11.386	4.40359	14.838	8.34798	10.86	24.9434	2.93149	13.054	38.4154	1.99808	10.0897	8.82705	1.2258	8.44288
SAR11_0552	spsA-like protein	431	431	336	339	325	302	272	257	252	227	239	259	273	316	215	279	158	220	204	197	248	184	190	207	319.883	319.883	320.323	327.226	366.262	318.267	353.442	377.859	458.531	339.787	350.434	367.185	347.763	339.709	375.85	344.686	298.232	336.212	296.821	253.447	358.036	348.594	299.925	321.515
SAR11_0553	DegT/DnrJ/EryC1/StrS aminotransferase	439	439	354	437	357	325	338	316	258	339	343	251	398	491	244	357	261	271	360	328	278	196	214	269	240.899	240.899	249.522	311.879	297.463	253.236	324.731	343.511	347.092	375.178	371.843	263.097	374.853	390.264	315.372	326.096	364.246	306.208	387.28	311.998	296.74	274.546	249.764	308.916
SAR11_0554	carbamoyltransferase	159	159	124	196	126	139	138	138	93	146	177	154	196	213	115	220	91	95	177	138	136	94	108	103	56.7581	56.7581	56.8575	90.9957	68.296	70.4558	86.2474	97.5872	81.3894	105.112	124.824	105.008	120.086	110.133	96.6921	130.725	82.6143	69.8283	123.867	85.3921	94.4344	85.654	81.9972	76.9458
SAR11_0555	CMAS family	0	0	1	3	0	1	0	0	2	1	2	0	1	1	0	0	1	0	2	2	1	1	3	0	0	0	1.29916	3.94624	0	1.43615	0	0	4.95921	2.03984	3.99626	0	1.73594	1.46499	0	0	2.57224	0	3.96561	3.50644	1.96738	2.58177	6.45349	0
SAR11_0556	glycosyl transferase	19	19	5	27	22	4	18	20	13	26	9	8	23	25	9	24	8	11	35	5	7	12	5	12	10.371	10.371	3.50568	19.1675	18.2341	3.10026	17.2019	21.6262	17.3966	28.6225	9.70519	8.3412	21.5477	19.7657	11.571	21.8064	11.1055	12.3634	37.453	4.73091	7.43234	16.72	5.80472	13.7077
SAR11_0557	glycosyl transferase family	6	6	6	14	5	2	3	1	0	4	4	2	1	1	0	8	0	8	16	0	4	0	0	6	3.79745	3.79745	4.87784	11.524	4.80513	1.79739	3.32429	1.25379	0	5.10585	5.00145	2.41792	1.0863	0.916742	0	8.42824	0	10.4258	19.8524	0	4.9245	0	0	7.94711
SAR11_0558	Cyclopropane-fatty-acyl-phospholipid	6	6	11	15	15	4	4	3	5	4	6	3	13	4	7	16	0	11	19	0	12	5	0	8	5.29047	5.29047	12.4586	17.2016	20.083	5.00811	6.17503	5.24019	10.8085	7.11327	10.4517	5.05284	19.674	5.10868	14.538	23.4838	0	19.9716	32.8434	0	20.5819	11.2539	0	14.7621
SAR11_0559	1%2C2-N-acetylglucosaminetransferase	84	84	56	63	55	61	67	66	36	58	57	49	60	30	49	50	33	35	61	39	44	41	36	37	48.5478	48.5478	41.5732	47.3549	48.2667	50.06	67.7956	75.5644	51.009	67.606	65.0819	54.0951	59.5181	25.1141	66.7036	48.1024	48.5051	41.6519	69.1149	39.0717	49.4657	60.4871	44.2525	44.7516
SAR11_0560	PCMT - protein-L-isoaspartate(D-aspartate) O-methyltransferase	60	60	27	44	51	34	44	55	47	23	51	39	52	62	48	67	17	25	59	50	44	35	32	31	52.6796	52.6796	30.4502	50.2432	67.9916	42.3878	67.6362	95.6613	101.168	40.7273	88.4618	65.4074	78.3612	78.8476	99.2646	97.92	37.9597	45.1968	101.553	76.0971	75.1457	78.4418	59.7565	56.9599
SAR11_0561	oxidoreductase family	7	7	2	21	2	3	8	5	4	2	2	5	4	5	2	7	0	0	20	4	1	4	2	1	5.84736	5.84736	2.14598	22.8147	2.5368	3.55839	11.7	8.27398	8.19173	3.36945	3.30055	7.97817	5.73494	6.04975	3.93509	9.73343	0	0	32.7524	5.79201	1.62488	8.52924	3.55334	1.74815
SAR11_0563	glycosyl transferase	6	6	1	8	5	3	2	0	0	1	1	0	5	4	2	4	1	7	13	1	1	4	0	8	4.83582	4.83582	1.03527	8.38576	6.11903	3.43329	2.82218	0	0	1.62549	1.59226	0	6.91665	4.66965	3.79674	5.36642	2.04975	11.617	20.5406	1.3971	1.56776	8.22939	0	13.4935
SAR11_0564	putative reductase	53	53	40	53	43	55	59	29	50	43	44	47	65	65	23	49	26	28	49	39	31	29	23	42	173.578	173.578	168.272	225.75	213.836	255.771	338.303	188.148	401.46	284.023	284.686	294.027	365.375	308.345	177.422	267.128	216.558	188.822	314.605	221.406	197.488	242.44	160.21	287.862
SAR11_0565	hypothetical protein	56	56	51	54	65	51	41	48	38	34	44	51	58	74	40	50	24	42	57	36	48	31	26	42	94.7081	94.7081	110.791	118.775	166.919	122.473	121.4	160.814	157.557	115.97	147.01	164.756	168.358	181.274	159.339	140.759	103.227	146.26	188.984	105.538	157.907	133.829	93.5227	148.65
SAR11_0566	O-Antigen Polymerase	44	44	41	47	39	36	48	33	31	46	33	41	49	54	34	51	24	22	62	37	33	22	27	26	20.727	20.727	24.8087	28.795	27.8961	24.0801	39.5878	30.7951	35.8014	43.7028	30.711	36.8927	39.6176	36.8455	37.7247	39.9909	28.7527	21.3395	57.2569	30.213	30.2384	26.4543	27.0516	25.6315
SAR11_0567	unknown protein	15	15	18	19	15	15	18	22	18	10	21	14	20	28	16	23	8	15	45	19	17	9	16	22	9.26624	9.26624	14.283	15.2651	14.0701	13.1575	19.468	26.9227	27.2608	12.4589	25.6287	16.5201	21.2055	25.0539	23.2806	23.6508	12.5686	19.0801	54.4974	20.3457	20.4278	14.192	21.0221	28.4414
SAR11_0568	D-amino acid oxidoreductase family	299	299	217	218	187	195	186	153	120	168	190	170	200	226	130	206	105	171	229	168	168	131	134	166	152.326	152.326	142.003	144.442	144.657	141.062	165.902	154.411	149.878	172.615	191.228	165.434	174.88	166.77	155.995	174.694	136.043	179.381	228.713	148.361	166.484	170.358	145.195	176.982
SAR11_0569	UDPglucose 4-epimerase	48	48	26	32	30	25	21	32	21	34	39	22	46	30	21	48	16	23	39	20	19	10	25	28	31.0463	31.0463	21.6011	26.9186	29.4634	22.9604	23.7806	41.0016	33.2998	44.352	49.8342	27.1808	51.0661	28.1057	31.9926	51.6791	26.3191	30.6318	49.452	22.4236	23.9046	16.5104	34.3916	37.9003
SAR11_0570	GDPmannose 4%2C6-dehydratase	964	964	673	717	733	657	548	573	466	471	551	557	610	762	453	635	367	566	571	515	540	424	388	480	571.553	571.553	512.542	552.882	659.899	553.115	568.848	673.003	677.36	563.206	645.395	630.821	620.749	654.395	632.616	626.699	553.387	690.991	663.692	529.291	622.779	641.703	489.278	595.576
SAR11_0571	GDP-fucose synthetase chain A	94	94	62	88	62	57	70	74	49	59	82	63	84	79	47	94	54	52	118	54	70	45	29	40	61.9644	61.9644	52.4978	75.4451	62.0583	53.3531	80.7883	96.6338	79.1889	78.4392	106.788	79.328	95.0387	75.4305	72.9751	103.145	90.5297	70.5821	152.492	61.7043	89.758	75.7209	40.659	55.1812
SAR11_0572	ADP-L-glycero-D-mannoheptose-6-epimerase	122	122	70	154	103	100	85	76	54	97	67	71	93	128	62	111	65	80	121	70	58	49	50	51	85.9114	85.9114	63.3175	141.041	110.134	99.9912	104.796	106.02	93.2264	137.762	93.2096	95.5039	112.404	130.559	102.836	130.113	116.409	116	167.043	85.447	79.4474	88.0797	74.8869	75.1585
SAR11_0573	ribosomal protein L36	713	713	562	597	648	556	602	457	345	513	536	419	582	716	271	546	358	350	478	598	416	346	339	317	3502.67	3502.67	3546.34	3814.32	4833.69	3878.42	5177.76	4447.42	4155.11	5082.69	5201.98	3931.83	4907.26	5094.81	3135.75	4464.86	4472.76	3540.42	4603.5	5092.35	3975.24	4338.85	3542.04	3259.01
SAR11_0574	Alanine dehydrogenase/PNT	621	621	471	586	516	482	465	422	332	436	501	485	571	641	418	567	320	467	505	470	420	321	355	359	352.975	352.975	343.881	433.195	445.344	389.018	462.744	475.168	462.641	499.81	562.58	526.581	557.051	527.735	559.617	536.465	462.578	546.57	562.723	463.082	464.368	465.742	429.166	427.035
SAR11_0575	NAD(P) transhydrogenase subunit alpha part 2	216	216	192	206	172	183	229	163	134	156	149	178	191	230	119	179	128	149	141	235	161	127	141	141	432.688	432.688	494.035	536.689	523.171	520.527	803.143	646.833	658.082	630.25	589.661	681.103	656.692	667.352	561.476	596.871	652.101	614.589	553.722	816.013	627.347	649.402	600.738	591.095
SAR11_0576	NAD(p) transhydrogenase subunit beta	1154	1154	914	1121	959	942	959	747	658	817	814	776	987	1283	659	1015	635	754	887	930	657	594	638	618	512.049	512.049	520.939	646.912	646.128	593.509	745.007	656.613	715.79	731.13	713.551	657.717	751.675	824.59	688.737	749.683	716.577	688.896	771.579	715.313	567.064	672.792	602.103	573.867
SAR11_0577	transaldolase	189	189	130	200	130	153	138	123	82	142	159	141	173	200	114	183	95	126	193	133	109	86	105	98	167.365	167.365	147.87	230.339	174.799	192.382	213.953	215.77	178.021	253.605	278.16	238.503	262.94	256.53	237.777	269.749	213.949	229.747	335.051	204.156	187.754	194.397	197.759	181.612
SAR11_0578	30S ribosomal protein S21	63	63	42	71	49	61	58	48	30	53	51	50	61	82	34	78	41	33	76	58	45	35	34	38	199.98	199.98	171.25	293.115	236.176	274.945	322.336	301.835	233.464	339.303	319.823	303.171	332.34	377.021	254.207	412.141	330.988	215.693	472.944	319.14	277.855	283.597	229.546	252.433
SAR11_0579	hypothetical protein	279	279	245	308	254	244	296	244	182	279	247	235	358	370	182	325	226	202	260	294	226	191	177	175	306.2	306.2	345.384	439.628	423.281	380.243	568.759	530.486	489.696	617.549	535.541	492.652	674.359	588.177	470.473	593.732	630.801	456.488	559.404	559.314	482.47	535.085	413.16	401.935
SAR11_0580	probable 50S ribosomal protein L31	504	504	470	520	477	453	531	413	286	452	388	408	467	658	226	525	344	318	371	489	277	286	363	308	1350.51	1350.51	1617.71	1812.2	1940.8	1723.6	2491.14	2192.31	1878.83	2442.72	2053.97	2088.33	2147.79	2553.88	1426.39	2341.71	2344.28	1754.57	1948.92	2271.35	1443.8	1956.24	2068.8	1727.17
SAR11_0581	extragenic suppressor protein suhB	133	133	96	133	109	76	107	77	84	100	96	80	119	146	85	120	86	75	159	89	70	60	78	70	111.1	111.1	103.007	144.493	138.255	90.1459	156.488	127.419	172.026	168.472	158.426	127.651	170.614	176.653	167.241	166.859	182.702	129.003	260.381	128.872	113.742	127.939	138.58	122.37
SAR11_0582	Elongation factor P (EF-P)	244	244	217	218	202	197	205	142	106	131	145	150	200	233	114	198	106	121	171	158	156	100	151	121	269.22	269.22	307.547	312.829	338.425	308.641	396.011	310.376	286.733	291.511	316.068	316.14	378.751	372.374	296.268	363.654	297.445	274.903	369.883	302.191	334.813	281.647	354.355	279.395
SAR11_0583	thiamine-phosphate pyrophosphorylase	31	31	15	38	18	19	22	17	19	28	16	15	17	27	16	52	13	18	42	14	24	11	9	19	30.7508	30.7508	19.1127	49.0245	27.112	26.7621	38.208	33.4062	46.2065	56.017	31.3552	28.4222	28.9435	38.794	37.3833	85.8627	32.7961	36.7659	81.6763	24.073	46.3092	27.8533	18.9881	39.4426
SAR11_0584	fructose-bisphosphate aldolase	640	640	486	624	552	577	493	415	380	436	436	425	521	534	332	519	337	416	411	490	371	288	359	323	391.84	391.84	382.208	496.875	513.171	501.621	528.459	503.338	570.383	538.371	527.364	497.038	547.487	473.561	478.773	528.935	524.737	524.444	493.312	520.035	441.838	450.101	467.485	413.855
SAR11_0585	phosphoglycerate kinase	131	131	102	186	104	100	113	112	103	98	103	127	131	119	97	132	72	78	182	93	98	51	67	74	68.7761	68.7761	68.7862	127.003	82.9074	74.5482	103.868	116.484	132.574	103.767	106.831	127.362	118.044	90.4938	119.95	115.358	96.135	84.3213	187.322	84.6363	100.081	68.3479	74.8145	81.3045
SAR11_0586	glyceraldehyde-3-phosphate dehydrogenase (phosphorylating)	563	563	343	402	411	408	362	318	292	367	327	364	381	473	261	418	223	313	303	290	281	218	251	273	345.723	345.723	270.551	321.055	383.226	355.754	389.192	386.838	439.599	454.519	396.7	426.965	401.561	420.713	377.505	427.269	348.263	395.768	364.765	308.692	335.65	341.715	327.822	350.832
SAR11_0587	Transketolase	838	838	594	970	750	768	826	641	521	691	749	737	813	964	586	795	484	582	743	704	553	418	474	496	264.783	264.783	241.083	398.613	359.833	344.57	456.942	401.224	403.587	440.342	467.544	444.82	440.903	441.193	436.12	418.137	388.932	378.656	460.241	385.59	339.884	337.14	318.543	327.977
SAR11_0588	5-formyltetrahydrofolate cyclo-ligase-like protein	8	8	3	10	10	2	4	10	3	2	4	6	4	8	3	12	0	2	12	1	4	7	1	8	15.2836	15.2836	7.36192	24.8467	29.0087	5.42545	13.3792	37.8458	14.0511	7.70605	15.097	21.8956	13.116	22.1376	13.4995	38.1612	0	7.86759	44.9436	3.31163	14.8647	34.1367	4.06331	31.9847
SAR11_0589	hypothetical protein	80	80	37	39	57	21	29	42	26	26	28	33	37	43	29	55	13	27	43	9	29	19	17	33	110.78	110.78	65.8126	70.2378	119.851	41.2917	70.3083	115.214	88.2673	72.6127	76.5994	87.2887	87.9389	86.2475	94.5873	126.777	45.7824	76.9862	116.733	21.6034	78.1144	67.1606	50.0687	95.632
SAR11_0590	5-formyltetrahydrofolate cyclo-ligase	17	17	12	39	14	9	10	13	14	18	16	23	13	12	5	23	11	7	29	12	7	5	6	4	19.1671	19.1671	17.379	57.1882	23.9679	14.4086	19.7398	29.0358	38.6981	40.9305	35.6387	49.5344	25.157	19.5972	13.2782	43.166	31.5416	16.2511	64.0998	23.4529	15.352	14.3902	14.3881	9.4381
SAR11_0591	Metallo-phosphoesterase:Conserved hypothetical protein	138	138	85	150	115	92	115	79	70	118	73	71	133	116	65	137	79	63	146	77	79	72	75	57	105.849	105.849	83.7453	149.634	133.936	100.199	154.433	120.037	131.631	182.539	110.618	104.025	175.092	128.875	117.431	174.917	154.105	99.5001	219.538	102.378	117.868	140.97	122.352	91.4951
SAR11_0592	protein with conserved domain of unknown function DUF28	140	140	89	116	88	77	88	62	61	81	99	89	80	118	61	96	44	85	96	71	77	80	55	72	119.363	119.363	97.4694	128.628	113.925	93.2191	131.36	104.717	127.505	139.282	166.753	144.946	117.069	145.724	122.5	136.245	95.4067	149.224	160.46	104.932	127.701	174.109	99.7357	128.467
SAR11_0593	crossover junction endodeoxyribonuclease	35	35	11	19	35	21	20	31	24	32	28	28	29	58	13	34	21	17	56	21	21	17	17	17	43.7666	43.7666	17.6686	30.9003	66.4564	37.2876	43.7865	76.7926	73.5767	80.7033	69.1716	66.8813	62.2415	105.053	38.2896	70.7717	66.7847	43.7724	137.282	45.5199	51.0804	54.2641	45.2135	44.4878
SAR11_0594	inner membrane protein TolQ	2040	2040	1503	1512	1556	1430	1140	1285	1040	971	1097	1036	742	763	554	635	410	552	623	507	596	480	488	655	1870.71	1870.71	1770.39	1803.27	2166.61	1862.01	1830.28	2334.33	2338.1	1795.82	1987.37	1814.71	1167.85	1013.46	1196.6	969.295	956.188	1042.3	1119.99	805.919	1063.12	1123.59	951.789	1257
SAR11_0595	tolR protein	247	247	156	214	232	201	202	189	125	140	160	122	126	134	74	107	59	99	98	94	83	72	79	95	366.641	366.641	297.443	413.135	522.909	423.653	524.966	555.762	454.892	419.12	469.201	345.92	321.012	288.107	258.725	264.383	222.73	302.591	285.181	241.868	239.653	272.813	249.411	295.11
SAR11_0596	TolA protein	425	425	271	372	353	337	316	271	200	225	230	218	208	221	143	211	97	122	212	155	165	146	143	150	324.776	324.776	266.011	369.719	409.603	365.675	422.783	410.249	374.696	346.772	347.23	318.217	272.813	244.621	257.391	268.4	188.517	191.969	317.601	205.321	245.267	284.798	232.421	239.885
SAR11_0597	tolB protein	884	884	716	845	701	741	679	631	481	605	564	540	523	616	380	520	317	371	458	440	405	336	356	368	408.041	408.041	424.521	507.273	491.319	485.669	548.728	576.984	544.315	563.214	514.31	476.12	414.343	411.849	413.14	399.54	372.129	352.616	414.446	352.056	363.636	395.894	349.499	355.48
SAR11_0598	OmpA family	5684	5684	4301	4178	3703	4033	3422	2774	2376	3055	3091	3203	3772	4485	2490	3954	2633	3193	2906	3685	3311	2666	3115	3040	7329.81	7329.81	7124.31	7007.14	7250.81	7384.78	7726	7086.44	7511.72	7945.42	7874.67	7889.82	8348.67	8377.36	7563.11	8487.53	8635.21	8478.41	7346.59	8237.28	8305.36	8775.82	8543.61	8204.06
SAR11_0599	hypothetical protein	1328	1328	996	1041	1019	876	728	778	603	599	690	668	534	668	323	531	334	377	441	413	425	359	363	420	843.089	843.089	812.212	859.528	982.299	789.678	809.175	978.448	938.527	766.953	865.405	810.072	581.867	614.268	482.992	561.146	539.268	492.826	548.865	454.499	524.838	581.78	490.147	558.009
SAR11_0600	cell cycle protein mesj	60	60	30	59	45	46	43	57	30	45	40	44	40	52	30	42	30	33	38	33	21	24	14	39	41.5426	41.5426	26.6808	53.1286	47.3096	45.2242	52.1251	78.1808	50.9234	62.8379	54.7138	58.1925	47.5346	52.1497	48.9245	48.4058	52.8259	47.0471	51.5795	39.6063	28.2828	42.4172	20.6165	56.5098
SAR11_0601	metalloprotease FtsH	7261	7261	5587	4748	4180	4165	3499	3034	2756	3749	3744	3615	5426	6535	4003	4771	3293	3855	3548	4187	3827	2705	3180	3515	2381.8	2381.8	2354.08	2025.6	2081.99	1939.96	2009.5	1971.54	2216.37	2480.22	2426.27	2265.1	3054.89	3104.98	3092.83	2605.09	2747.15	2603.81	2281.62	2380.78	2441.9	2264.98	2218.6	2412.96
SAR11_0602	dihydropteroate synthase-like protein	75	75	42	66	42	47	42	50	31	46	76	58	85	84	62	75	36	42	78	40	53	28	22	36	44.0872	44.0872	31.7129	50.4579	37.4882	39.2302	43.2252	58.2243	44.6753	54.5351	88.2592	65.1255	85.7586	71.5215	85.8432	73.3869	53.8192	50.8367	89.8871	40.7586	60.6022	42.0144	27.5055	44.2864
SAR11_0603	phosphoglucomutase/phosphomannomutase family protein MrsA	196	196	112	247	117	111	141	121	84	166	142	109	217	247	135	206	125	110	251	136	114	85	101	108	91.0818	91.0818	66.8542	149.282	82.5573	73.2436	114.718	111.389	95.6994	155.579	130.364	96.7551	173.078	166.256	147.765	159.349	147.73	105.256	228.666	109.552	103.048	100.829	99.8256	105.031
SAR11_0604	phosphomethylpyrimidine kinase	54	54	33	76	31	43	45	29	34	51	39	38	68	69	38	74	34	25	71	41	30	28	31	31	41.1134	41.1134	32.2729	75.2553	35.8381	46.4867	59.9843	43.7392	63.4633	78.3116	58.6609	55.2643	88.8598	76.0929	68.1452	93.7836	65.8342	39.1928	105.974	54.1104	44.4295	54.4172	50.1991	49.3933
SAR11_0605	adenylosuccinate synthase	519	519	400	627	466	483	549	397	340	481	557	481	618	790	457	623	409	391	640	516	428	337	369	360	248.456	248.456	245.967	390.376	338.736	328.322	460.14	376.491	399.038	464.401	526.783	439.843	507.782	547.79	515.3	496.45	497.952	385.421	600.638	428.192	398.553	411.813	375.71	360.662
SAR11_0606	RNA polymerase sigma-32 factor (rpoH) RP303	1130	1130	937	959	812	839	777	614	503	690	642	624	669	844	472	698	460	515	608	662	553	425	546	525	793.03	793.03	844.668	875.314	865.289	836.073	954.703	853.616	865.433	976.623	890.105	836.503	805.832	857.945	780.218	815.404	821.017	744.21	836.5	805.336	754.913	761.358	814.983	771.059
SAR11_0607	pseudouridylate synthase	89	89	39	122	65	53	80	50	46	71	60	72	82	84	48	80	41	45	145	60	60	43	34	52	56.1566	56.1566	31.609	100.116	62.2757	47.4851	88.3765	62.4977	71.1579	90.3516	74.7923	86.7791	88.8039	76.7708	71.337	84.0247	65.7927	58.4656	179.362	65.6251	73.6415	69.2577	45.6283	68.6643
SAR11_0608	Sua5/YciO/YrdC family protein	65	65	35	84	45	25	65	35	37	65	40	36	53	49	37	58	26	26	82	39	38	36	28	30	43.1233	43.1233	29.8264	72.4789	45.332	23.551	75.5001	45.9991	60.1803	86.9718	52.4268	45.6218	60.3505	47.0869	57.8179	64.0519	43.8687	35.518	106.651	44.8508	49.0391	60.9663	39.5094	41.652
SAR11_0609	Exonuclease VII small subunit	19	19	12	7	6	11	5	5	5	6	7	3	8	6	6	12	5	3	8	7	6	6	4	10	47.8078	47.8078	38.7848	22.9075	22.924	39.3014	22.0268	24.9229	30.8439	30.4483	34.7967	14.4191	34.5495	21.8676	35.5597	50.2611	31.9962	15.5433	39.4626	30.5317	29.3668	38.5376	21.4067	52.6577
SAR11_0610	geranyltranstransferase	74	74	47	62	47	41	52	41	37	49	56	56	48	35	40	50	26	33	73	36	27	23	47	41	58.7242	58.7242	47.9091	63.9898	56.634	46.1998	72.2478	64.4543	71.9849	78.4238	87.7947	84.8877	65.3783	40.2308	74.7666	66.0482	52.4737	53.9232	113.569	49.5217	41.6783	46.591	79.3282	68.0904
SAR11_0611	1-D-deoxyxylulose 5-phosphate synthase	531	531	331	542	340	316	350	294	205	337	295	267	418	452	252	414	241	261	483	369	304	202	240	251	171.725	171.725	137.499	227.967	166.959	145.11	198.172	188.351	162.535	219.804	188.475	164.938	232.018	211.73	191.956	222.866	198.216	173.802	306.222	206.858	191.237	166.755	165.08	169.875
SAR11_0612	chorismate synthase	584	584	415	504	372	363	375	341	283	380	334	362	371	468	215	398	236	255	359	328	292	192	233	263	333.783	333.783	304.673	374.642	322.841	294.597	375.248	386.09	396.545	438.028	377.132	395.213	363.942	387.439	289.436	378.652	343.041	300.102	402.251	324.962	324.635	280.118	283.238	314.575
SAR11_0613	probable pyridoxamine-phosphate oxidase	133	133	77	134	97	84	94	69	73	69	70	84	80	75	58	105	50	57	128	52	81	50	55	90	131.3	131.3	97.6423	172.049	145.405	117.75	162.471	134.941	176.681	137.381	136.523	158.403	135.553	107.246	134.866	172.547	125.535	115.868	247.727	88.9863	155.546	126	115.483	185.94
SAR11_0614	octaprenyl-diphosphate synthase	463	463	363	455	322	336	348	257	224	275	318	250	281	405	218	304	243	251	315	289	251	180	237	215	282.633	282.633	284.632	361.233	298.464	291.241	371.927	310.784	335.231	338.564	383.499	291.51	294.412	358.099	313.445	308.903	377.252	315.495	376.967	305.807	298.041	280.481	307.705	274.661
SAR11_0615	Peptidase family S49	381	381	223	375	315	280	366	248	178	255	243	229	310	341	199	318	173	220	280	302	213	179	227	200	292.234	292.234	219.708	374.086	366.869	304.955	491.5	376.826	334.719	394.469	368.22	335.516	408.108	378.849	359.519	406.013	337.47	347.461	421.033	401.533	317.795	350.468	370.32	321.036
SAR11_0616	Glycyl-tRNA synthetase alpha subunit	228	228	178	235	222	193	196	187	145	200	189	169	237	271	155	220	160	174	227	224	180	126	140	167	159.467	159.467	159.916	213.766	235.767	191.675	240.01	259.096	248.633	282.12	261.152	225.785	284.506	274.544	255.347	256.133	284.603	250.589	311.253	271.577	244.889	224.955	208.262	244.439
SAR11_0617	Glycyl-tRNA synthetase beta subunit	205	205	147	230	163	166	181	144	104	167	160	154	227	225	142	214	123	104	251	151	158	92	120	107	61.3004	61.3004	56.4627	89.4482	74.0101	70.4837	94.7598	85.3012	76.2425	100.715	94.5202	87.9634	116.504	97.4536	100.014	106.52	93.5401	64.0353	147.141	78.2698	91.9025	70.2241	76.3195	66.9592
SAR11_0618	phosphate dikinase (PPDK)	854	854	667	886	658	673	746	581	571	612	622	587	747	993	482	793	483	499	756	594	530	407	493	444	198.428	198.428	199.07	267.74	232.148	222.04	303.473	267.427	325.264	286.79	285.516	260.529	297.902	334.196	263.788	306.708	285.414	238.739	344.365	239.243	239.542	241.395	243.634	215.896
SAR11_0619	Quinolinate phosphoribosyl transferase	94	94	78	118	68	77	95	66	65	84	89	70	93	116	69	115	46	78	135	76	83	42	63	54	69.7657	69.7657	74.3607	113.902	76.6332	81.1476	123.445	97.0378	118.272	125.736	130.496	99.2393	118.469	124.703	120.622	142.075	86.827	119.202	196.426	97.7766	119.826	79.5705	99.4487	83.8734
SAR11_0620	Quinolinate synthetase A protein	738	738	514	594	516	514	447	362	318	410	402	405	481	625	336	521	350	361	405	447	383	244	311	359	461.425	461.425	412.803	483.02	489.879	456.33	489.315	448.37	487.445	517.006	496.553	483.695	516.175	566.018	494.819	542.236	556.539	464.76	496.422	484.462	465.805	389.425	413.571	469.738
SAR11_0621	GcvT-like Aminomethyltransferase protein	100	100	58	57	42	23	28	51	45	51	56	53	46	84	59	69	24	54	59	34	43	35	20	62	69.7055	69.7055	51.9314	51.6744	44.4539	22.7649	34.1713	70.4239	76.9013	71.6975	77.117	70.5691	55.0341	84.811	96.8682	80.0612	42.5463	77.5064	80.6251	41.0822	58.3037	62.2764	29.6512	90.4431
SAR11_0622	dihydroorotase	533	533	388	528	370	428	426	322	248	336	304	337	403	508	267	385	236	298	360	365	341	224	265	285	252.811	252.811	236.394	325.715	266.48	288.26	353.765	302.558	288.387	321.422	284.864	305.331	328.081	349.011	298.293	303.974	284.685	291.047	334.752	300.103	314.619	271.21	267.338	282.899
SAR11_0623	Small Multidrug Resistance protein	70	70	41	83	38	27	55	34	34	41	33	36	28	44	30	52	20	31	90	35	33	19	26	24	130.117	130.117	97.8936	200.654	107.254	71.264	178.992	125.198	154.942	153.704	121.184	127.823	89.3307	118.466	131.347	160.896	94.5472	118.652	327.966	112.775	119.319	90.1526	102.791	93.3606
SAR11_0624	hypothetical protein	693	693	478	620	437	417	413	340	257	399	340	341	408	512	272	493	246	292	461	402	309	241	325	303	226.243	226.243	200.449	263.249	216.629	193.307	236.063	219.889	205.697	262.713	219.288	212.651	228.617	242.113	209.157	267.913	204.249	196.291	295.049	227.497	196.228	200.839	225.668	207.015
SAR11_0625	bacteriorhodopsin	91295	91295	73849	64930	55539	64863	44467	39433	32352	37482	39242	42548	45265	53823	35923	49374	34492	44918	43506	54830	50239	37363	47843	47813	73581	73581	76453.7	68061	67969	74231.2	62746.9	62959.5	63925.5	60926.8	62483.4	65504.3	62616.4	62833.7	68195.2	66240.4	70700.1	74544.6	68741.5	76602.8	78762.7	76868.6	82012.8	80645.8
SAR11_0626	ferredoxin	669	669	510	461	436	403	406	359	264	363	349	363	390	502	301	402	290	293	296	416	291	262	333	318	1290.03	1290.03	1263.22	1156.14	1276.6	1103.45	1370.68	1371.36	1248.05	1411.72	1329.52	1337.07	1290.76	1402.12	1367.11	1290.35	1422.18	1163.37	1118.97	1390.52	1091.51	1289.63	1365.73	1283.27
SAR11_0627	thioredoxin-disulfide reductase	258	258	140	250	174	151	185	162	138	179	159	140	199	228	118	238	123	141	215	133	129	119	124	122	157.029	157.029	109.452	197.894	160.806	130.499	197.136	195.325	205.917	219.725	191.184	162.764	207.883	201.002	169.162	241.125	190.391	176.707	256.536	140.32	152.725	184.882	160.519	155.394
SAR11_0628	probable glutathione S-transferase	61	61	30	63	53	47	45	45	29	56	59	49	67	97	45	84	37	35	112	53	43	37	43	32	60.2202	60.2202	38.0425	80.8885	79.4479	65.8842	77.7787	88.0051	70.1883	111.498	115.069	92.4017	113.526	138.704	104.637	138.038	92.896	71.1471	216.761	90.6976	82.5737	93.2401	90.2871	66.1118
SAR11_0629	MOSC domain protein	25	25	8	33	22	16	26	24	9	23	15	17	26	40	12	45	14	12	23	18	21	12	9	12	19.993	19.993	8.21796	34.3231	26.715	18.1689	36.4039	38.0218	17.6456	37.0966	23.6987	25.9693	35.6878	46.3345	22.6039	59.9042	28.4741	19.7605	36.0594	24.9528	32.6677	24.4968	15.3083	20.0834
SAR11_0630	DnaK suppressor protein	131	131	88	88	79	112	76	75	68	63	85	84	94	115	50	101	59	84	84	89	64	88	59	68	259.894	259.894	224.255	227.061	237.983	315.511	263.982	294.761	330.741	252.077	333.149	318.329	320.081	330.468	233.646	333.544	297.687	343.148	326.705	306.071	246.982	445.653	248.956	282.326
SAR11_0631	unknown protein	42	42	20	28	26	19	21	24	14	28	38	14	21	26	12	20	11	16	22	18	23	18	5	21	129.34	129.34	79.1132	112.144	121.577	83.0823	113.224	146.412	105.698	173.904	231.186	82.3538	110.997	115.975	87.0417	102.523	86.1509	101.457	132.818	96.0868	137.776	141.496	32.749	135.338
SAR11_0632	conserved hypothetical protein	200	200	130	189	140	125	145	101	88	118	125	120	161	175	113	181	92	126	193	113	144	111	108	119	95.744	95.744	79.9392	117.673	101.766	84.9693	121.531	95.7824	103.28	113.928	118.219	109.732	132.286	121.346	127.416	144.233	112.009	124.202	181.13	93.7707	134.093	135.642	109.964	119.219
SAR11_0633	Glycosyl transferase	35	35	20	33	23	18	20	24	19	27	31	22	26	37	31	31	15	17	51	21	20	20	15	24	24.8161	24.8161	18.2151	30.4308	24.7621	18.1221	24.8274	33.7101	33.0273	38.6097	43.4232	29.7961	31.6407	37.9991	51.7714	36.5875	27.0483	24.8194	70.8904	25.8103	27.5839	36.198	22.6205	35.6118
SAR11_0634	umuC	72	72	61	91	46	43	79	47	50	64	62	68	54	62	67	69	47	60	102	34	46	29	35	72	34.7907	34.7907	37.8613	57.1882	33.7507	29.5033	66.8334	44.9895	59.2318	62.3703	59.1858	62.7641	44.7849	43.3939	76.2549	55.4991	57.758	59.6979	96.6234	28.4785	43.2364	35.7699	35.9703	72.8082
SAR11_0635	hypothetical protein	53	53	27	42	25	37	47	49	43	59	37	67	51	50	47	39	22	30	54	21	32	12	29	38	82.8439	82.8439	54.2105	85.3823	59.3361	82.1216	128.623	151.727	164.781	185.996	114.257	200.047	136.824	113.204	173.039	101.474	87.4562	96.5568	165.474	56.8999	97.2961	47.8801	96.4112	124.304
SAR11_0636	conserved hypothetical protein	65	65	38	64	38	34	52	33	27	47	22	30	46	32	22	46	12	34	93	30	26	12	29	34	70.586	70.586	53.0058	90.3897	62.6589	52.427	98.8654	70.9908	71.8825	102.937	47.1979	62.2297	85.7373	50.3339	56.2717	83.1513	33.1413	76.0258	197.988	56.4721	54.9211	33.264	66.9804	77.2682
SAR11_0637	hypothetical protein	203	203	139	119	129	123	93	83	69	79	89	104	113	129	61	84	51	64	104	76	77	67	71	101	346.154	346.154	304.455	263.909	334.008	297.817	277.647	280.372	288.454	271.686	299.818	338.749	330.719	318.617	245	238.429	221.17	224.714	347.663	224.644	255.402	291.633	257.499	360.422
SAR11_0638	Phosphoribulokinase/Uridine kinase Family Protein	155	155	110	117	99	112	110	99	78	92	71	93	102	135	70	113	76	99	120	103	89	59	77	65	116.294	116.294	106.012	114.168	112.786	119.32	144.496	147.145	143.474	139.213	105.24	133.285	131.351	146.712	123.705	141.127	145.018	152.946	176.506	133.959	129.89	112.997	122.874	102.06
SAR11_0640	Outer membrane protein TolC	433	433	372	440	358	311	287	249	218	268	260	256	347	353	189	315	219	248	263	262	258	195	229	245	206.328	206.328	227.692	272.683	259.029	210.427	239.436	235.046	254.672	257.556	244.759	233.014	283.797	243.642	212.127	249.855	265.398	243.332	245.685	216.411	239.139	237.189	232.087	244.317
SAR11_0641	recA protein	4950	4950	3828	3911	3398	3620	3814	3496	3057	3706	3925	3972	3918	4560	2962	3937	2665	3062	2867	3529	3057	2483	2973	2845	2844.92	2844.92	2825.99	2923.38	2965.39	2954.23	3837.79	3980.33	4307.39	4295.72	4456.55	4360.59	3864.88	3796.08	4009.7	3766.48	3895.33	3623.65	3230.3	3515.79	3417.59	3642.75	3634.16	3421.87
SAR11_0642	Trypsin-like serine protease	452	452	344	404	328	359	330	274	207	253	259	278	307	289	263	296	210	221	351	236	224	204	197	228	250.7	250.7	245.081	291.428	276.238	282.736	320.454	301.057	281.475	283.011	283.799	294.532	292.254	232.177	343.585	273.283	296.223	252.397	381.658	226.9	241.671	288.825	232.395	264.647
SAR11_0643	alanine-tRNA ligase	913	913	686	831	660	640	703	554	397	525	518	507	680	762	446	749	431	474	755	610	489	368	447	483	211.66	211.66	204.281	250.555	232.331	210.678	285.338	254.426	225.639	245.468	237.243	224.517	270.573	255.876	243.538	289.039	254.114	226.268	343.136	245.135	220.515	217.774	220.405	234.333
SAR11_0644	isocitrate dehydrogenase (NADP)	1036	1036	822	846	738	661	734	622	499	575	504	558	629	746	433	644	445	474	560	649	509	415	532	485	527.793	527.793	537.911	560.542	570.892	478.163	654.69	627.736	623.244	590.797	507.258	543.012	549.998	550.489	519.582	546.129	576.563	497.232	559.298	573.134	504.408	539.685	576.448	517.085
SAR11_0645	phosphatidylserine decarboxylase	210	210	161	190	178	181	184	156	86	153	158	172	169	209	119	166	117	136	164	148	141	109	115	144	200.597	200.597	197.545	236.044	258.178	245.502	307.722	295.197	201.399	294.756	298.165	313.838	277.076	289.173	267.741	263.948	284.233	267.498	307.114	245.061	261.99	265.779	233.64	287.862
SAR11_0646	phosphatidylserine synthase	116	116	89	130	81	78	77	61	59	71	79	70	86	107	59	97	47	68	132	50	79	43	47	59	89.3063	89.3063	88.0134	130.167	94.6897	85.2686	103.789	93.0329	111.36	110.242	120.156	102.942	113.64	119.32	106.989	124.309	92.0248	107.798	199.227	66.727	118.307	84.5047	76.9602	95.0589
SAR11_0647	Glycosyl transferase family 8	106	106	58	64	70	70	67	54	53	74	73	51	78	99	48	112	37	66	90	63	44	50	59	55	71.9434	71.9434	50.5648	56.4936	72.1402	67.4612	79.6152	72.6042	88.1891	101.294	97.882	66.1191	90.8629	97.3254	76.7342	126.535	63.866	92.2371	119.751	74.1196	58.0896	86.6251	85.169	78.1204
SAR11_0648	FtsJ-like methyltransferase	47	47	47	76	33	51	59	51	27	67	58	37	55	65	46	74	43	37	83	54	21	36	22	46	47.5364	47.5364	61.0606	99.9715	50.68	73.2436	104.476	102.184	66.9493	136.669	115.891	71.4829	95.4769	95.2243	109.584	124.585	110.606	77.0561	164.573	94.6738	41.3151	92.9437	47.3256	97.3651
SAR11_0649	IMP dehydrogenase-like protein	462	462	377	532	406	432	506	378	315	407	355	405	406	442	292	393	265	268	336	334	291	207	263	248	265.526	265.526	278.318	397.658	354.311	352.548	509.156	430.367	443.842	471.765	403.076	444.622	400.495	367.953	395.284	375.978	387.341	317.158	378.577	332.75	325.325	303.685	321.488	298.286
SAR11_0650	TPR-like	17	17	8	10	20	20	5	14	19	2	11	11	6	6	15	18	4	2	13	1	14	7	10	12	24.0245	24.0245	14.5221	18.3798	42.917	40.1335	12.3712	39.1938	65.8284	5.70036	30.711	29.6941	14.5534	12.2818	49.9298	42.3433	14.3764	5.81986	36.0164	2.4497	38.4853	25.2518	30.0573	35.4898
SAR11_0651	GMP synthetase	186	186	90	202	112	99	153	78	87	129	103	116	116	136	83	167	66	92	200	83	92	75	77	76	73.5193	73.5193	45.6947	103.842	67.2203	55.5641	105.88	61.0753	84.3066	102.836	80.4304	87.5826	78.6961	77.8633	77.2732	109.878	66.3461	74.8777	154.978	56.8688	70.7354	75.6725	64.7327	62.8664
SAR11_0652	lactoylglutathione lyase	168	168	127	192	153	122	104	93	118	133	94	108	114	128	94	106	75	85	117	123	85	78	78	92	247.594	247.594	240.419	368.015	342.386	255.306	268.349	271.517	426.35	395.32	273.686	304.037	288.365	273.241	326.303	260.041	281.109	257.945	338.04	314.227	243.675	293.436	244.495	283.75
SAR11_0653	3-methyl-2-oxobutanoate hydroxymethyltransferase	131	131	105	155	101	91	111	108	74	105	108	109	113	149	76	109	53	72	139	88	85	95	69	78	104.764	104.764	107.861	161.215	122.646	103.336	155.417	171.098	145.086	169.354	170.631	166.509	155.105	172.596	143.158	145.101	107.795	118.563	217.924	121.991	132.227	193.933	117.363	130.542
SAR11_0654	conserved hypothetical protein	97	97	62	93	63	76	58	86	78	100	98	97	80	116	104	87	36	85	95	51	87	60	50	65	97.6285	97.6285	80.1552	121.737	96.2807	108.615	102.204	171.469	192.466	202.989	194.861	186.487	138.198	169.11	246.547	145.757	92.149	176.157	187.448	88.978	170.327	154.15	107.033	136.91
SAR11_0655	probable Leu/Ile/Val-binding protein	8294	8294	6880	6226	5459	6120	4201	3803	3440	3718	3858	4157	4623	5083	3708	4819	3278	4283	3946	4763	4416	3600	4242	4314	4084.22	4084.22	4351.79	3987.38	4081.8	4279.24	3621.87	3709.83	4152.95	3692.5	3753.2	3910.18	3907.29	3625.52	4300.78	3950.09	4105.22	4342.8	3809.37	4065.68	4229.94	4525.18	4442.83	4445.71
SAR11_0656	Branched-chain amino acid transport protein	242	242	155	190	167	165	129	120	101	131	128	144	141	194	111	179	70	122	183	117	122	110	90	128	178.327	178.327	146.713	182.091	186.858	172.646	166.428	175.172	182.464	194.688	186.34	202.691	178.331	207.066	192.658	219.563	131.184	185.113	264.364	149.449	174.872	206.91	141.055	197.391
SAR11_0657	Branched-chain amino acid transport protein	227	227	174	240	169	173	196	132	119	180	135	151	201	260	142	204	138	138	215	191	128	101	122	149	138.981	138.981	136.84	191.106	157.112	150.399	210.097	160.098	178.62	222.263	163.289	176.595	211.218	230.573	204.776	207.905	214.878	173.974	258.059	202.707	152.44	157.848	158.867	190.911
SAR11_0658	LivG-like protein	80	80	60	104	67	65	77	52	53	65	57	56	85	82	52	100	63	48	100	57	51	35	47	53	68.4907	68.4907	65.9824	115.8	87.0985	79.018	115.417	88.1918	111.243	112.233	96.4076	91.5801	124.901	101.686	104.859	142.511	137.172	84.6174	167.839	84.591	84.9322	76.4889	85.5823	94.9586
SAR11_0659	probable high-affinity branched-chain amino acid transport ATP-binding protein	77	77	52	70	53	50	43	52	33	51	49	43	66	88	36	74	38	32	102	60	59	31	39	42	67.319	67.319	58.3963	79.5937	70.3585	62.0708	65.819	90.0602	70.7318	89.9256	84.6326	71.8103	99.037	111.438	74.133	107.692	84.4916	57.6068	174.823	90.9296	100.337	69.1826	72.5197	76.8445
SAR11_0660	conserved hypothetical protein	648	648	482	693	557	541	494	441	401	443	481	503	609	696	423	612	417	476	468	462	449	330	354	353	510.308	510.308	487.573	709.781	666.05	604.958	681.115	687.985	774.205	703.603	748.337	756.653	823.155	793.912	784.621	802.259	835.173	771.865	722.528	630.677	687.804	663.377	592.933	581.767
SAR11_0661	conserved hypothetical protein	710	710	506	570	582	556	438	480	372	410	487	531	503	597	351	520	278	470	349	368	391	318	292	357	893.25	893.25	817.712	932.661	1111.81	993.254	964.772	1196.3	1147.39	1040.32	1210.43	1276.09	1086.15	1087.92	1040.12	1088.99	889.493	1217.56	860.779	802.546	956.868	1021.25	781.344	939.939
SAR11_0662	LamB/YcsF family	124	124	80	168	94	108	110	77	80	122	85	96	114	154	74	118	70	77	124	110	96	65	69	74	96.1831	96.1831	79.708	169.481	110.713	118.952	149.385	118.318	152.132	190.855	130.254	142.239	151.771	173.023	135.198	152.358	138.089	122.983	188.56	147.903	144.847	128.7	113.834	120.123
SAR11_0663	Allophanate hydrolase subunit 1	58	58	40	45	33	53	34	27	30	36	27	39	27	32	22	37	20	29	50	25	30	26	36	30	52.2578	52.2578	46.2933	52.7314	45.1472	67.8063	53.6337	48.1914	66.2672	65.4173	48.0598	67.1212	41.7536	41.7618	46.6883	55.4921	45.8286	53.8019	88.317	39.0455	52.5781	59.7978	68.9875	56.5668
SAR11_0664	Allophanate hydrolase subunit 2	68	68	49	84	51	34	76	26	45	49	32	27	44	71	32	67	33	37	65	36	25	16	35	31	44.1205	44.1205	40.8378	70.8834	50.2453	31.3243	86.3338	33.4186	71.5811	64.1201	41.0182	33.4632	48.9995	66.7261	48.904	72.3623	54.4539	49.4322	82.6792	40.4894	31.5524	26.4997	48.2997	42.093
SAR11_0665	Integral membrane protein with domain of unknown function DUF6	118	118	93	168	95	93	118	80	66	110	59	71	119	115	75	119	89	88	178	77	107	60	55	62	82.812	82.812	83.8357	153.34	101.235	92.6755	144.987	111.22	113.556	155.694	81.8009	95.179	143.339	116.9	123.975	139.016	158.849	127.166	244.897	93.672	146.068	107.486	82.0954	91.0584
SAR11_0666	glycine cleavage system protein T2	1837	1837	1506	1663	1423	1422	1310	1083	963	1058	1067	1086	1160	1344	871	1289	845	971	1113	1282	1088	800	959	998	1027.17	1027.17	1081.66	1209.37	1208.18	1129.02	1282.45	1199.62	1320.12	1193.12	1178.67	1159.94	1113.26	1088.52	1147.13	1199.75	1201.63	1117.97	1220.05	1242.59	1183.37	1141.86	1140.5	1167.83
SAR11_0667	Glycine cleavage H-protein	1315	1315	1013	889	827	881	695	564	474	537	536	587	612	648	482	787	504	581	585	695	701	531	601	571	2136.39	2136.39	2113.97	1878.41	2040.11	2032.36	1976.86	1815.17	1887.94	1759.53	1720.34	1821.65	1706.53	1524.88	1844.44	2128.31	2082.42	1943.6	1863.21	1957.25	2215.31	2202.11	2076.7	1941.37
SAR11_0668	glycine cleavage system protein P2 gcvP	5738	5738	4583	4638	4221	4441	3424	3198	2639	2944	3019	2982	3257	3740	2520	3718	2506	3017	3144	3728	3429	2496	2964	2998	1242.3	1242.3	1274.53	1305.96	1387.63	1365.27	1297.88	1371.6	1400.75	1285.49	1291.29	1233.23	1210.29	1172.85	1285.08	1339.93	1379.84	1344.99	1334.44	1399.1	1444.09	1379.43	1364.86	1358.36
SAR11_0669	Flavin containing amine oxidoreductas	172	172	131	192	162	143	147	154	114	162	145	121	172	190	104	209	85	136	210	119	141	91	128	119	85.5144	85.5144	83.6598	124.15	122.298	100.953	127.957	151.675	138.954	162.44	142.421	114.913	146.773	136.826	121.789	172.967	107.476	139.228	204.683	102.557	136.361	115.489	135.352	123.815
SAR11_0670	hypothetical protein	19	19	12	24	12	11	20	20	9	12	23	12	19	14	13	19	6	11	35	7	14	15	4	13	15.3134	15.3134	12.4232	25.1573	14.6857	12.5887	28.2218	31.9324	17.7834	19.5059	36.6219	18.4745	26.2833	16.3438	24.6788	25.4905	12.2985	18.2553	55.3016	9.77967	21.9486	30.8602	6.85683	21.927
SAR11_0672	Cyclopropane-fatty-acyl-phospholipid synthase	54	54	33	58	49	34	45	50	31	47	49	37	47	59	29	56	26	30	62	40	27	43	29	32	28.3504	28.3504	22.2544	39.603	39.0622	25.3464	41.3632	52.0019	39.9008	49.7658	50.8226	37.1056	42.3517	44.8667	35.8613	48.9396	34.7154	32.4313	63.813	36.4027	27.5734	57.6266	32.3824	35.1587
SAR11_0673	hypothetical protein	709	709	630	601	556	613	572	448	415	492	512	509	572	652	393	631	394	447	492	616	455	343	454	419	799.381	799.381	912.395	881.284	951.867	981.384	1129.12	1000.62	1147.12	1118.77	1140.44	1096.22	1106.91	1064.78	1043.67	1184.25	1129.76	1037.75	1087.49	1203.91	997.883	987.167	1088.7	988.641
SAR11_0674	short chain dehydrogenase	189	189	141	183	102	134	149	128	74	133	116	142	187	165	99	160	100	77	209	113	121	82	99	102	153.528	153.528	147.122	193.335	125.811	154.561	211.908	205.977	147.371	217.893	186.156	220.336	260.72	194.14	189.419	216.347	206.589	128.793	332.83	159.115	191.193	170.031	171.043	173.397
SAR11_0675	TspO/MBR family	30	30	38	20	32	17	28	23	30	16	33	23	32	39	18	33	18	33	30	21	31	14	12	38	39.6785	39.6785	64.5584	34.4031	64.2655	31.9267	64.8378	60.2622	97.2768	42.6796	86.2269	58.1077	72.6426	74.7144	56.075	72.6531	60.5466	89.8721	77.7869	48.1461	79.7547	47.2662	33.7567	105.18
SAR11_0676	hypothetical protein	469	469	377	471	363	391	409	339	254	359	363	380	439	540	266	420	270	290	427	344	307	238	226	235	262.956	262.956	271.511	343.452	309.038	311.285	401.486	376.525	349.139	405.95	402.08	406.973	422.457	438.541	351.281	391.982	384.997	334.8	469.343	334.331	334.819	340.625	269.503	275.737
SAR11_0677	hypothetical protein	37	37	15	37	33	18	23	20	19	25	23	23	24	25	23	35	9	21	53	9	30	15	13	14	42.6489	42.6489	22.2091	55.4678	57.7582	29.4611	46.4162	45.6687	53.6925	58.1182	52.3755	50.6413	47.4814	41.7399	62.4447	67.1552	26.3834	49.8427	119.766	17.9827	67.2648	44.1353	31.8709	33.7715
SAR11_0678	conserved hypothetical Cytosolic Protein	144	144	93	157	81	114	102	85	64	97	98	74	97	100	78	131	56	73	159	78	85	66	61	76	61.3869	61.3869	50.925	87.0456	52.4315	69.0063	76.1289	71.7819	66.8879	83.3973	82.5343	60.2583	70.9728	61.7475	78.3196	92.9588	60.7134	64.0786	132.881	57.6389	70.4844	71.8201	55.308	67.8022
SAR11_0679	formate dehydrogenase Alpha subunit (fdhF-2)	936	936	751	911	736	804	734	560	497	638	605	621	653	841	491	799	455	493	699	664	500	379	441	434	209.234	209.234	215.641	264.856	249.821	255.202	287.269	247.986	272.375	287.637	267.182	265.167	250.54	272.307	258.524	297.31	258.673	226.924	306.327	257.296	217.414	216.264	209.672	203.032
SAR11_0680	NAD-dependent formate dehydrogenase beta subunit	776	776	544	698	540	614	468	425	364	449	485	489	493	575	354	508	290	401	472	437	388	279	277	371	313.943	313.943	282.698	367.264	331.724	352.718	331.49	340.612	361.031	366.355	387.637	377.893	342.328	336.947	337.329	342.104	298.38	334.049	374.353	306.463	305.338	288.125	238.349	314.108
SAR11_0681	formate dehydrogenase chain D	44	44	26	74	19	43	29	26	18	42	36	40	35	55	25	59	25	30	88	27	21	23	32	24	32.3076	32.3076	24.5223	70.6672	21.1836	44.8324	37.2809	37.8189	32.4025	62.1968	52.2215	56.1027	44.109	58.4953	43.2369	72.1125	46.6848	45.3576	126.674	34.3656	29.9939	43.1091	49.9743	36.8791
SAR11_0682	HPP family	41	41	28	35	34	22	22	17	17	40	19	17	23	35	22	30	20	20	40	15	24	9	12	19	53.2041	53.2041	46.6718	59.0695	66.9938	40.5373	49.9828	43.7012	54.0835	104.686	48.7091	42.1388	51.2267	65.7863	67.2429	64.8021	66.0047	53.4402	101.759	33.7412	60.5806	29.8121	33.1198	51.5979
SAR11_0683	NifU-like N terminal domain	26	26	12	25	22	11	9	17	14	17	4	12	13	15	3	24	12	16	26	14	13	9	7	9	40.3348	40.3348	23.9124	50.4407	51.8231	24.231	24.4447	52.2443	53.2463	53.1891	12.2592	35.5598	34.6145	33.7058	10.962	61.9761	47.3447	51.1098	79.0736	37.6481	39.2293	35.6401	23.0967	29.2191
SAR11_0684	hypothetical protein	73	73	50	37	44	35	24	39	28	29	37	38	37	35	26	39	18	24	47	15	40	30	22	33	72.7631	72.7631	64.0167	47.965	66.594	49.5367	41.8828	77.008	68.4227	58.2979	72.8593	72.3508	63.299	50.5315	61.0413	64.7081	45.6293	49.258	91.8412	25.9171	77.5549	76.3305	46.6397	68.8365
SAR11_0685	molybdopterin biosynthesis protein moeA	64	64	19	59	24	33	36	16	25	37	22	36	55	22	29	27	19	19	73	33	36	16	20	33	31.7428	31.7428	12.1047	38.0585	18.0747	23.2407	31.2611	15.7206	30.399	37.0113	21.5567	34.1067	46.8204	15.805	33.8786	22.2913	23.9664	19.4042	70.9806	28.3718	34.7319	20.257	21.0979	34.2528
SAR11_0686	Integral membrane protein DUF6	114	114	100	135	71	95	79	86	70	66	82	68	74	105	41	80	47	72	98	66	74	43	56	55	102.714	102.714	115.733	158.194	97.135	121.54	124.62	153.499	154.623	119.932	145.959	117.032	114.436	137.031	87.0101	119.983	107.697	133.577	173.101	103.08	129.693	98.8964	107.314	103.706
SAR11_0687	creatinase	141	141	58	205	73	91	145	65	84	117	71	67	104	98	70	125	55	71	181	60	59	68	72	60	71.6559	71.6559	37.8613	135.494	56.3313	65.6667	129.014	65.4378	104.656	119.918	71.283	65.0398	90.7137	72.1381	83.7902	105.742	71.0851	74.2964	180.328	52.8557	58.3237	88.2125	77.8233	63.8118
SAR11_0688	glycine amidinotransferase	285	285	171	263	171	210	211	166	99	177	135	146	189	232	114	178	118	115	201	157	134	101	113	110	158.5	158.5	122.156	190.228	144.403	165.835	205.449	182.884	134.981	198.529	148.325	155.099	180.407	186.887	149.332	164.782	166.898	131.692	219.145	151.353	144.961	143.382	133.662	128.025
SAR11_0689	threonine aldolase	138	138	105	173	115	96	158	60	53	117	101	91	112	120	74	133	75	89	177	102	89	67	72	85	81.1205	81.1205	79.2822	132.261	102.646	80.1297	162.609	69.8692	76.3803	138.709	117.292	102.18	113	102.174	102.458	130.14	112.123	107.725	203.975	103.934	101.766	100.535	90.0179	104.565
SAR11_0690	unknown	22	22	29	35	15	14	30	14	7	19	16	19	23	16	10	27	7	13	20	19	17	8	14	7	69.8342	69.8342	118.244	144.493	72.2987	63.1022	166.726	88.0352	54.475	121.637	100.337	115.205	125.308	73.565	74.7666	142.664	56.5102	84.97	124.459	104.546	104.968	64.8222	94.5188	46.5008
SAR11_0691	hypothetical protein	493	493	365	404	290	324	308	278	179	262	248	236	276	278	208	283	171	180	240	231	207	142	206	203	327.073	327.073	311.047	348.589	292.14	305.221	357.754	365.364	291.142	350.563	325.046	299.076	314.278	267.146	325.03	312.529	288.521	245.894	312.148	265.655	267.134	240.478	290.677	281.846
SAR11_0692	hypothetical protein	116	116	94	106	75	75	104	57	41	77	83	66	86	78	39	80	53	55	81	46	75	43	52	54	147.741	147.741	153.782	175.583	145.044	135.636	231.907	143.814	128.021	197.789	208.841	160.568	187.996	143.894	116.996	169.605	171.673	144.239	202.246	101.557	185.809	139.798	140.861	143.931
SAR11_0693	SlyX	30	30	10	23	10	13	22	6	10	23	10	5	14	11	7	26	7	11	23	13	7	8	4	10	67.281	67.281	28.8075	67.0861	34.0537	41.3985	86.3832	26.6566	54.9826	104.032	44.3063	21.4197	53.8897	35.733	36.977	97.0622	39.9257	50.7973	101.123	50.5384	30.5372	45.7983	19.0799	46.934
SAR11_0694	HI0933-like protein	122	122	79	123	78	68	94	63	60	94	50	69	82	93	75	105	48	65	182	45	61	43	52	61	63.8884	63.8884	53.1404	83.7725	62.0228	50.5641	86.1839	65.3561	77.0314	99.2789	51.7282	69.0213	73.7027	70.5426	92.5095	91.5288	63.9274	70.0894	186.847	40.8491	62.1374	57.4804	57.9176	66.8512
SAR11_0695	transporter	199	199	129	247	150	145	162	118	91	123	151	153	162	182	72	154	80	127	221	114	116	85	68	123	93.105	93.105	77.5255	150.297	106.563	96.3294	132.7	109.367	104.38	116.063	139.57	136.736	130.089	123.338	79.3442	119.935	95.1904	122.349	202.705	92.4554	105.57	101.514	67.6665	120.432
SAR11_0696	hypothetical protein	97	97	60	71	65	69	64	62	48	53	67	69	99	120	57	92	48	74	87	64	54	47	61	61	69.7346	69.7346	55.4068	66.3849	70.9552	70.4363	80.555	88.2981	84.6003	76.8457	95.1583	94.754	122.157	124.958	96.5193	110.096	87.7609	109.543	122.616	79.7562	75.5146	86.2509	93.272	91.7748
SAR11_0697	glutathione synthase	36	36	19	17	23	22	14	18	15	24	24	20	16	28	20	32	12	30	39	13	21	13	12	24	23.9607	23.9607	16.2437	14.7157	23.2444	20.7917	16.314	23.733	24.4761	32.2162	31.5575	25.4272	18.2778	26.9936	31.3537	35.453	20.3124	41.1145	50.8877	14.9985	27.188	22.0866	16.9872	33.4291
SAR11_0698	Glutamate-cysteine ligase family 2(GCS2)	491	491	281	254	261	238	179	204	171	218	259	245	281	384	251	283	147	232	247	161	241	156	171	244	234.507	234.507	172.392	157.777	189.282	161.407	149.68	193.014	200.228	209.99	244.382	223.518	230.35	265.651	282.365	224.992	178.556	228.16	231.272	133.293	223.899	190.19	173.706	243.883
SAR11_0699	amidophosphoribosyltransferase	441	441	287	404	314	293	318	266	230	280	245	304	317	389	228	357	173	213	306	276	224	190	194	253	184.192	184.192	153.974	219.456	199.139	173.768	232.538	220.088	235.512	235.861	202.159	242.536	227.247	235.335	224.3	248.202	183.764	183.184	250.556	199.824	181.987	202.57	172.337	221.141
SAR11_0700	Colicin V production protein	20	20	10	11	5	10	8	5	3	8	1	12	9	2	7	10	2	14	17	6	13	4	6	6	22.6734	22.6734	14.562	16.2186	8.60699	16.0975	15.8786	11.229	8.33801	18.2913	2.23966	25.986	17.512	3.28415	18.6917	18.8709	5.76634	32.6808	37.7822	11.7909	28.6676	11.5754	14.4672	14.2349
SAR11_0701	probable integral membrane protein	188	188	133	188	112	109	113	117	100	124	107	96	132	156	86	162	61	91	248	78	94	79	73	83	48.7921	48.7921	44.3382	63.4576	44.1371	40.1688	51.3459	60.1534	63.6276	64.9053	54.8618	47.5921	58.7994	58.6438	52.5717	69.9862	40.2628	48.6306	126.181	35.0908	47.4548	52.3368	40.2957	45.0803
SAR11_0702	replicative DNA helicase (dnaB)	588	588	424	539	462	453	454	384	286	431	406	423	467	594	324	545	280	346	445	389	360	287	302	272	256.493	256.493	237.574	305.788	306.009	280.586	346.728	331.827	305.856	379.177	349.879	352.46	349.64	375.31	332.893	395.731	310.627	310.778	380.547	294.14	305.464	319.572	280.188	248.304
SAR11_0703	LSU ribosomal protein L9P	42	42	26	16	30	24	19	46	17	26	38	40	32	44	24	38	17	24	24	12	38	33	16	31	56.6391	56.6391	45.0376	28.0622	61.4303	45.9568	44.8597	122.888	56.2044	70.7143	101.239	103.038	74.0669	85.946	76.2326	85.3015	58.3041	66.6431	63.4497	28.0515	99.6808	113.598	45.8915	87.4874
SAR11_0704	ribosomal protein S18	130	130	81	78	85	72	47	78	84	55	79	87	85	128	73	98	44	77	89	52	65	75	45	89	288.416	288.416	230.832	225.063	286.344	226.819	182.562	342.81	456.887	246.096	346.256	368.694	323.669	411.331	381.471	361.916	248.263	351.757	387.094	199.98	280.511	424.743	212.341	413.221
SAR11_0705	ribosomal protein S6	322	322	274	255	278	250	248	218	184	210	203	257	253	267	177	266	144	208	218	254	204	166	172	221	544.571	544.571	595.229	560.884	713.9	600.357	734.322	730.362	762.905	716.283	678.25	830.24	734.389	654.058	705.074	748.835	619.362	724.334	722.781	744.629	671.104	716.631	618.688	782.182
SAR11_0706	[acyl-carrier-protein] S-malonyltransferase	286	286	220	258	209	256	257	209	156	199	205	195	234	277	142	238	147	181	175	204	186	130	158	179	189.742	189.742	187.48	222.614	210.542	241.162	298.516	274.68	253.733	266.267	268.687	247.118	266.453	266.185	221.896	262.834	248.027	247.26	227.608	234.604	240.034	220.156	222.946	248.524
SAR11_0707	3-oxoacyl-[acyl-carrier-protein] reductase	259	259	186	221	173	183	206	168	130	167	172	161	232	300	126	218	108	157	191	190	190	115	135	135	217.232	217.232	200.388	241.074	220.325	217.944	302.501	279.136	267.314	282.492	285.001	257.941	333.979	364.461	248.918	304.359	230.372	271.144	314.057	276.239	309.983	246.213	240.825	236.96
SAR11_0708	Acyl carrier protein (ACP)	1514	1514	1250	1233	1163	1064	980	810	623	875	748	718	941	1294	535	956	657	643	806	907	805	580	643	660	3904.76	3904.76	4141.08	4135.86	4554.52	3896.56	4425.18	4138.44	3939.23	4551.38	3811.23	3537.24	4165.48	4834.02	3250.01	4104.24	4309.4	3414.73	4075.26	4054.93	4038.55	3818.44	3527.15	3562.29
SAR11_0709	Guanylate kinase	189	189	151	168	178	164	149	158	144	121	140	135	153	196	105	188	77	121	149	111	156	111	90	143	184.815	184.815	189.665	213.658	264.296	227.715	255.093	306.067	345.217	238.632	270.458	252.163	256.788	277.612	241.84	306.013	191.492	243.634	285.637	188.151	296.73	277.069	187.182	292.637
SAR11_0710	Dimethyladenosine transferase	35	35	29	30	30	22	24	20	12	33	26	22	39	30	19	38	14	14	37	13	14	14	9	13	27.4581	27.4581	29.2237	30.6096	35.737	24.5074	32.9648	31.0825	23.0801	52.2136	40.2969	32.9684	52.5139	34.0902	35.109	49.6241	27.9328	22.6156	56.9057	17.6788	21.3644	28.0362	15.0172	21.3434
SAR11_0711	4-hydroxythreonine-4-phosphate dehydrogenase	25	25	15	40	13	17	18	11	7	24	12	11	22	13	24	32	8	16	44	9	23	7	8	24	16.0692	16.0692	12.3845	33.4386	12.6879	15.5158	20.2564	14.0065	11.0308	31.1123	15.2381	13.5057	24.2708	12.1033	36.3352	34.2381	13.0776	21.1763	55.4444	10.0278	28.7569	11.4853	10.9368	32.2836
SAR11_0712	hypothetical SurA-like protein	22	22	5	11	6	7	9	8	4	16	10	9	7	11	1	17	5	8	36	2	8	11	2	6	14.8341	14.8341	4.33054	9.64637	6.14303	6.70203	10.6247	10.6859	6.61228	21.7583	13.3209	11.5918	8.10107	10.7433	1.58818	19.0806	8.57414	11.1072	47.5873	2.33762	10.4927	18.933	2.86822	8.46653
SAR11_0713	organic solvent tolerance-like protein	274	274	219	227	186	138	177	192	128	167	191	180	185	237	122	203	94	152	221	128	113	137	107	162	69.3668	69.3668	71.2164	74.7413	71.5003	49.6079	78.4531	96.2909	79.4447	85.2676	95.5277	87.0453	80.3859	86.9071	72.7484	85.5467	60.5218	79.2358	109.684	56.1718	55.6468	88.5341	57.6142	85.8288
SAR11_0714	Predicted permease YjgP/YjgQ family protein	13	13	5	15	6	3	15	7	5	6	3	10	5	3	2	10	1	3	16	0	5	7	2	4	7.49237	7.49237	3.70152	11.2435	5.25075	2.45509	15.1357	7.99202	7.0648	6.97419	3.41579	11.009	4.94598	2.50439	2.71499	9.5936	1.46575	3.56019	18.0779	0	5.6054	10.2982	2.4516	4.8245
SAR11_0715	Predicted permease YjgP/YjgQ family protein	13	13	3	18	6	2	4	3	6	6	6	4	4	12	0	15	4	2	18	2	4	2	1	4	7.07722	7.07722	2.09786	12.7446	4.95981	1.54604	3.81255	3.23537	8.00801	6.58776	6.45306	4.1596	3.73755	9.46251	0	13.593	5.53812	2.24195	19.2107	1.88737	4.23585	2.77932	1.15788	4.55718
SAR11_0716	leucyl aminopeptidase	757	757	546	564	414	433	374	366	258	383	334	326	442	546	296	425	298	302	404	423	346	246	339	285	321.38	321.38	297.749	311.412	266.88	261.024	277.991	307.813	268.532	327.935	280.133	264.37	322.071	335.754	295.99	300.343	321.752	264.001	336.244	311.294	285.732	266.591	306.102	253.212
SAR11_0717	Nucleoside diphosphate kinase	1144	1144	954	611	557	571	487	421	328	343	402	406	471	492	324	490	310	367	380	459	429	333	343	414	1722.92	1722.92	1845.53	1196.78	1273.76	1221.08	1284.11	1256.04	1211.06	1041.84	1196.08	1167.98	1217.49	1073.27	1149.33	1228.4	1187.36	1138.1	1121.95	1198.28	1256.77	1280.18	1098.69	1304.83
SAR11_0718	phosphoribosylglycinamide formyltransferase	47	47	49	36	34	23	35	32	30	30	35	33	29	33	23	41	18	28	35	22	26	23	20	30	50.2457	50.2457	67.2872	50.0539	55.1918	34.914	65.5097	67.7695	78.6279	64.6829	73.9204	67.3887	53.2116	51.1	57.9151	72.9611	48.9392	61.6362	73.3535	40.7691	54.0674	62.7651	45.4753	67.1181
SAR11_0719	probable phosphoribosylformylglycinamidine cyclo-ligase	192	192	104	188	150	122	141	123	126	160	141	138	163	193	121	196	96	111	177	105	127	89	73	119	115.496	115.496	80.3587	147.081	137.009	104.207	148.498	146.573	185.819	194.112	167.563	158.568	168.29	168.162	171.44	196.258	146.865	137.488	208.732	109.487	148.603	136.661	93.3968	149.806
SAR11_0720	possible membrane protein	7	7	2	12	0	2	6	0	1	3	1	2	4	0	0	10	0	1	11	0	0	0	0	1	4.99757	4.99757	1.83411	11.1423	0	2.0275	7.49977	0	1.75031	4.31965	1.41044	2.72749	4.90149	0	0	11.8841	0	1.47007	15.3959	0	0	0	0	1.49409
SAR11_0721	probable ATPase involved in DNA replication initiation	11	11	7	7	5	5	2	14	8	6	7	4	0	7	4	7	1	4	16	1	7	4	0	5	10.2697	10.2697	8.39459	8.4996	7.08811	6.62838	3.26913	25.8927	18.3109	11.2976	12.911	7.13342	0	9.46608	8.79607	10.8785	2.37438	7.68959	29.2845	1.61836	12.7123	9.53268	0	9.76907
SAR11_0722	asparaginyl-tRNA synthetase	493	493	352	411	317	345	373	262	221	319	292	297	372	399	162	388	240	216	330	303	235	181	237	243	170.958	170.958	156.79	185.361	166.915	169.876	226.457	179.981	187.883	223.1	200.041	196.73	221.407	200.41	132.318	223.965	211.659	154.231	224.34	182.134	158.515	160.217	174.797	176.346
SAR11_0723	ribonucleotide reductase alpha subunit	933	933	659	779	713	659	592	563	529	585	581	638	706	845	507	800	482	525	568	569	618	423	444	537	702.57	702.57	637.424	762.921	815.252	704.635	780.487	839.846	976.603	888.445	864.329	917.699	912.473	921.66	899.246	1002.78	923.078	814.037	838.509	742.725	905.226	813.087	711.108	846.251
SAR11_0724	NADH-ubiquinone oxidoreductase 17.2 kD subunit of complex I	211	211	123	136	141	106	117	91	82	102	107	111	93	148	71	109	51	82	99	95	89	80	86	89	362.794	362.794	271.655	304.124	368.121	258.794	352.208	309.957	345.657	353.708	363.46	364.563	274.453	368.591	287.54	311.968	223.013	290.314	333.706	283.145	297.665	351.121	314.5	320.246
SAR11_0725	conserved hypothetical protein	22	22	18	25	17	22	12	17	14	16	18	17	17	13	18	17	15	8	24	6	16	13	9	13	33.3766	33.3766	35.0774	49.328	39.1618	47.3929	31.874	51.0919	52.0717	48.9561	53.9495	49.2652	44.2666	28.5673	64.3213	42.9314	57.8754	24.9912	71.3809	15.779	47.2172	50.3445	29.0407	41.2743
SAR11_0726	biotin carboxylase	774	774	598	789	613	637	713	591	430	617	555	520	580	638	377	537	344	341	559	441	372	295	355	326	358.067	358.067	355.353	474.717	430.604	418.441	577.496	541.619	487.693	575.673	507.238	459.514	460.531	427.514	410.797	413.527	404.73	324.829	506.975	353.647	334.755	348.365	349.299	315.615
SAR11_0727	acetyl-CoA carboxylase biotin carboxyl carrier protein	779	779	703	704	637	622	553	436	434	452	438	475	421	486	254	404	241	281	314	421	279	252	300	302	1131.9	1131.9	1312.08	1330.38	1405.41	1283.31	1406.8	1254.99	1546.02	1324.57	1257.3	1318.36	1049.93	1022.85	869.294	977.142	890.575	840.724	894.44	1060.38	788.561	934.673	927.121	918.32
SAR11_0728	3-dehydroquinate dehydratase	201	201	136	143	147	139	105	148	94	98	125	130	123	139	95	125	65	115	114	61	104	110	60	85	276.48	276.48	240.293	255.822	307.029	271.49	252.867	403.285	316.993	271.869	339.682	341.572	290.389	276.942	307.789	286.209	227.386	325.718	307.414	145.447	278.267	386.233	175.535	244.683
SAR11_0729	ThiS family	2	2	4	1	0	0	0	3	1	0	0	0	1	0	1	1	0	0	3	0	3	0	0	0	5.65283	5.65283	14.5221	3.67595	0	0	0	16.7973	6.92931	0	0	0	4.85113	0	6.6573	4.70481	0	0	16.623	0	16.4937	0	0	0
SAR11_0730	Thiazole biosynthesis protein	540	540	402	487	433	392	329	273	234	290	263	247	259	354	175	322	186	214	333	295	208	176	211	207	431.85	431.85	412.952	506.526	525.8	445.139	460.65	432.498	458.785	467.739	415.518	377.318	355.505	410.061	329.64	428.648	378.299	352.395	522.077	408.948	323.566	359.286	358.894	346.438
SAR11_0731	ribonuclease E/G	388	388	271	375	273	292	314	244	208	267	258	270	304	332	190	320	171	195	296	218	200	198	179	192	129.122	129.122	115.843	162.305	137.951	137.981	182.95	160.857	169.701	179.203	169.622	171.634	173.639	160.034	148.93	177.265	144.726	133.622	193.112	125.757	129.467	168.198	126.697	133.717
SAR11_0732	penicillin-binding protein 1A	789	789	615	695	633	550	528	437	364	431	400	423	318	338	223	307	192	242	370	252	234	216	212	249	209.245	209.245	209.502	239.716	254.904	207.115	245.16	229.585	236.665	230.528	209.572	214.285	144.748	129.838	139.298	135.526	129.498	132.151	192.368	115.848	120.713	146.225	119.58	138.196
SAR11_0733	bacterial peptide chain release factor 2 (RF-2)	109	109	50	157	99	77	113	87	73	121	87	56	96	101	49	100	43	44	123	78	59	48	51	61	78.9115	78.9115	46.4963	147.825	108.829	79.1545	143.228	124.772	129.566	176.671	124.431	77.4415	119.287	105.911	83.555	120.509	79.1709	65.5909	174.57	97.885	83.0857	88.7041	78.5287	92.4188
SAR11_0734	hypothetical protein	97	97	62	147	72	69	92	63	41	77	82	79	90	96	47	79	22	58	129	58	47	37	34	52	27.3787	27.3787	22.4785	53.9626	30.858	27.6542	45.4637	35.2261	28.3713	43.8328	45.7246	42.5932	43.6004	39.2481	31.2465	37.1171	15.7924	33.709	71.3809	28.3777	25.8048	26.6583	20.411	30.7158
SAR11_0735	tyrosyl-tRNA synthetase	198	198	156	186	131	92	124	104	79	110	122	94	120	133	67	138	63	98	124	101	75	71	83	73	99.6415	99.6415	100.84	121.737	100.101	65.7406	109.253	103.679	97.4666	111.644	121.291	90.3596	103.649	96.9465	79.4167	115.601	80.6303	101.549	122.334	88.1056	73.417	91.2057	88.8378	76.8802
SAR11_0736	Predicted molecular chaperone distantly related to HSP70-fold metalloproteases	159	159	80	129	92	68	132	73	40	86	91	79	99	78	62	119	58	66	153	78	71	51	64	66	87.2505	87.2505	56.3892	92.065	76.6572	52.9847	126.818	79.3554	53.8127	95.1779	98.6523	82.8075	93.2423	61.9971	80.1355	108.699	80.9435	74.5747	164.594	74.1947	75.7861	71.4381	74.6957	75.7934
SAR11_0737	alpha/beta hydrolase	270	270	191	229	209	188	186	165	118	171	184	154	171	257	112	178	111	120	190	195	126	103	144	125	254.377	254.377	231.144	280.598	298.989	251.503	306.806	307.951	272.553	324.921	342.474	277.145	276.514	350.714	248.539	279.152	265.963	232.794	350.929	318.461	230.912	247.708	288.55	246.457
SAR11_0738	Transcriptional regulator	164	164	90	117	104	123	113	120	107	124	140	117	135	154	126	111	98	102	102	129	88	78	89	101	238.295	238.295	167.976	221.101	229.455	253.774	287.465	345.41	381.161	363.378	401.877	324.734	336.675	324.113	431.224	268.472	362.143	305.174	290.551	324.913	248.722	289.304	275.046	307.12
SAR11_0739	FeS assembly protein SufB	329	329	210	309	269	218	242	223	192	231	289	277	267	307	202	316	155	207	252	207	248	144	148	191	141.127	141.127	115.709	172.388	175.21	132.783	181.746	189.497	201.915	199.845	244.91	226.968	196.577	190.747	204.093	225.635	169.094	182.836	211.917	153.919	206.931	157.676	135.027	171.46
SAR11_0740	FeS assembly ATPase SufC	138	138	104	115	86	84	90	87	63	102	89	85	103	120	108	137	76	83	89	79	97	64	48	83	116.218	116.218	112.502	125.958	109.973	100.448	132.7	145.143	130.073	173.245	148.074	136.736	148.88	146.379	214.229	192.052	162.776	143.929	146.938	115.326	158.9	137.582	85.9762	146.281
SAR11_0741	FeS assembly protein sufD	46	46	25	36	32	35	29	23	21	34	33	29	36	43	24	44	21	29	50	17	28	23	18	23	22.8701	22.8701	15.9656	23.2781	24.1576	24.7087	25.2432	22.6528	25.5967	34.0923	32.413	27.541	30.7199	30.966	28.105	36.4141	26.553	29.6883	48.734	14.651	27.0788	29.1895	19.0339	23.9307
SAR11_0742	selenocysteine lyase chain A	137	137	90	163	115	111	129	94	58	118	110	118	145	171	81	163	84	85	161	121	66	82	73	64	69.6231	69.6231	58.7503	107.734	88.741	80.0989	114.778	94.6332	72.2628	120.943	110.438	114.548	126.476	125.874	96.9572	137.888	108.566	88.9464	160.402	106.592	65.2435	106.374	78.9042	68.0659
SAR11_0743	Putative nifU-like protein	39	39	24	35	18	20	33	20	15	39	12	28	21	33	21	23	14	17	33	9	21	10	11	21	51.2535	51.2535	40.514	59.822	35.9191	37.3216	75.9292	52.0681	48.3286	103.369	31.1555	70.2892	47.368	62.8172	65.0041	50.3145	46.7918	46.0028	85.0206	20.5026	53.6833	33.5465	30.7465	57.7557
SAR11_0744	possible phenylacetic acid degradation protein	109	109	104	145	129	94	102	75	78	78	85	81	115	110	80	107	67	79	86	100	70	58	78	68	227.169	227.169	278.414	393.03	408.232	278.178	372.186	309.648	398.54	327.857	349.975	322.463	411.366	332.064	392.714	371.204	355.125	339.022	351.377	361.269	283.78	308.56	345.75	296.585
SAR11_0745	hesB protein	94	94	75	93	78	86	63	82	42	83	62	68	107	119	46	97	56	50	81	72	65	40	47	49	174.728	174.728	179.074	224.829	220.153	226.989	205.028	301.948	191.399	311.158	227.679	241.444	341.371	320.397	201.398	300.133	264.732	191.374	295.17	231.993	235.023	189.795	185.814	190.611
SAR11_0746	Unknown protein	52	52	36	36	37	56	60	37	30	30	51	42	87	88	44	62	40	39	49	42	37	28	28	40	188.229	188.229	167.387	169.481	203.367	287.834	380.252	265.319	266.231	219.014	364.711	290.405	540.518	461.394	375.145	373.578	368.237	290.687	347.721	263.536	260.523	258.72	215.569	303.013
SAR11_0747	Glutamine synthetase I	2279	2279	1821	1470	1269	1395	2008	1833	1632	3704	3965	3947	6966	8155	5387	5646	3486	4731	3825	4453	4449	2972	3236	3924	1002.61	1002.61	1029.04	841.08	847.699	871.427	1546.63	1597.46	1760.19	3286.42	3446.07	3316.84	5259.89	5196.56	5582.07	4134.59	3900.28	4285.64	3298.9	3395.83	3807.23	3337.52	3027.88	3612.7
SAR11_0748	YbaK/prolyl-tRNA synthetase associated region	110	110	90	91	76	77	91	63	54	70	88	92	110	110	70	103	60	64	102	82	65	50	58	54	141.851	141.851	149.079	152.621	148.815	140.994	205.455	160.939	170.721	182.055	224.19	226.62	243.466	205.465	212.618	221.096	196.776	169.94	257.864	183.299	163.047	164.588	159.078	145.73
SAR11_0749	ABC transporter	86	86	47	57	48	56	39	57	58	64	66	59	82	89	70	69	48	64	57	27	71	52	31	89	59.9467	59.9467	42.0823	51.6744	50.8045	55.4276	47.5957	78.7091	99.1172	89.9733	90.8878	78.558	98.1043	89.8593	114.928	80.0612	85.0925	91.8594	77.892	32.6241	96.2689	92.525	45.9593	129.83
SAR11_0750	Homocysteine S-methyltransferase	110	110	81	72	80	64	89	54	41	67	79	56	79	95	51	92	49	72	85	53	59	40	50	79	74.9046	74.9046	70.8494	63.765	82.718	61.8824	106.107	72.8438	68.4469	92.0148	106.277	72.841	92.3316	93.7013	81.7991	104.282	84.8585	100.954	113.471	62.5604	78.15	69.5288	72.4154	112.58
SAR11_0751	conserved hypothetical protein	43	43	27	47	15	22	23	15	12	30	17	20	27	24	13	35	9	18	57	9	9	11	8	19	45.0361	45.0361	36.3238	64.0213	23.8549	32.7179	42.1751	31.1219	30.8126	63.3695	35.1752	40.0124	48.5359	36.4091	32.0699	61.0192	23.9728	38.8188	117.036	16.3396	18.3356	29.4086	17.8208	41.645
SAR11_0752	possible transmembrane protein	76	76	50	70	55	41	43	48	26	39	38	49	65	60	51	70	26	32	93	25	38	22	14	42	62.9757	62.9757	53.2187	75.4382	69.2016	48.2407	62.3826	78.7923	52.8186	65.1764	62.2068	77.5581	92.4442	72.0139	99.5387	96.5525	54.7918	54.5992	151.075	35.9093	61.2496	46.534	24.6736	72.8325
SAR11_0754	molybdopterin biosynthesis protein	117	117	65	129	71	77	76	52	69	108	56	70	71	94	46	60	34	56	110	80	78	44	49	69	144.553	144.553	103.155	207.284	133.197	135.084	164.396	127.271	209	269.112	136.686	165.201	150.559	168.219	133.864	123.396	106.833	142.465	266.432	171.332	187.455	138.766	128.761	178.405
SAR11_0755	hypothetical protein	56	56	45	72	54	28	26	29	19	42	25	23	33	39	13	38	21	13	56	23	31	27	18	28	140.907	140.907	145.443	235.62	206.316	100.04	114.539	144.553	117.207	213.138	124.274	110.546	142.517	142.14	77.0461	159.16	134.384	67.3542	276.238	100.318	151.729	173.419	96.3301	147.441
SAR11_0756	Acetaldehyde dehydrogenase II (ACDH-II)	9902	9902	7889	7412	6432	7536	4808	4522	4034	3775	3892	4240	3943	4452	3154	3973	2818	3811	3452	4207	4074	3062	3738	3750	3951.76	3951.76	4044.13	3847.14	3897.7	4270.51	3359.45	3575.05	3946.92	3038.45	3068.57	3232.26	2700.86	2573.53	2964.78	2639.32	2860.17	3131.73	2700.79	2910.37	3162.64	3119.34	3172.87	3131.96
SAR11_0757	conserved hypothetical protein	235	235	182	219	205	191	193	163	138	160	165	165	171	202	95	173	90	99	124	152	115	96	119	94	417.993	417.993	415.822	506.616	553.667	482.397	601.027	574.343	601.775	573.968	579.802	560.604	522.04	520.425	398.003	512.216	407.124	362.587	432.388	468.653	397.886	435.874	450.186	349.901
SAR11_0758	probable membrane protein	31	31	28	43	25	23	35	40	31	32	35	22	33	51	21	47	13	24	63	20	18	19	11	33	33.6641	33.6641	39.0569	60.7306	41.223	35.4653	66.544	86.0494	82.5317	70.0845	75.0876	45.6351	61.5072	80.2197	53.7139	84.9589	35.9031	53.6652	134.121	37.6481	38.0223	52.6681	25.4064	74.9956
SAR11_0759	Oxidoreductase	131	131	118	159	98	87	155	92	76	137	113	106	160	172	87	145	78	97	179	103	88	67	90	98	89.5	89.5	103.554	141.281	101.665	84.3999	185.404	124.515	127.297	188.773	152.519	138.334	187.62	170.21	140.002	164.902	135.528	136.458	239.749	121.982	116.949	116.846	130.779	140.118
SAR11_0760	molybdopterin biosynthesis protein E chain	34	34	17	39	36	27	27	23	20	37	28	21	29	41	17	29	12	12	44	18	19	18	13	17	47.3997	47.3997	30.4425	70.7124	76.2068	53.448	65.9017	63.5196	68.3567	104.032	77.117	55.9227	69.3908	82.7917	55.8224	67.2978	42.5463	34.4473	120.254	43.4988	51.5242	64.0558	38.5465	49.5978
SAR11_0761	probable molybdopterin biosynthesis protein moaD	19	19	7	20	7	9	9	1	5	11	2	7	8	9	5	15	5	1	18	7	12	3	8	8	43.5582	43.5582	20.6134	59.6321	24.3673	29.2974	36.1239	4.5415	28.1022	50.8599	9.05818	30.6539	31.4784	29.8858	26.9991	57.2418	29.1521	4.72055	80.8984	27.8177	53.5128	17.556	39.0077	38.3816
SAR11_0762	molybdopterin cofactor synthesis protein	62	62	48	62	46	40	32	38	33	27	45	26	56	61	30	50	29	23	58	41	36	19	31	40	70.2876	70.2876	69.8978	91.414	79.1843	64.39	63.5145	85.3402	91.7182	61.7331	100.785	56.3031	108.964	100.167	80.1071	94.3546	83.612	53.6898	128.904	80.571	79.3872	54.9832	74.747	94.8995
SAR11_0763	molybdenum cofactor biosynthesis protein A	127	127	81	88	88	75	89	66	54	59	78	92	90	108	46	104	54	57	93	74	52	53	54	66	79.1652	79.1652	64.8561	71.3423	83.2928	66.3839	97.1307	81.5	82.5237	74.1736	96.055	109.544	96.2898	97.5125	67.5384	107.912	85.6067	73.1615	113.649	79.9595	63.0514	84.3326	71.5928	86.0977
SAR11_0764	possible deoxygenase	169	169	106	201	120	126	132	95	66	123	113	115	117	158	83	131	76	84	171	134	91	80	77	71	125.43	125.43	101.054	194.019	135.235	132.787	171.524	139.676	120.091	184.114	165.687	163.036	149.041	169.854	145.096	161.842	143.453	128.372	248.806	172.396	131.376	151.563	121.548	110.278
SAR11_0765	Unknown protein	962	962	586	537	440	469	396	296	232	231	234	296	288	345	192	271	189	223	251	289	240	199	240	220	1820.99	1820.99	1424.84	1322.03	1264.67	1260.6	1312.39	1109.96	1076.65	881.883	875.07	1070.28	935.689	945.926	856.044	853.901	909.865	869.188	931.445	948.282	883.698	961.555	966.247	871.509
SAR11_0766	succinate-semialdehyde dehydrogenase (NAD(P))	1789	1789	1481	1436	1271	1295	1098	959	705	910	845	946	1068	1271	752	1135	711	927	899	1053	998	636	854	925	767.404	767.404	816.025	801.128	827.853	788.777	824.616	814.92	741.407	787.266	716.086	775.133	786.307	789.705	759.791	810.43	775.651	818.785	756.005	782.978	832.731	696.401	779.141	830.371
SAR11_0767	short chain dehydrogenase	649	649	487	547	484	429	408	331	308	346	373	376	439	560	317	520	248	335	370	387	355	251	266	381	537.779	537.779	518.35	589.496	608.974	504.763	591.91	543.338	625.697	578.232	610.609	595.14	624.354	672.13	618.701	717.247	522.63	571.585	601.052	555.876	572.201	530.911	468.798	660.695
SAR11_0768	probable NAGC-like transcription regulator	299	299	231	377	243	230	269	194	168	263	214	187	301	309	159	304	172	189	345	209	148	131	144	145	204.957	204.957	203.394	336.099	252.925	223.867	322.835	263.437	282.329	363.592	289.802	244.853	354.132	306.801	256.715	346.874	299.85	266.766	463.62	248.34	197.34	229.22	209.942	208.007
SAR11_0769	probable binding protein component of ABC sugar transporter	30123	30123	24188	21797	19017	21051	14929	13255	10810	12253	12463	13433	14312	16206	11331	14638	10279	13481	11722	14968	14041	10447	12782	13067	14798.2	14798.2	15263.2	13926.4	14185.5	14684.3	12840.3	12899.5	13019.3	12140	12095.6	12605.3	12067.5	11531.6	13111.1	11970.1	12842.3	13636.7	11289.2	12746.2	13417.4	13100.6	13355.3	13433.9
SAR11_0770	ABC-type sugar transport system	452	452	361	438	353	409	297	307	234	302	300	281	401	437	250	397	190	233	332	307	289	210	236	206	320.482	320.482	328.782	403.9	380.044	411.775	368.687	431.208	406.758	431.856	420.225	380.578	487.997	448.8	417.511	468.557	342.612	340.172	461.482	377.322	398.588	380.079	355.895	305.668
SAR11_0771	ABC-type sugar transport system	188	188	168	227	165	184	156	141	97	155	139	145	205	241	99	189	100	118	184	136	100	113	107	107	128.869	128.869	147.923	202.373	171.739	179.094	187.22	191.467	163.011	214.284	188.236	189.859	241.187	239.285	159.842	215.655	174.331	166.552	247.264	161.599	133.338	197.724	155.999	153.494
SAR11_0772	sugar ABC transporter	420	420	321	343	348	381	250	273	200	290	309	308	334	424	240	340	223	285	287	269	299	198	245	246	236.125	236.125	231.81	250.796	297.075	304.15	246.076	304.045	275.662	328.819	343.199	330.762	322.289	345.274	317.809	318.183	318.846	329.924	316.319	262.152	326.982	284.149	292.957	289.431
SAR11_0773	short chain dehydrogenase	286	286	201	279	187	230	204	213	153	199	188	197	235	292	140	218	166	169	208	214	191	145	147	143	232.322	232.322	209.728	294.756	230.654	265.292	290.129	342.758	304.699	326.02	301.702	305.677	327.642	343.569	267.865	294.773	342.938	282.676	331.238	301.333	301.8	300.664	253.973	243.096
SAR11_0774	6-phosphogluconate dehydratase	660	660	452	640	470	482	541	407	320	495	444	445	508	656	355	516	381	402	550	449	376	250	363	278	230.028	230.028	202.353	290.102	248.73	238.536	330.119	281.005	273.427	347.944	305.714	296.257	303.884	331.167	291.426	299.359	337.711	288.496	375.795	271.263	254.909	222.416	269.084	202.768
SAR11_0775	oxidoreductase	317	317	226	344	214	224	273	220	181	268	185	245	268	345	218	334	197	221	311	239	177	154	185	176	263.734	263.734	241.518	372.22	270.343	264.622	397.654	362.587	369.181	449.685	304.07	389.354	382.692	415.75	427.195	462.551	416.827	378.596	507.246	344.677	286.445	327.052	327.358	306.434
SAR11_0776	2-hydroxyhepta-2%2C4-diene-1%2C7-dioate isomerase/5-carboxymethyl-2-oxo-hex-3-ene-1%2C7-dioate decarboxy	388	388	266	375	272	329	284	283	234	281	327	299	345	385	230	363	244	243	279	318	251	201	210	192	284.895	284.895	250.882	358.111	303.26	343.02	365.096	411.644	421.233	416.127	474.346	419.368	434.789	409.467	397.78	443.675	455.644	367.397	401.613	404.75	358.498	376.736	327.957	295.033
SAR11_0777	gluconolactonase	36	36	22	68	31	34	40	39	29	36	38	39	45	57	41	67	28	32	81	30	30	29	21	26	25.2647	25.2647	19.8321	62.0661	33.0344	33.8814	49.1482	54.2199	49.8957	50.9543	52.6853	52.2814	54.2039	57.9418	67.7731	78.2694	49.975	46.2422	111.442	36.4956	40.9537	51.9515	31.3455	38.1858
SAR11_0778	6-phosphogluconate dehydrogenase	145	145	105	223	137	99	138	115	87	120	133	114	169	155	103	164	91	104	205	131	101	93	93	90	103.164	103.164	95.9588	206.348	148.005	100.015	171.9	162.085	151.752	172.19	186.942	154.931	206.374	159.734	172.608	194.227	164.659	152.36	285.934	161.562	139.779	168.901	140.731	134.005
SAR11_0779	fumarylacetoacetate hydrolase family protein	158	158	133	172	126	132	148	131	82	143	143	133	175	200	117	166	111	107	163	179	129	80	118	97	115.602	115.602	124.996	163.671	139.983	137.137	189.586	189.873	147.088	211.015	206.7	185.88	219.763	211.956	201.631	202.173	206.545	161.202	233.802	227.023	183.595	149.413	183.627	148.525
SAR11_0780	phosphoenolpyruvate carboxylase	282	282	193	338	223	202	260	193	180	251	222	239	322	344	192	285	187	191	320	207	208	175	161	213	64.9381	64.9381	57.0877	101.228	77.974	66.05	104.824	88.0422	101.62	116.571	100.995	105.128	127.266	114.74	104.139	109.245	109.515	90.5651	144.461	82.6282	93.1697	102.867	78.8535	102.647
SAR11_0781	probable holocytochrome-c synthase ccdA	74	74	46	86	51	71	62	40	37	50	65	38	76	74	32	60	45	44	79	47	41	30	41	29	64.6961	64.6961	51.6582	97.7865	67.7035	88.1406	94.9018	69.2771	79.3053	88.1624	112.268	63.4603	114.043	93.7096	65.896	87.318	100.056	79.2093	135.402	71.2282	69.7254	66.9509	76.2386	53.0593
SAR11_0782	[acyl-carrier-protein] phosphodiesterase	280	280	244	272	223	237	242	205	165	232	224	214	247	323	146	247	144	189	242	209	221	152	177	162	297.793	297.793	333.336	376.236	360.127	357.912	450.618	431.911	430.224	497.636	470.652	434.753	450.88	497.583	365.74	437.28	389.496	413.9	504.572	385.31	457.204	412.657	400.382	360.569
SAR11_0783	inositol monophosphatase family	105	105	95	136	104	99	109	103	69	86	95	94	112	125	75	142	63	98	127	93	93	60	79	78	80.5371	80.5371	93.5977	135.669	121.125	107.823	146.376	156.504	129.751	133.037	143.954	137.723	147.445	138.874	135.497	181.301	122.894	154.778	190.968	123.651	138.755	117.475	128.878	125.204
SAR11_0784	conserved hypothetical protein	84	84	50	82	61	61	52	73	48	67	57	63	98	124	43	122	68	32	82	43	71	40	36	54	92.6822	92.6822	70.8634	117.67	102.198	95.5692	100.451	159.56	129.841	149.093	124.247	132.779	185.588	198.173	111.75	224.07	190.813	72.7016	177.371	82.2419	152.383	112.659	84.482	124.689
SAR11_0785	conserved hypothetical protein	195	195	155	162	158	185	164	134	124	134	129	142	185	182	103	161	92	97	131	116	115	102	119	126	349.861	349.861	357.213	378.016	430.439	471.306	515.158	476.265	545.427	484.878	457.241	486.655	569.691	472.975	435.272	480.831	419.79	358.352	460.769	360.767	401.346	467.143	454.101	473.095
SAR11_0786	multidrug resistance protein	61	61	68	59	67	61	77	42	44	51	45	62	61	50	31	51	19	39	65	42	42	37	25	37	113.388	113.388	162.36	142.634	189.106	161.004	250.589	154.656	200.513	191.193	165.251	220.14	194.613	134.621	135.725	157.802	89.8199	149.272	236.865	135.33	151.861	175.56	98.8372	143.931
SAR11_0787	Quaternary ammonium compound-resistance protein qacH	39	39	26	42	18	33	46	23	20	23	32	35	23	46	19	42	14	11	51	30	22	20	23	20	71.8464	71.8464	61.5246	100.629	50.3509	86.3228	148.366	83.9366	90.3285	85.4546	116.462	123.163	72.7236	122.745	82.4435	128.794	65.5921	41.7263	184.188	95.8009	78.8359	94.0501	90.1183	77.1059
SAR11_0788	possible transmembrane protein	51	51	52	56	41	44	59	24	20	40	42	32	57	75	26	43	32	46	59	51	38	32	37	34	150.325	150.325	196.879	214.676	183.501	184.155	304.473	140.138	144.526	237.787	244.571	180.17	288.365	320.205	180.508	210.977	239.88	279.187	340.929	260.578	217.874	240.768	231.957	209.728
SAR11_0789	cysteine synthase	342	342	282	347	257	225	216	180	139	216	188	240	280	363	210	304	174	211	277	250	185	149	171	203	210.64	210.64	223.099	277.957	240.348	196.774	232.918	219.619	209.886	268.308	228.753	282.356	295.991	323.837	304.646	311.669	272.55	267.592	334.461	266.908	221.639	234.255	224.003	261.654
SAR11_0790	serine O-acetyltransferase	699	699	553	366	353	359	285	277	195	284	288	308	299	401	262	290	221	311	307	290	282	204	283	329	747.272	747.272	759.384	508.881	573.02	544.963	533.436	586.63	511.081	612.331	608.259	628.961	548.63	620.943	659.728	516.066	600.865	684.603	643.415	537.411	586.423	556.699	643.476	736.061
SAR11_0791	probable ring-cleaving dioxygenase	741	741	558	618	491	490	462	388	322	386	359	353	450	510	303	459	271	375	403	413	406	313	335	345	1115.98	1115.98	1079.46	1210.49	1122.83	1047.86	1218.19	1157.58	1188.91	1172.44	1068.14	1015.51	1163.21	1112.54	1074.84	1150.69	1037.98	1162.91	1189.86	1078.19	1189.39	1203.29	1073.07	1087.36
SAR11_0792	Unknown protein	123	123	74	111	77	72	60	95	56	70	66	76	96	110	79	96	50	53	89	57	84	69	42	74	161.646	161.646	124.918	189.721	153.654	134.358	138.053	247.324	180.427	185.534	171.355	190.785	216.54	209.391	244.539	210.008	167.114	143.421	229.298	129.85	214.733	231.471	117.396	203.52
SAR11_0793	Unknown protein	3213	3213	2269	2249	2277	2018	1770	1836	1541	1617	1669	1697	1860	2249	1341	1991	1162	1527	1518	1661	1653	1302	1296	1508	2270.32	2270.32	2059.42	2066.8	2443.05	2024.73	2189.7	2569.99	2669.52	2304.37	2329.85	2290.49	2255.78	2301.82	2231.86	2341.82	2088.17	2221.73	2102.8	2034.48	2272.01	2348.42	1947.72	2229.94
SAR11_0794	Unknown protein	4965	4965	3863	3780	3306	3497	3145	2562	1944	2492	2660	2505	2961	3866	1912	2991	2132	2295	2509	3145	2481	1986	2235	2158	5071.39	5071.39	5068.35	5021.5	5127.48	5071.94	5624.24	5184.05	4868.08	5133.6	5367.65	4887.5	5191.02	5719.72	4600	5085.45	5538.31	4826.88	5024.11	5568.46	4929.41	5178.16	4855.45	4612.92
SAR11_0795	Unknown protein	450	450	369	497	378	368	416	351	317	454	439	377	559	604	317	518	345	357	397	460	348	250	304	253	291.974	291.974	307.534	419.394	372.407	339.039	472.564	451.151	504.249	594.093	562.718	467.245	622.516	567.642	484.455	559.458	569.29	476.954	504.979	517.365	439.209	414.057	419.517	343.533
SAR11_0796	aldehyde dehydrogenase (NAD)	320	320	247	370	244	270	289	223	204	245	274	268	357	389	218	348	211	227	313	246	227	183	176	176	133.654	133.654	132.515	200.987	154.745	160.128	211.332	184.51	208.889	206.379	226.088	213.815	255.922	235.335	214.462	241.945	224.129	195.225	256.287	178.104	184.424	195.106	156.347	153.837
SAR11_0797	hypothetical protein	9458	9458	7616	6476	5729	6265	3644	3662	2888	2477	2652	2887	2358	2595	1840	2504	1711	2436	2273	2843	2711	2039	2603	2681	6079.29	6079.29	6288.04	5413.7	5591.48	5718.02	4100.79	4662.89	4550.98	3211.04	3367.61	3544.64	2601.38	2416	2785.7	2679.13	2796.96	3224.09	2864.21	3167.66	3389.56	3345.49	3558.55	3606.34
SAR11_0798	glycine betaine/L-proline transport ATP-binding protein	206	206	131	206	164	160	115	123	93	108	100	89	134	127	89	135	90	107	136	103	119	75	75	85	121.439	121.439	99.1966	157.94	146.801	133.931	118.693	143.641	134.409	128.405	116.462	100.22	135.582	108.443	123.579	132.474	134.932	129.883	157.174	105.253	136.458	112.86	94.0365	104.864
SAR11_0799	Glycine betaine/L-proline transport system permease protein	285	285	193	298	215	224	214	168	118	177	132	130	142	223	113	195	128	127	184	161	148	100	112	136	117.139	117.139	101.894	159.296	134.18	130.73	153.994	136.788	118.903	146.722	107.182	102.063	100.173	132.76	109.395	133.412	133.798	107.482	148.26	114.707	118.325	104.916	97.9079	116.98
SAR11_0800	Lysine efflux pump	63	63	46	60	55	42	53	40	27	56	56	30	32	62	19	43	32	27	57	54	35	37	39	25	64.3499	64.3499	60.3532	79.7063	85.3029	60.9154	94.7805	80.9376	67.6122	115.362	113.003	58.5329	56.1002	91.7286	45.7113	73.1108	83.1267	56.7869	114.139	95.6112	69.5402	96.4712	84.726	53.4397
SAR11_0801	histidinol dehydrogenase 2	1438	1438	1068	1085	1012	1049	915	783	595	789	736	789	806	1052	624	896	550	765	731	836	757	605	638	687	691.608	691.608	659.793	678.68	739.054	716.387	770.475	746.013	701.572	765.324	699.317	724.853	665.34	732.863	706.884	717.324	672.74	757.599	689.239	696.972	708.203	742.755	652.63	691.473
SAR11_0802	Phosphate acetyltransferase (Phosphotransacetylase)	175	175	111	126	110	129	104	94	66	84	122	94	115	135	74	135	52	64	109	83	93	90	67	96	134.228	134.228	109.361	125.693	128.113	140.497	139.661	142.829	124.109	129.943	184.868	137.723	151.395	149.984	133.69	172.364	101.436	101.08	163.902	110.355	138.755	176.213	109.301	154.097
SAR11_0803	epoxide hydrolase	167	167	94	168	80	115	137	69	65	130	88	89	106	96	63	128	77	63	195	98	73	67	61	57	90.4378	90.4378	65.3878	118.325	65.7836	88.4306	129.894	74.0228	86.2981	141.985	94.148	92.0652	98.525	75.3027	80.3594	115.385	106.049	70.2508	207.023	91.9957	76.8984	92.6184	70.26	64.5989
SAR11_0804	Malate/L-sulfolactate dehydrogenase multifunction enzyme	152	152	110	188	129	118	129	87	80	122	117	128	133	138	63	146	71	82	175	111	95	85	82	68	93.062	93.062	86.508	149.7	119.926	102.584	138.278	105.519	120.081	150.645	141.517	149.696	139.761	122.381	90.8514	148.795	110.553	103.376	210.048	117.804	113.139	132.842	106.779	87.1273
SAR11_0805	probable taurine uptake ABC transporter permease protein	569	569	440	479	416	381	374	300	259	333	294	338	391	481	236	440	267	298	429	372	351	251	249	252	184.014	184.014	182.779	201.469	204.28	174.958	211.761	192.195	205.349	217.195	187.837	208.798	217.031	225.314	179.768	236.863	219.6	198.441	271.986	208.54	220.803	207.205	171.27	170.551
SAR11_0806	probable taurin uptake ABC transporter ATP-binding protein	355	355	306	325	277	303	244	215	206	250	264	203	301	351	170	310	179	226	262	253	212	147	211	196	275.363	275.363	304.883	327.864	326.25	333.726	331.362	330.368	391.74	391.096	404.553	300.777	400.729	394.357	310.591	400.262	353.113	360.963	398.409	340.177	319.87	291.06	348.1	318.163
SAR11_0807	taurine transport system periplasmic protein	14331	14331	11667	10348	8971	10554	7191	6613	5326	5998	6214	6889	6980	8137	5527	7441	5163	6835	6088	7938	7261	5423	6497	6679	9416.85	9416.85	9847.44	8843.4	8950.84	9847.29	8272.83	8608.16	8579.94	7948.81	8066.69	8646.83	7872.12	7744.6	8554.23	8138.91	8628.08	9247.93	7842.51	9041.65	9280.82	9096.15	9080.01	9184.54
SAR11_0808	Adenosylmethionine-8-amino-7-oxononanoate aminotransferase	2045	2045	1659	1777	1501	1571	1344	1013	867	1148	1059	1069	1192	1479	878	1305	845	1001	1105	1322	1097	792	1043	962	939.736	939.736	979.25	1062.02	1047.34	1025.08	1081.3	922.157	976.755	1063.95	961.398	938.343	940.147	984.433	950.319	998.226	987.534	947.16	995.465	1053.06	980.572	929.023	1019.39	925.133
SAR11_0809	alanine dehydrogenase	1019	1019	776	870	748	850	777	614	511	608	596	649	744	827	489	730	466	559	643	756	658	461	536	459	566.708	566.708	554.347	629.271	631.656	671.235	756.557	676.451	696.722	681.954	654.826	689.447	710.174	666.187	640.554	675.793	659.104	640.138	701.047	728.81	711.822	654.447	634.007	534.213
SAR11_0810	Unknown protein	49	49	49	72	39	26	37	50	38	24	52	40	47	57	41	51	31	45	56	29	41	20	22	53	58.7796	58.7796	75.5025	112.33	71.0377	44.2868	77.7084	118.818	111.755	58.0642	123.233	91.6562	96.7688	99.0401	115.845	101.837	94.5747	111.153	131.695	60.3026	95.6698	61.2419	56.1303	133.052
SAR11_0811	sodium:solute transporter family	304	304	198	234	190	146	164	132	103	129	145	118	158	179	110	190	101	119	201	151	182	112	125	159	129.863	129.863	108.645	130.005	123.242	88.5595	122.657	111.704	107.871	111.139	122.37	96.2865	115.845	110.757	110.679	135.105	109.728	104.673	168.329	111.814	151.232	122.129	113.571	142.143
SAR11_0812	ATP-binding component of ABC transporter	295	295	226	292	178	199	228	161	150	247	196	207	242	317	221	242	178	177	216	208	190	127	156	163	195.086	195.086	191.976	251.143	178.739	186.865	263.982	210.918	243.192	329.434	256.068	261.485	274.68	303.647	344.238	266.395	299.369	241.021	280.033	238.438	244.41	214.386	219.419	225.584
SAR11_0813	permease	113	113	78	116	77	50	76	65	48	85	68	75	118	134	66	127	77	66	139	101	64	58	58	72	91.0746	91.0746	80.7511	121.594	94.2331	57.2215	107.243	103.78	94.8449	138.167	108.274	115.465	163.233	156.433	125.292	170.384	157.831	109.532	219.627	141.107	100.337	119.326	99.424	121.442
SAR11_0815	Carbonic anhydrase	82	82	49	43	64	39	52	40	23	30	56	34	72	58	33	47	30	33	58	37	39	32	33	45	132.179	132.179	101.456	90.147	156.647	89.2656	146.753	127.73	90.893	97.5297	178.333	104.689	199.2	135.42	125.292	126.111	122.985	109.532	183.285	103.385	122.285	131.67	113.138	151.802
SAR11_0816	membrane-associated zinc metalloprotease	1016	1016	771	843	697	734	597	583	450	620	567	591	762	1001	518	720	502	575	628	696	586	431	561	508	554.575	554.575	540.575	598.451	577.688	568.897	570.528	630.403	602.19	682.536	611.427	616.206	713.886	791.42	665.977	654.192	696.873	646.266	672.013	658.542	622.193	600.528	651.29	580.293
SAR11_0817	non-specific DNA-binding protein HBsu	2181	2181	1669	1819	1467	1580	1463	1203	633	1313	1182	1166	1835	2550	785	1819	1082	1094	1688	2223	1391	1087	1575	1451	4891.33	4891.33	4807.97	5305.64	4995.68	5031.51	5744.49	5344.65	3480.4	5938.85	5237.01	4995.06	7063.4	8283.56	4146.7	6790.62	6171.36	5052.02	7421.55	8642.07	6068.18	6222.85	7512.7	6810.12
SAR11_0818	ammonium transporter	3249	3249	2482	1888	1546	1677	2701	2242	1951	5761	5989	6048	12459	14436	9844	10033	6608	8263	6862	8484	7876	5346	6411	6552	1544.61	1544.61	1515.67	1167.36	1116.02	1132.07	2248.17	2111.48	2273.95	5523.74	5624.94	5492.28	10166.2	9940.81	11023.1	7939.73	7989.55	8088.79	6395.45	6991.61	7283.42	6487.64	6482.45	6518.68
SAR11_0819	bacterioferritin comigratory protein	29	29	19	26	19	10	9	23	12	10	13	11	15	18	13	13	12	31	27	8	18	13	15	18	38.3559	38.3559	32.2792	44.7241	38.1577	18.7804	20.8407	60.2622	38.9107	26.6748	33.9682	27.7906	34.0512	34.4836	40.4986	28.6209	40.3644	84.4253	70.0082	18.3414	46.3092	43.8901	42.1959	49.8223
SAR11_0820	putative rhamnosyltransferase	12	12	5	17	8	7	10	11	4	14	4	3	7	13	3	25	4	12	19	2	7	1	1	1	7.28217	7.28217	3.89749	13.4172	7.37163	6.03182	10.6247	13.2238	5.95105	17.1346	4.79551	3.47754	7.29096	11.4269	4.28809	25.2537	6.17338	14.9947	22.604	2.10386	8.26301	1.54906	1.2907	1.26998
SAR11_0821	sulfide dehydrogenase	220	220	172	198	145	202	133	123	80	122	121	129	149	132	114	124	108	93	102	104	100	82	121	114	354.627	354.627	356.133	415.095	354.904	462.35	375.35	392.769	316.15	396.621	385.327	397.201	412.232	308.197	432.829	332.718	442.747	308.68	322.33	290.596	313.552	337.405	414.838	384.566
SAR11_0822	2-hydroxychromene-2-carboxylate isomerase family protein (HCCA Isomerase)	39	39	4	29	12	8	17	13	4	12	7	10	15	10	8	15	1	8	45	3	9	6	6	3	41.2657	41.2657	5.4365	39.9076	19.2797	12.0195	31.4926	27.249	10.3762	25.6078	14.6324	20.2114	27.241	15.326	19.9378	26.4193	2.69096	17.4297	93.3443	5.50241	18.5237	16.2056	13.5027	6.64297
SAR11_0823	Putative integral membrane protein	9	9	11	29	11	7	11	8	6	11	8	3	11	17	2	11	4	11	15	8	3	4	8	8	11.7529	11.7529	18.4514	49.2531	21.8116	12.9799	25.1496	20.6954	19.2091	28.9708	20.6389	7.48332	24.6548	32.1556	6.15168	23.9111	13.2845	29.5782	38.4011	18.1092	7.6205	13.3337	22.2196	21.8629
SAR11_0824	Regulatory protein	83	83	89	69	63	55	48	73	39	43	53	55	42	73	48	53	42	49	43	36	61	39	24	52	92.5689	92.5689	127.501	100.085	106.689	87.1005	93.7269	161.285	106.636	96.7213	116.777	117.171	80.3976	117.928	126.093	98.394	119.13	112.528	94.0171	69.598	132.336	111.03	56.9302	121.369
SAR11_0825	possible transmembrane protein	3	3	3	2	4	1	7	4	7	5	1	3	3	6	1	6	3	2	7	0	5	4	2	8	12.6323	12.6323	16.2263	10.9528	25.5751	5.97907	51.6056	33.3661	72.2628	42.4619	8.31874	24.1299	21.6816	36.5948	9.91802	42.0552	32.1268	17.3408	57.7846	0	40.9537	42.9943	17.9117	70.4968
SAR11_0826	cysQ protein	104	104	65	101	65	65	66	61	43	42	53	41	75	61	46	43	29	53	102	42	32	32	33	61	83.4947	83.4947	67.0307	105.458	79.2379	74.0986	92.7695	97.0149	84.6346	68.0051	84.0613	62.8754	103.346	70.9351	86.9853	57.4645	59.2116	87.6149	160.538	58.4497	49.9731	65.5789	56.3487	102.488
SAR11_0827	Unknown protein	4	4	4	4	0	3	5	0	2	3	5	0	5	7	1	3	0	2	6	7	1	2	2	5	11.9611	11.9611	15.364	15.5562	0	12.738	26.1767	0	14.662	18.0925	29.5375	0	25.6618	30.3189	7.04323	14.9326	0	12.3145	35.1732	36.284	5.81661	15.2661	12.7199	31.2893
SAR11_0828	tRNA (5-methylaminomethyl-2-thiouridylate)-methyltransferase	225	225	155	185	165	131	149	145	97	127	142	119	142	147	104	158	108	81	178	124	109	112	104	103	124.795	124.795	110.429	133.451	138.961	103.171	144.69	159.319	131.899	142.065	155.596	126.077	135.18	118.097	135.866	145.874	152.343	92.5076	193.547	119.219	117.599	158.571	122.686	119.556
SAR11_0829	cystathionine beta-lyase	195	195	157	181	133	134	120	120	96	137	98	97	129	135	79	111	68	99	178	107	76	48	74	101	109.332	109.332	113.069	131.985	113.229	106.681	117.795	133.283	131.958	154.917	108.55	103.885	124.139	109.635	104.328	103.595	96.9623	114.294	195.651	103.993	82.8868	68.6975	88.2444	118.508
SAR11_0830	probable MFS transporter (Major Facilitator Superfamily)	255	255	214	232	184	195	180	156	126	162	153	142	203	234	97	188	113	134	205	150	125	97	95	126	129.272	129.272	139.352	152.963	141.637	140.369	159.762	156.665	156.599	165.633	153.232	137.507	176.631	171.825	115.824	158.646	145.689	139.877	203.737	131.814	123.264	125.523	102.431	133.675
SAR11_0831	para-aminobenzoate synthase component I	15	15	16	53	12	5	28	12	7	22	7	19	15	14	13	22	8	11	45	9	15	9	8	12	7.97661	7.97661	10.929	36.6553	9.68952	3.77544	26.0688	12.6413	9.12597	23.5948	7.35394	19.2998	13.6907	10.7835	16.2829	19.474	10.8193	12.0447	46.9127	8.29616	15.516	12.2168	9.04819	13.3544
SAR11_0832	Anthranilate synthase component II (Glutamine amido-transferase)	11	11	1	10	7	2	1	3	7	4	5	1	4	2	0	5	1	5	9	0	8	3	2	2	12.2022	12.2022	1.42489	14.4271	11.7907	3.15026	1.94215	6.5925	19.037	8.94896	10.9575	2.11893	7.61575	3.21352	0	9.23255	2.82117	11.4207	19.5722	0	17.2622	8.49485	4.71868	4.64293
SAR11_0833	Aminotransferase	12	12	5	13	5	0	2	12	3	6	0	1	4	5	1	11	2	2	23	1	4	1	3	7	11.0042	11.0042	5.88954	15.5043	6.9621	0	3.21101	21.7992	6.74453	11.0967	0	1.75165	6.29569	6.64128	2.15992	16.7909	4.66433	3.77644	41.3481	1.58958	7.13505	2.3408	5.85116	13.4336
SAR11_0834	Diadenosine tetraphosphate (Ap4A) hydrolase and other HIT family hydrolases	64	64	59	64	54	43	58	33	25	42	31	39	55	83	41	42	31	28	57	38	42	44	48	35	91.069	91.069	107.839	118.442	116.675	86.882	144.496	93.0224	87.2137	120.533	87.146	106.005	134.326	171.07	137.416	99.4823	112.185	82.04	159.007	93.7307	116.252	159.82	145.27	104.226
SAR11_0835	adenylylsulfate reductase membrane anchor	2267	2267	1858	2032	1724	1928	1619	1389	1073	1375	1361	1420	1556	1931	1046	1604	1080	1298	1278	1648	1315	992	1238	1226	1765.08	1765.08	1858.2	2057.65	2038.19	2131.53	2206.97	2142.39	2048.17	2159.15	2093.47	2111.9	2079.36	2177.71	1918.26	2078.85	2138.55	2080.96	1950.72	2224.22	1991.59	1971.57	2050.11	1997.65
SAR11_0836	adenylyl-sulfate reductase chain B	1860	1860	1506	1418	1326	1341	1192	932	879	933	923	977	1015	1252	789	1135	745	884	841	1088	1026	730	866	849	2444.4	2444.4	2542.25	2423.65	2646.04	2502.41	2742.66	2426.38	2832.06	2472.9	2396.38	2452.59	2289.46	2383.25	2442.3	2482.91	2489.99	2392.15	2166.74	2478.54	2622.81	2448.9	2420.59	2334.98
SAR11_0837	adenylyl-sulfate reductase chain A	7782	7782	6460	6499	5577	6160	5142	4385	3577	4353	4475	4408	4991	6203	3649	5189	3529	4300	4261	5326	4376	3296	4012	3880	2589.75	2589.75	2761.43	2812.86	2818.13	2910.84	2995.95	2890.81	2918.37	2921.61	2942.08	2802.08	2850.77	2990.02	2860.25	2874.46	2986.77	2946.54	2779.9	3072.39	2832.73	2799.9	2839.7	2702.19
SAR11_0838	Unknown protein	357	357	283	326	342	297	259	296	202	255	258	260	310	417	207	321	216	221	240	286	252	187	240	214	629.566	629.566	641.053	747.695	915.784	743.704	799.666	1034.06	873.33	906.942	898.85	875.826	938.3	1065.16	859.816	942.288	968.745	802.494	829.727	874.272	864.438	841.789	900.179	789.775
SAR11_0839	possible transmembrane protein	9	9	9	24	12	14	11	10	5	9	10	5	8	10	8	7	8	8	15	5	7	1	2	4	41.2657	41.2657	53.0058	143.117	83.5452	91.1476	88.3029	90.83	56.2044	83.2253	90.5818	43.7913	62.9569	66.4128	86.397	53.4257	93.2866	75.5289	134.831	39.7396	62.4317	11.704	19.5039	38.3816
SAR11_0840	putative transmembrane permease	289	289	230	240	252	209	217	189	202	185	203	197	212	214	150	209	110	172	220	163	173	113	105	138	165.177	165.177	168.855	178.401	218.699	169.617	217.144	213.991	283.046	213.25	229.215	215.075	207.967	177.162	201.932	198.84	159.892	202.422	246.505	161.49	192.335	164.861	127.64	165.062
SAR11_0841	putative integral membrane protein	125	125	79	126	107	85	96	113	67	97	125	102	139	168	87	151	85	90	111	93	108	79	77	88	72.042	72.042	58.4841	94.4453	93.6383	69.5609	96.8686	129.014	94.6683	112.749	142.325	112.292	137.498	140.246	118.102	144.863	124.588	106.806	125.415	92.9108	121.077	116.223	94.3868	106.139
SAR11_0842	probable galactarate dehydratase	2542	2542	2094	2161	1834	2075	1869	1553	1225	1748	1674	1769	2074	2549	1512	2026	1408	1637	1675	2006	1697	1211	1459	1469	1348.29	1348.29	1426.66	1490.73	1477.07	1562.78	1735.62	1631.79	1592.94	1869.9	1754.12	1792.29	1888.1	1958.32	1888.96	1788.77	1899.31	1787.86	1741.71	1844.37	1750.86	1639.62	1645.92	1630.6
SAR11_0843	D-galactarate dehydratase/Altronate	724	724	504	440	531	445	420	363	322	348	390	359	459	490	337	486	284	347	360	392	406	316	340	395	1572.44	1572.44	1406.05	1242.86	1751.15	1372.35	1597.06	1561.8	1714.53	1524.34	1673.38	1489.37	1711.02	1541.48	1723.96	1757.02	1568.69	1551.82	1532.81	1475.8	1715.23	1751.91	1570.57	1795.35
SAR11_0844	Thiamine pyrophosphate-requiring enzyme	7497	7497	6214	5764	4932	5442	4456	3809	3409	3750	3817	4135	4457	5220	3423	4756	3318	4075	3542	4647	3948	3028	3646	3547	2599.74	2599.74	2767.88	2599.56	2596.92	2679.61	2705.35	2616.59	2898.16	2622.65	2614.92	2738.98	2652.72	2621.91	2795.83	2745.3	2926.18	2909.69	2407.92	2793.33	2663.05	2680.32	2689.08	2574.07
SAR11_0845	steroid monooxygenase	314	314	203	339	214	186	253	201	135	240	194	199	283	269	184	306	158	179	307	251	177	129	156	137	121.324	121.324	100.751	170.354	125.552	102.047	171.149	153.85	127.881	187.023	148.086	146.873	187.677	150.548	167.455	196.809	155.259	142.412	232.545	168.112	133.031	127.232	128.2	110.778
SAR11_0846	short chain dehydrogenase	92	92	69	118	66	76	53	71	57	79	57	52	75	91	59	104	27	45	99	79	62	44	48	39	75.9288	75.9288	73.148	126.659	82.7097	89.0642	76.5827	116.081	115.331	131.496	92.9369	81.9773	106.24	108.784	114.692	142.876	56.6716	76.473	160.179	113.019	99.5339	92.6958	84.2567	67.3597
SAR11_0847	Glycine/D-amino acid oxidases deaminating	163	163	89	211	115	97	163	87	72	108	109	109	135	139	98	173	75	62	189	97	99	52	86	74	77.3138	77.3138	54.2244	130.162	82.825	65.3299	135.361	81.747	83.7252	103.314	102.139	98.7569	109.903	95.4971	109.486	136.591	90.4719	60.5533	175.745	79.7533	91.3409	62.9595	86.7586	73.4544
SAR11_0848	Predicted ABC-type transport system protein	161	161	112	154	118	80	116	113	64	112	97	86	122	135	97	152	58	103	168	72	101	78	52	98	39.4055	39.4055	35.2115	49.0214	43.8538	27.803	49.7079	54.7889	38.403	55.2861	46.9027	40.207	51.2505	47.8598	55.9198	61.9271	36.1029	51.9093	80.6105	30.5472	48.0854	48.732	27.0694	50.1966
SAR11_0850	probable ATP-binding component of ABC transporter	267	267	220	201	171	200	181	167	114	160	138	166	223	217	136	180	131	147	164	142	150	87	120	147	248.152	248.152	262.641	242.961	241.321	263.941	294.524	307.472	259.755	299.911	253.384	294.704	355.728	292.127	297.719	278.474	309.642	281.319	298.814	228.771	271.18	206.402	237.209	285.917
SAR11_0851	arylesterase	72	72	65	77	49	48	56	36	33	45	39	38	63	59	33	46	42	36	50	48	44	37	39	27	72.4665	72.4665	84.0336	100.793	74.885	68.5989	98.6799	71.7778	81.4278	91.3448	77.5469	73.0567	108.831	86.0127	78.2314	77.067	107.507	74.6078	98.6566	83.744	86.1426	95.0595	83.4861	56.8703
SAR11_0852	Predicted homoserine dehydrogenase	227	227	175	310	195	189	171	148	108	171	187	139	176	200	131	239	124	120	285	137	138	110	138	124	108.669	108.669	107.61	193.009	141.746	128.474	143.322	140.354	126.753	165.099	176.855	127.107	144.611	138.681	147.712	190.452	150.968	118.288	267.472	113.687	128.505	134.42	140.509	124.228
SAR11_0853	X-Pro dipeptidase	208	208	126	166	145	105	149	95	91	119	134	127	153	152	107	177	82	91	166	122	105	76	84	96	111.761	111.761	86.9627	116.003	118.301	80.1102	140.168	101.119	119.873	128.956	142.242	130.348	141.1	118.298	135.417	158.309	112.053	100.681	174.859	113.63	109.743	104.239	95.9956	107.948
SAR11_0854	Fumarylacetoacetate (FAA) hydrolase family protein	163	163	117	182	157	116	94	143	100	113	128	153	149	161	93	142	79	105	146	135	118	82	71	111	129.851	129.851	119.724	188.566	189.912	131.216	131.106	225.672	195.305	181.553	201.448	232.821	203.729	185.776	174.504	188.301	160.055	172.236	228.015	186.423	182.853	166.748	120.299	185.054
SAR11_0855	peptidase	75	75	49	98	66	61	107	59	49	75	81	101	93	104	54	114	46	42	65	85	67	40	49	64	57.9574	57.9574	48.6383	98.4935	77.4436	66.9342	144.766	90.3197	92.832	116.889	123.659	149.087	123.35	116.409	98.2887	146.642	90.4041	66.8303	98.4718	113.861	100.712	78.9035	80.5356	103.501
SAR11_0856	short chain dehydrogenase	164	164	134	194	147	135	187	142	100	161	141	136	159	260	99	156	98	132	210	179	110	89	104	115	133.746	133.746	140.371	205.766	182.033	156.33	267.003	229.408	199.937	264.808	227.171	211.86	222.558	307.127	190.167	211.772	203.258	221.661	335.744	253.046	174.498	185.275	180.392	196.269
SAR11_0857	Integral membrane protein TerC family	405	405	241	346	296	300	297	258	234	270	304	322	324	389	207	268	207	251	255	219	250	202	222	204	424.177	424.177	324.223	471.305	470.737	446.154	544.609	535.297	600.845	570.326	629.015	644.199	582.431	590.13	510.652	467.233	551.374	541.306	523.581	397.598	509.323	540.048	494.527	447.136
SAR11_0858	alcohol dehydrogenase (acceptor)	1621	1621	1274	1264	1131	1032	906	721	649	770	707	707	815	954	570	863	564	741	733	814	720	569	692	749	628.681	628.681	634.675	637.57	666.045	568.326	615.193	553.943	617.086	602.288	541.703	523.767	542.515	535.922	520.696	557.139	556.3	591.755	557.317	547.241	543.176	563.311	570.818	607.919
SAR11_0859	peptidylprolyl isomerase	720	720	613	689	579	577	519	455	351	424	427	441	475	613	363	489	288	396	427	498	380	302	300	361	596.612	596.612	652.461	742.527	728.504	678.9	752.944	746.885	713.051	708.585	699.008	698.023	675.554	735.742	708.481	674.488	606.925	675.665	693.647	715.313	612.496	638.786	528.719	626.013
SAR11_0860	probable transcription regulator	107	107	66	49	74	49	37	46	42	38	56	53	50	56	57	62	28	40	61	35	30	32	40	43	158.828	158.828	125.841	94.5962	166.79	103.279	96.1571	135.265	152.844	113.761	164.22	150.277	127.386	120.403	199.288	153.194	105.702	122.259	177.511	90.0574	86.6215	121.25	126.284	133.576
SAR11_0861	short chain dehydrogenase	788	788	626	587	481	524	492	391	315	414	428	425	493	562	382	496	318	391	382	444	432	332	384	387	627.748	627.748	640.572	608.178	581.833	592.736	686.215	617.048	615.21	665.16	673.593	646.725	674.082	648.487	716.778	657.728	644.272	641.376	596.587	613.126	669.427	675.127	650.631	645.189
SAR11_0862	probable aldehyde dehydrogenase	1181	1181	940	939	835	866	805	645	517	640	663	660	776	1002	501	805	598	571	697	789	685	462	569	568	480.619	480.619	491.376	496.993	515.978	500.426	573.565	519.988	515.817	525.288	533.039	513.058	542.025	590.642	480.232	545.321	618.921	478.48	556.077	556.59	542.253	479.934	492.502	483.744
SAR11_0863	MmsB-like protein	440	440	311	377	310	332	303	274	202	288	263	223	315	432	184	386	194	214	328	247	243	215	224	208	293.801	293.801	266.745	327.398	314.308	314.781	354.225	362.438	330.678	387.846	346.937	284.431	361.009	417.821	289.388	429.036	329.447	294.233	429.364	285.894	315.622	366.461	318.121	290.657
SAR11_0864	hypothetical protein	76701	76701	60206	52499	45485	51371	35827	32245	27713	29003	29832	32746	30568	35977	23815	34391	23745	31013	28670	36702	34307	25536	31966	31998	43476.9	43476.9	43836.1	38702.8	39148.9	41347.2	35555.2	36207.8	38511.9	33156.4	33406.8	35455.8	29739.3	29538.5	31795.8	32449.5	34230.4	36197.4	31859.3	36062.4	37826.9	36948.7	38538.1	37957.4
SAR11_0865	TRAP-type mannitol/chloroaromatic compound transport system	438	438	344	374	349	353	357	281	261	347	336	366	482	549	241	482	298	317	391	395	356	249	272	272	496.548	496.548	500.934	551.433	600.768	568.241	708.584	631.069	725.407	793.384	752.526	792.574	937.867	901.499	643.527	909.579	859.185	739.986	868.991	776.233	785.051	720.569	655.844	645.317
SAR11_0866	mannitol transporter	1005	1005	888	1118	835	984	895	730	589	896	892	863	1096	1397	721	1112	737	842	962	1066	916	643	697	623	469.14	469.14	532.457	678.754	591.857	652.232	731.468	675.06	674.071	843.551	822.614	769.518	878.12	944.58	792.746	864.066	874.958	809.329	880.365	862.583	831.749	766.189	692.012	608.613
SAR11_0867	hypothetical transport protein yyaM	90	90	79	96	71	84	59	46	55	55	74	84	85	86	47	108	57	64	77	57	76	42	50	68	65.1563	65.1563	73.4642	90.3897	78.0488	86.3503	74.7828	65.9712	97.6182	80.3051	105.838	116.162	105.618	90.1816	80.1446	130.15	104.947	95.4049	109.284	71.5313	107.026	77.6161	76.989	103.024
SAR11_0868	probable permease for cytosine/purines	231	231	132	177	165	151	137	169	147	117	161	169	151	176	118	197	107	138	206	85	151	113	96	136	98.0696	98.0696	71.9832	97.7304	106.365	91.027	101.831	142.132	153.001	100.179	135.034	137.051	110.029	108.228	117.996	139.218	115.529	120.636	171.451	62.5531	124.698	122.459	86.6839	120.831
SAR11_0869	short chain dehydrogenase	314	314	175	312	249	206	205	211	172	200	223	251	296	357	167	261	173	186	235	216	210	141	167	205	260.189	260.189	186.265	336.239	313.294	242.38	297.406	346.358	349.415	334.238	365.056	397.287	420.977	428.483	325.94	360.003	364.576	317.358	381.749	310.256	338.485	298.241	294.32	355.492
SAR11_0870	Unknown protein	172	172	141	142	155	140	135	127	107	120	112	120	125	137	97	156	65	81	120	71	86	64	104	99	180.144	180.144	189.691	193.426	246.501	208.205	247.55	263.499	274.745	253.478	231.742	240.074	224.703	207.835	239.291	271.971	173.137	174.684	246.391	128.902	175.207	171.104	231.67	216.992
SAR11_0871	possible transmembrane protein	0	0	3	5	2	1	1	0	0	0	2	1	4	1	0	1	6	1	0	3	0	1	5	3	0	0	17.2845	29.1679	13.6215	6.36901	7.85302	0	0	0	17.7225	8.56786	30.7941	6.49691	0	7.46632	68.444	9.23587	0	23.3254	0	11.4496	47.6997	28.1604
SAR11_0872	4-hydroxybenzoyl-CoA thioesterase family protein	50	50	26	18	26	13	32	28	18	19	28	20	28	24	16	17	5	11	42	10	28	22	8	31	72.6508	72.6508	48.5265	34.0155	57.3638	26.8216	81.406	80.5956	64.1205	55.6789	80.3754	55.5101	69.8289	50.5112	54.7587	41.1174	18.4767	32.9109	119.638	25.1871	79.1387	81.5984	24.7232	94.2646
SAR11_0873	uracil-DNA glycosylase	42	42	23	39	30	27	32	27	17	32	18	22	27	27	18	36	13	16	26	27	24	13	15	16	38.5146	38.5146	27.0919	46.513	41.7726	35.1569	51.3762	49.0482	38.219	59.1824	32.6095	38.5363	42.4959	35.8629	38.8786	54.9521	30.3181	30.2115	46.7413	42.9188	42.8103	30.4304	29.2558	30.7053
SAR11_0874	Phosphoglycerate mutase family	69	69	44	71	38	47	51	29	25	34	33	51	44	52	23	34	21	32	49	37	21	24	21	22	77.3731	77.3731	63.3765	103.546	64.7021	74.8358	100.126	64.4202	68.7282	76.8929	73.1054	109.24	84.6838	84.4598	60.7479	63.4637	59.8885	73.8869	107.718	71.9201	45.8058	68.6975	50.0847	51.6274
SAR11_0875	Unknown protein	2	2	0	2	2	1	2	0	0	0	0	0	2	0	1	0	0	0	2	0	1	1	0	0	8.97079	8.97079	0	11.6672	13.6215	6.36901	15.706	0	0	0	0	0	15.3971	0	10.5648	0	0	0	17.5866	0	8.72492	11.4496	0	0
SAR11_0876	possible transmembrane protein	23	23	29	32	25	23	24	31	19	32	31	21	35	26	22	34	24	11	32	26	14	9	15	14	80.4331	80.4331	130.269	145.543	132.752	114.21	146.945	214.759	162.897	225.696	214.172	140.281	210.079	131.7	181.214	197.921	213.452	79.2093	219.385	157.611	95.2347	80.3411	111.569	102.459
SAR11_0877	Unknown Protein	165	165	114	127	118	120	90	96	89	96	94	93	124	123	84	128	79	83	72	122	87	80	86	72	405.288	405.288	359.682	405.711	440.104	418.535	387.042	467.126	535.949	475.573	456.144	436.349	522.767	437.613	485.983	523.354	493.503	419.792	346.707	519.454	415.68	501.601	449.286	370.108
SAR11_0879	trigger factor	716	716	551	595	583	483	590	473	394	500	470	479	649	693	383	638	384	396	525	537	478	374	359	432	309.061	309.061	305.504	334.027	382.114	296.039	445.881	404.459	416.947	435.279	400.796	394.946	480.82	433.281	389.396	458.414	421.546	351.968	444.264	401.802	401.346	412.089	329.587	390.24
SAR11_0880	ATP-dependent Clp protease proteolytic subunit	545	545	370	420	371	339	403	275	275	299	345	327	392	458	228	439	264	310	359	352	293	252	294	276	551.22	551.22	480.69	552.474	569.766	486.854	713.624	550.991	681.892	609.911	689.354	631.754	680.49	670.965	543.158	739.093	679.072	645.605	711.827	617.133	576.444	650.606	632.442	584.19
SAR11_0881	ATP-dependent clp proteinase regulatory chain X	1606	1606	1235	1322	1084	1168	1160	889	821	1049	1087	1100	1251	1434	784	1185	746	912	1061	1136	887	725	880	922	783.365	783.365	773.785	838.656	802.863	808.969	990.632	859.02	981.783	1031.95	1047.47	1024.9	1047.33	1013.15	900.735	962.15	925.423	915.988	1014.58	960.515	841.594	902.703	912.947	941.166
SAR11_0882	ATP-dependent protease La	1885	1885	1326	1248	1270	1079	968	1022	813	1136	1235	1166	1498	1791	1075	1430	868	1001	1200	1109	1094	773	832	1005	489.219	489.219	442.049	421.25	500.483	397.634	439.848	525.443	517.292	594.616	633.218	578.045	667.284	673.276	657.147	617.78	572.921	534.937	610.554	498.92	552.293	512.106	459.261	545.851
SAR11_0883	NADH Dehydrogenase I Chain A	296	296	150	159	218	175	106	186	155	135	199	167	186	188	154	196	88	155	154	95	179	142	71	171	496.53	496.53	323.206	346.884	555.27	416.833	311.312	618.087	637.44	456.724	659.48	535.108	535.517	456.791	608.467	547.288	375.422	535.38	506.437	276.239	584.073	608.038	253.312	600.297
SAR11_0884	NADH Dehydrogenase I Chain B	442	442	345	396	380	400	376	325	216	297	305	353	402	492	268	425	286	289	285	374	309	207	277	253	524.121	524.121	525.489	610.715	684.206	673.504	780.608	763.442	627.939	710.285	714.503	799.569	818.168	845.046	748.526	838.889	862.499	705.641	662.53	768.756	712.736	626.568	698.608	627.837
SAR11_0885	NADH Dehydrogenase I Chain C	118	118	73	142	70	85	103	79	55	100	76	83	106	124	48	104	77	65	118	92	57	60	70	67	119.935	119.935	95.306	187.709	108.033	122.674	183.289	159.064	137.05	204.988	152.606	161.143	184.916	182.553	114.912	175.955	199.038	136.036	235.123	162.091	112.693	155.669	151.323	142.513
SAR11_0886	NADH Dehydrogenase I Chain D	641	641	451	611	527	543	520	471	362	492	460	435	627	712	368	606	377	367	457	530	425	301	371	322	337.389	337.389	304.919	418.261	421.189	405.829	479.195	491.107	467.127	522.281	478.327	437.354	566.431	542.823	456.229	530.947	504.658	397.755	471.563	483.566	435.133	404.416	415.328	354.687
SAR11_0887	NADH Dehydrogenase I Chain E	186	186	108	190	114	121	132	104	71	127	119	106	172	196	78	148	104	101	142	142	113	51	100	87	189.05	189.05	141.001	251.16	175.939	174.63	234.894	209.401	176.919	260.335	238.949	205.798	300.053	288.552	186.732	250.398	268.831	211.378	282.945	250.183	223.41	132.319	216.176	185.054
SAR11_0888	NADH Dehydrogenase I Chain F	828	828	656	853	632	709	743	573	441	649	634	598	764	997	489	797	524	518	711	787	595	420	537	436	384.774	384.774	391.575	515.536	445.951	467.835	604.506	527.489	502.422	608.257	582.049	530.822	609.363	671.084	535.238	616.51	619.284	495.658	647.734	633.954	537.84	498.212	530.756	424.013
SAR11_0889	NADH Dehydrogenase I Chain G	587	587	413	498	422	437	482	361	273	399	404	399	514	586	327	522	278	364	495	392	322	235	301	330	178.11	178.11	160.966	196.523	194.427	188.279	256.055	216.99	203.08	244.168	242.173	231.257	267.682	257.545	233.701	263.649	214.525	227.42	294.446	206.178	190.049	182.015	194.25	209.547
SAR11_0890	NADH Dehydrogenase I Chain H	446	446	275	399	358	335	352	267	232	331	356	286	371	461	257	422	246	259	361	348	334	225	238	239	276.344	276.344	218.868	321.53	336.815	294.734	381.85	327.724	352.417	413.627	435.772	338.495	394.544	413.734	375.068	435.244	387.644	330.439	438.503	373.767	402.552	355.865	313.643	309.905
SAR11_0891	NADH Dehydrogenase I Chain I	152	152	122	156	108	109	131	113	78	129	115	133	153	174	90	179	92	92	127	127	100	81	97	90	193.592	193.592	199.59	258.406	208.863	197.125	292.113	285.105	243.552	331.36	289.359	323.569	334.458	320.995	269.991	379.492	297.999	241.273	317.102	280.385	247.745	263.34	262.76	239.885
SAR11_0892	NADH Dehydrogenase I Chain J	150	150	94	119	91	75	79	97	75	66	100	85	106	151	117	128	46	94	111	63	98	90	63	97	146.679	146.679	118.07	151.341	135.118	104.138	135.251	187.902	179.801	130.163	193.184	158.769	177.905	213.874	269.479	208.349	114.398	189.27	212.79	106.788	186.407	224.651	131.027	198.502
SAR11_0893	NADH Dehydrogenase I Chain K	34	34	29	39	23	21	31	14	22	26	37	23	47	39	21	31	21	36	37	28	35	15	14	41	67.4535	67.4535	73.9024	100.629	69.2863	59.1583	107.677	55.022	107.005	104.032	145.018	87.1615	160.041	112.072	98.1312	102.375	105.957	147.063	143.906	96.2922	135.068	75.9636	59.0742	170.226
SAR11_0894	NADH Dehydrogenase I Chain L	487	487	316	451	325	370	335	377	267	340	421	385	438	570	293	490	244	314	489	325	356	245	294	313	157.495	157.495	131.268	189.692	159.594	169.907	189.679	241.525	211.691	221.76	268.977	237.832	243.119	267.005	223.187	263.779	200.683	209.095	310.026	182.192	223.949	202.252	202.223	211.836
SAR11_0896	NADH Dehydrogenase I Chain M	420	420	296	395	307	340	350	381	241	340	343	371	395	536	245	452	249	276	400	295	314	225	237	305	174.012	174.012	157.527	212.843	193.135	200.023	253.883	312.707	244.794	284.102	280.749	293.613	280.888	321.662	239.088	311.726	262.369	235.459	324.893	211.865	253.058	237.958	208.844	264.451
SAR11_0897	NADH Dehydrogenase I Chain N	275	275	224	231	179	203	225	187	160	210	201	190	258	279	148	262	177	172	241	238	176	157	144	180	120.212	120.212	125.777	131.33	118.813	126.004	172.201	161.935	171.471	185.141	173.583	158.651	193.572	176.655	152.385	190.644	196.776	154.818	206.531	180.344	149.655	175.188	133.883	164.667
SAR11_0898	biotin-protein ligase	3	3	4	4	3	2	6	2	1	1	4	2	10	8	1	10	2	1	22	0	4	2	3	2	3.29247	3.29247	5.63892	5.70946	4.99938	3.11675	11.5289	4.34824	2.69064	2.21344	8.67273	4.19278	18.8368	12.7174	2.58502	18.2687	5.58231	2.25984	47.3342	0	8.53928	5.60299	7.00272	4.59354
SAR11_0899	Bvg accessory factor	32	32	20	23	17	11	17	17	17	17	26	13	18	16	15	33	8	21	34	8	14	12	9	11	26.5161	26.5161	21.2875	24.7868	21.3896	12.9426	24.6629	27.9056	34.5352	28.4102	42.5625	20.5766	25.5999	19.2037	29.2761	45.5176	16.859	35.8307	55.2318	11.491	22.5657	25.3822	15.8616	19.0752
SAR11_0900	metallo-beta-lactamase family protein	334	334	279	382	285	274	333	235	232	365	295	281	364	406	254	373	228	271	340	329	275	182	251	230	124.844	124.844	133.955	185.702	161.755	145.426	217.921	174.008	212.599	275.156	217.839	200.631	233.522	219.812	223.623	232.078	216.739	208.577	249.144	213.168	199.946	173.652	199.544	179.914
SAR11_0901	Conserved hypothetical protein	12	12	3	1	4	1	4	9	8	5	6	4	6	12	5	6	3	6	6	1	6	5	3	10	30.1944	30.1944	9.69619	3.27249	15.2827	3.57286	17.6214	44.8611	49.3502	25.3736	29.8257	19.2254	25.9121	43.7353	29.6331	25.1306	19.1977	31.0866	29.597	4.36167	29.3668	32.1147	16.055	52.6577
SAR11_0902	proline-tRNA ligase	142	142	119	173	105	110	149	111	88	115	105	88	151	173	81	158	64	77	117	125	105	72	100	71	65.8396	65.8396	70.873	104.323	73.9234	72.4206	120.954	101.954	100.031	107.538	96.1796	77.9387	120.166	116.185	88.4598	121.944	75.4678	73.5133	106.35	100.465	94.6997	85.2158	98.6151	68.8928
SAR11_0903	ABC transporter	43	43	25	83	54	47	57	50	34	47	45	35	48	56	33	78	41	34	90	30	42	34	27	49	21.5867	21.5867	16.121	54.1912	41.1628	33.5031	50.0988	49.7244	41.8456	47.5862	44.6297	33.5627	41.3585	40.7203	39.0205	65.1805	52.346	35.1457	88.5749	26.1063	41.0135	43.5697	28.8287	51.479
SAR11_0905	ABC transporter ATP-binding protein	28	28	20	29	22	23	27	25	14	25	23	33	23	45	16	35	12	14	33	28	16	16	21	17	25.2279	25.2279	23.1466	33.9825	30.0982	29.4254	42.5915	44.6217	30.9247	45.4287	40.9398	56.7948	35.5679	58.7275	33.9551	52.4925	27.4971	25.9734	58.2892	43.7309	28.0417	36.7987	40.2427	32.0545
SAR11_0906	DNA polymerase III alpha subunit	264	264	159	319	231	221	208	180	150	209	236	208	279	296	147	262	131	143	282	188	187	132	124	146	47.8232	47.8232	36.997	75.1553	63.5391	56.8458	65.9681	64.5937	66.6163	76.3568	84.4582	71.9731	86.7454	77.6663	62.7213	79.0027	60.3517	53.3394	100.146	59.0337	65.8927	61.0376	47.7751	55.3483
SAR11_0907	probable 30S ribosomal protein S2	2071	2071	1806	1635	1456	1596	1483	1234	1122	1256	1361	1487	1471	1745	1275	1668	1114	1410	1343	1542	1534	1110	1296	1464	1559.51	1559.51	1746.87	1601.25	1664.81	1706.52	1955.17	1840.8	2071.36	1907.5	2024.7	2138.9	1901.2	1903.31	2261.42	2090.79	2133.42	2186.27	1982.6	2012.8	2246.95	2133.63	2075.67	2307.1
SAR11_0908	protein translation elongation factor Ts (EF-Ts)	1001	1001	770	726	662	671	617	609	458	581	603	625	702	871	611	864	453	689	702	766	711	490	587	675	727.234	727.234	718.565	685.979	730.285	692.203	784.804	876.477	815.755	851.301	865.471	867.345	875.356	916.567	1045.55	1044.86	836.993	1030.71	999.836	964.665	1004.78	908.71	907.033	1026.27
SAR11_0909	Ribosome recycling factor	310	310	207	211	194	178	209	180	180	196	186	186	231	280	171	315	151	195	195	231	227	150	142	202	347.618	347.618	298.158	307.721	330.321	283.421	410.32	399.849	494.843	443.265	412.049	398.406	444.59	454.784	451.647	587.973	430.627	450.248	428.674	449.014	495.139	429.359	338.668	474.033
SAR11_0910	Putative undecaprenyl diphosphate synthase	19	19	30	29	23	19	24	38	12	23	27	25	28	32	20	36	32	18	36	31	26	18	13	14	17.3462	17.3462	35.1809	34.4336	31.8839	24.6306	38.3617	68.7253	26.8587	42.3492	48.6977	43.5975	43.8748	42.3161	43.0073	54.709	74.2991	33.8376	64.4324	49.0591	46.1726	41.948	25.2428	26.7482
SAR11_0911	phosphatidate cytidylyltransferase	28	28	15	37	20	19	11	14	10	21	25	19	21	30	18	28	11	12	33	23	22	7	16	14	26.1411	26.1411	17.9884	44.9264	28.3524	25.1878	17.9802	25.8927	22.8887	39.5414	46.1107	33.8838	33.6506	40.5689	39.5823	43.5141	26.1181	23.0688	60.3993	37.2222	39.953	16.6822	31.771	27.3534
SAR11_0912	1-deoxy-D-xylulose 5-phosphate reductoisomerase	7	7	0	14	3	4	4	4	3	6	1	4	4	5	10	10	3	0	19	3	4	6	3	2	3.71285	3.71285	0	9.65764	2.41615	3.01259	3.71454	4.20293	3.90108	6.4184	1.04786	4.05266	3.64146	3.84136	12.4931	8.82907	4.04682	0	19.7567	2.75828	4.12695	8.12361	3.38435	2.22001
SAR11_0913	outer membrane protein omp1	610	610	526	560	482	478	443	453	329	354	455	473	457	642	398	515	334	380	392	421	475	302	312	399	168.713	168.713	186.87	201.438	202.423	187.723	214.516	248.2	223.085	197.465	248.614	249.892	216.942	257.194	259.278	237.101	234.936	216.411	212.548	201.841	255.549	213.214	183.535	230.946
SAR11_0914	Outer membrane protein (OmpH-like)	4	4	0	3	6	3	2	8	5	6	5	3	5	3	6	5	1	6	4	4	6	4	0	14	4.71607	4.71607	0	4.60019	10.7415	5.02242	4.12845	18.685	14.4526	14.2672	11.6462	6.75637	10.1181	5.12328	16.6623	9.81288	2.9985	14.5663	9.24553	8.17501	13.7604	12.0384	0	34.5434
SAR11_0915	(3R)-hydroxymyristoyl-[acyl carrier protein] dehydratase	215	215	118	179	142	156	143	109	85	138	132	114	114	219	85	180	111	101	110	131	107	76	112	109	301.773	301.773	212.744	326.76	302.638	310.911	351.409	303.075	292.492	390.649	366.024	305.645	274.633	445.237	281.011	420.552	396.23	291.904	302.681	318.728	292.136	272.298	334.352	320.173
SAR11_0916	UDP-3-O-[3-hydroxymyristoyl] glucosamine N-acyltransferase RP009	66	66	49	62	53	45	44	51	34	49	69	66	77	116	50	97	46	68	54	51	56	33	40	59	41.6442	41.6442	39.7138	50.8788	50.7786	40.3176	48.6071	63.7476	52.5949	62.3554	86.0112	79.5475	83.389	106.017	74.3093	101.88	73.8162	88.348	66.7968	55.7813	68.7321	53.1513	53.6804	77.9076
SAR11_0917	acyl-[acyl carrier protein]--UDP-N- acetylglucosamine O-acyltransferase	156	156	82	123	73	83	102	70	48	97	93	66	144	129	82	152	79	68	138	116	72	56	69	60	123.323	123.323	83.2659	126.461	87.6264	93.1681	141.174	109.622	93.028	154.652	145.243	99.663	195.383	147.711	152.684	200.017	158.828	110.689	213.869	158.958	110.716	113.004	116.014	99.2627
SAR11_0918	Protein of unknown function (DUF1009)	39	39	11	37	19	6	21	17	8	15	26	23	29	28	24	34	8	23	30	15	19	11	14	21	30.713	30.713	11.1272	37.896	22.7198	6.70933	28.9543	26.521	15.4455	23.824	40.4507	34.5985	39.1979	31.939	44.5175	44.57	16.0225	37.296	46.3159	20.4765	29.1053	22.1126	23.4493	34.6094
SAR11_0919	lipid-A-disaccharide synthase (lpxB)	50	50	16	36	13	19	10	7	19	20	21	17	28	25	15	36	13	21	43	13	22	12	14	16	27.2201	27.2201	11.1886	25.4892	10.7462	14.6874	9.53137	7.54919	25.3587	21.9592	22.5857	17.6783	26.1628	19.7136	19.2342	32.6233	17.9989	23.5405	45.8922	12.2679	23.2972	16.6759	16.2103	18.2287
SAR11_0920	glutamyl-tRNA synthetase	229	229	162	220	172	178	154	183	128	176	155	192	173	247	154	189	92	127	192	149	123	129	111	118	101.176	101.176	91.9373	126.415	115.389	111.669	119.124	160.168	138.646	156.827	135.291	162.037	131.188	158.068	160.26	138.998	103.374	115.537	166.301	114.113	105.708	145.486	104.306	109.104
SAR11_0921	repressor LexA	924	924	685	834	718	744	789	750	564	865	827	894	800	1025	596	720	451	561	599	668	601	441	518	574	843.572	843.572	803.296	990.262	995.334	964.482	1261.14	1356.42	1262.36	1592.7	1491.59	1559.05	1253.57	1355.44	1281.62	1094.18	1047.15	1054.61	1072.08	1057.14	1067.3	1027.73	1005.83	1096.68
SAR11_0922	indole-3-glycerol phosphate synthase/anthranilate isomerase	56	56	27	51	43	22	37	31	30	38	30	41	24	42	22	49	17	21	54	17	17	18	13	29	43.7666	43.7666	27.1053	51.8393	51.029	24.4145	50.6282	47.9954	57.4818	59.897	46.3202	61.2083	32.1939	47.5455	40.4986	63.7466	33.7899	33.7949	82.737	23.0309	25.8443	35.9101	21.6094	47.4318
SAR11_0923	anthranilate phosphoribosyltransferase	194	194	174	174	168	159	177	118	106	157	161	160	203	211	116	206	106	126	176	172	124	98	88	112	120.93	120.93	139.32	141.063	159.014	140.734	193.17	145.712	161.991	197.377	198.267	190.512	217.187	190.511	170.314	213.749	168.043	161.725	215.077	185.852	150.353	155.936	116.67	146.105
SAR11_0924	anthranilate synthase component II	22	22	10	34	18	19	23	15	14	20	23	8	24	24	15	27	11	11	42	8	14	13	7	22	23.6418	23.6418	13.8036	47.5193	29.3714	28.9922	43.2734	31.9324	36.8841	43.3465	48.8293	16.4217	44.2666	37.3572	37.9674	48.2978	30.0631	24.3404	88.4826	14.9024	29.2648	35.6607	15.9993	49.4763
SAR11_0925	anthranilate synthase component I-like protein	107	107	101	123	99	90	100	98	83	111	118	101	116	162	88	127	83	81	150	99	93	67	69	80	45.5198	45.5198	55.1916	68.0544	63.9508	54.3664	74.4823	82.5897	86.5663	95.2372	99.1731	82.0748	84.6997	99.8246	88.1784	89.9346	89.8004	70.9543	125.101	73.0062	76.9592	72.758	62.4325	71.2236
SAR11_0926	hypothetical SurA-like protein	190	190	142	164	143	134	119	126	104	118	115	131	119	153	107	158	76	108	174	99	114	103	110	133	82.7054	82.7054	79.3969	92.8449	94.5171	82.824	90.6908	108.651	110.986	103.593	98.8947	108.924	88.9067	96.4667	109.705	114.484	84.1351	96.8012	148.484	74.7004	96.5263	114.448	101.84	121.157
SAR11_0927	triosephosphate isomerase (tim)	190	190	177	188	159	136	120	127	101	124	139	120	147	147	112	159	88	101	143	127	128	82	99	119	161.993	161.993	193.844	208.466	205.842	164.647	179.127	214.501	211.115	213.222	234.128	195.432	215.114	181.538	224.918	225.656	190.813	177.313	239.018	187.696	212.282	178.462	179.524	212.328
SAR11_0928	Preprotein translocase SecG subunit	264	264	252	272	213	237	225	162	131	223	185	146	219	296	134	245	179	149	219	297	201	150	203	162	544.707	544.707	667.873	729.897	667.317	694.349	812.788	662.15	662.65	927.962	754.094	575.418	775.55	884.619	651.217	841.455	939.279	633.026	885.837	1062.24	806.706	790.021	890.839	699.504
SAR11_0929	hypothetical outer membrane protein	188	188	139	205	129	102	148	106	99	143	143	137	171	154	112	186	84	143	170	102	105	74	92	99	61.2792	61.2792	58.1976	86.9046	63.8467	47.2091	84.4603	68.4453	79.1123	94.0065	92.0844	85.2996	95.6661	72.7079	85.9875	100.919	69.6334	95.9771	108.631	57.6319	66.574	61.5709	63.7804	67.5316
SAR11_0930	possible transmembrane protein	1	1	1	0	0	0	0	0	1	0	0	0	0	0	0	0	0	0	2	0	0	2	0	0	2.5162	2.5162	3.23206	0	0	0	0	0	6.16877	0	0	0	0	0	0	0	0	0	9.86566	0	0	12.8459	0	0
SAR11_0931	putative transmembrane protein	0	0	0	0	0	0	0	0	0	0	0	0	0	0	0	0	0	0	0	0	0	0	0	0	0	0	0	0	0	0	0	0	0	0	0	0	0	0	0	0	0	0	0	0	0	0	0	0
SAR11_0932	hypothetical protein	2341	2341	1632	2230	1474	1595	1951	1255	1065	1726	1477	1692	2099	2398	1406	2193	1286	1567	2492	1713	1464	1114	1397	1410	66.0036	66.0036	59.1046	81.7721	63.1041	63.8554	96.3074	70.096	73.6156	98.1463	82.27	91.1252	101.575	97.9312	93.3714	102.923	92.2126	90.9729	137.742	83.7204	80.2912	80.1752	83.7736	83.1959
SAR11_0933	AcrA-like protein	129	129	101	117	101	90	109	54	65	98	75	80	113	118	67	131	65	92	135	101	77	60	55	58	111.833	111.833	112.47	131.917	132.953	110.789	165.441	92.7382	138.149	171.346	128.451	132.478	168.139	148.173	136.81	189.042	143.311	164.228	229.439	151.779	129.847	132.777	101.412	105.227
SAR11_0934	AcrB-like protein	66	66	45	104	55	48	51	41	21	68	37	40	67	63	43	76	25	40	93	52	35	33	38	21	30.6015	30.6015	26.8007	62.7142	38.7218	31.6017	41.4004	37.6587	23.8711	63.5879	33.8918	35.4267	53.3188	42.3102	46.9602	58.6568	29.4796	38.1887	84.5343	41.7936	31.5666	39.0572	37.4737	20.3767
SAR11_0935	Peptidase M50	70	70	55	114	50	54	69	65	43	91	67	51	85	78	48	100	41	66	143	57	60	34	42	46	20.6034	20.6034	20.794	43.6395	22.3463	22.5686	35.557	37.8998	31.0287	54.0193	38.9592	28.6736	42.9405	33.2538	33.277	48.9944	30.6908	40.0001	82.5141	29.0819	34.352	25.5451	26.2927	28.3345
SAR11_0936	Fimbrial protein pilin	125	125	102	149	94	76	108	73	60	104	98	66	104	103	67	104	66	71	146	79	62	53	49	68	135.032	135.032	141.534	209.337	154.187	116.576	204.261	156.218	158.902	226.582	209.144	136.189	192.826	161.164	170.476	187.01	181.323	157.928	309.193	147.931	130.28	146.147	112.581	153.727
SAR11_0937	CTP synthase	419	419	333	395	300	316	299	238	210	288	329	277	344	446	233	367	215	234	371	268	271	234	241	230	160.392	160.392	163.738	196.653	174.375	171.762	200.39	180.48	197.08	222.346	248.806	202.545	226.014	247.292	210.082	233.852	209.311	184.443	278.417	177.833	201.79	228.652	196.215	184.253
SAR11_0938	2-dehydro-3-deoxy-phosphooctonate aldolase	272	272	246	295	178	234	202	187	166	175	162	205	224	252	151	246	128	163	205	199	154	135	168	168	204.077	204.077	237.081	287.86	202.787	249.294	265.346	277.94	305.343	264.808	240.124	293.8	288.457	273.862	266.849	307.232	244.241	251.82	301.53	258.813	224.754	258.552	268.09	263.786
SAR11_0939	Enolase	133	133	86	138	79	80	98	75	55	86	75	73	87	138	60	123	62	72	142	79	66	50	62	74	65.4932	65.4932	54.3974	88.3808	59.0698	55.9378	84.4903	73.1626	66.399	85.4102	72.9627	68.6656	73.5311	98.4305	69.5918	100.822	77.6461	73.0052	137.083	67.4341	63.2192	62.8497	64.9353	76.2594
SAR11_0940	Septum formation initiator	1	1	3	12	3	3	4	8	5	4	4	7	0	4	2	7	0	2	9	10	3	4	1	3	2.04285	2.04285	7.87215	31.8825	9.30578	8.70221	14.3065	32.375	25.0416	16.4803	16.1433	27.3154	0	11.836	9.62343	23.8035	0	8.41287	36.0438	35.4115	11.9212	20.8586	4.34492	12.8255
SAR11_0941	lipoic acid synthase	252	252	163	220	202	210	184	168	149	196	206	164	187	288	124	205	155	164	198	212	139	131	175	126	168.268	168.268	139.805	191.054	204.807	199.109	215.107	222.225	243.916	263.951	271.745	209.178	214.313	278.547	195.022	227.856	263.218	225.487	259.189	245.382	180.541	223.285	248.532	176.071
SAR11_0942	conserved hypothetical protein	4	4	0	10	2	1	3	4	3	2	11	7	7	2	5	6	2	2	19	0	7	12	0	8	5.65283	5.65283	0	18.3798	4.2917	2.00667	7.42272	11.1982	10.394	5.70036	30.711	18.8962	16.979	4.09394	16.6433	14.1144	7.18818	5.81986	52.6394	0	19.2426	43.2888	0	23.6599
SAR11_0943	competence/damage-inducible protein CinA	40	40	22	50	29	40	35	16	28	35	29	16	36	41	24	36	16	19	39	32	24	18	25	23	50.324	50.324	35.5527	81.8123	55.3996	71.4571	77.0937	39.8766	86.3628	88.8075	72.0788	38.4509	77.7364	74.7144	71.1195	75.3917	51.1939	49.2204	96.1902	69.7866	58.7336	57.8064	66.8959	60.5563
SAR11_0944	phosphatidylglycerophosphatase A	39	39	19	33	28	23	24	23	25	19	40	20	39	31	20	19	21	17	35	15	28	21	11	34	47.8976	47.8976	29.9735	52.7105	52.2157	40.1096	51.6056	55.9577	75.2737	47.0619	97.0519	46.9192	82.2093	55.1464	57.8551	38.8427	65.5921	42.9908	84.2692	31.9336	66.8911	65.8351	28.7334	87.3867
SAR11_0945	IspD/ispF bifunctional enzyme	79	79	33	70	28	42	26	39	20	42	25	24	25	41	30	46	15	11	95	17	17	23	12	32	43.817	43.817	23.5106	50.4949	23.5813	33.0777	25.2479	42.8512	27.1957	46.982	27.3937	25.4272	23.7992	32.9386	39.1922	42.4697	21.1588	12.5628	103.298	16.3445	18.3411	32.5636	14.156	37.1435
SAR11_0946	nitrogen regulation protein ntrY	9	9	6	11	7	5	7	12	2	13	7	3	2	10	1	8	5	5	33	1	5	5	1	3	3.12619	3.12619	2.67706	4.96934	3.69202	2.46611	4.25703	8.25727	1.70316	9.10715	4.80358	1.99051	1.19237	5.03128	0.818153	4.6256	4.41698	3.57618	22.4718	0.602115	3.37834	4.43334	0.738783	2.18077
SAR11_0948	nitrogen assimilation regulatory protein ntrX	108	108	57	96	54	61	50	66	42	48	60	48	56	81	52	85	37	59	87	45	70	29	38	58	49.2997	49.2997	33.4218	56.9935	37.429	39.5386	39.9601	59.6825	47.0028	44.1904	54.1086	41.8536	43.8748	53.5564	55.9096	64.587	42.9541	55.4561	77.8558	35.6074	62.1554	33.7915	36.8934	55.4071
SAR11_0949	potassium uptake protein trka	163	163	85	153	136	112	124	116	97	128	110	92	149	143	90	162	70	97	131	93	113	61	71	102	72.4817	72.4817	48.5506	88.4843	91.8277	70.7179	96.538	102.184	105.747	114.794	96.6336	78.1448	113.719	92.1049	94.2639	119.912	79.1629	88.8156	114.199	71.6855	97.7417	69.2404	67.1496	94.92
SAR11_0950	TrkH-like cation transport protein	9	9	5	10	9	3	3	8	5	6	7	3	3	8	9	9	5	5	18	5	4	1	3	5	3.95097	3.95097	2.81946	5.70946	5.99926	1.87005	2.30578	6.95719	5.38127	5.31225	6.07091	2.51567	2.26042	5.08694	9.30606	6.57672	5.58231	4.51968	15.4912	3.80486	3.41571	1.1206	2.80109	4.59354
SAR11_0953	ABC transporter	63491	63491	50452	46572	40013	46257	32645	30115	23982	27679	28970	31592	32383	37582	26229	32057	21793	29706	25968	32666	31502	23214	29908	29585	37752.1	37752.1	38533.9	36015.4	36126.4	39055.1	33984.6	35472.8	34959.8	33193	34030.8	35882.1	33048.6	32367.9	36734.4	31729.1	32955.6	36370.6	30270.5	33669.2	36435.8	35234.5	37823.5	36814.4
SAR11_0954	amino acid ABC transporter	624	624	471	568	528	533	451	508	377	450	523	441	566	717	424	567	326	398	436	496	471	325	296	361	337.039	337.039	326.777	399.004	433.035	408.783	426.489	543.553	499.219	490.201	558.074	454.994	524.709	560.945	539.416	509.782	447.812	442.645	461.671	464.392	494.854	448.092	340.041	408.056
SAR11_0955	Similar to amino-acid ABC transporter permease protein yhdY	661	661	492	631	513	505	535	462	331	442	413	397	530	662	330	558	317	365	487	531	384	289	331	351	319.398	319.398	305.373	396.546	376.394	346.492	452.606	442.238	392.114	430.745	394.254	366.432	439.556	463.334	375.584	448.819	389.559	363.162	461.329	444.767	360.93	356.465	340.176	354.94
SAR11_0957	general L-amino acid transport ATP-binding protein	547	547	447	462	357	367	399	306	277	328	314	328	418	466	296	418	229	258	337	352	280	227	249	282	460.659	460.659	483.543	506.021	456.515	438.864	588.304	510.501	571.908	557.1	522.417	527.64	604.193	568.44	587.147	585.969	490.469	447.393	556.383	513.858	458.682	487.986	446.002	497.002
SAR11_0958	transcription regulator	382	382	202	123	202	165	98	160	152	115	172	148	159	155	151	163	80	182	147	68	191	142	83	200	635.624	635.624	431.741	266.18	510.367	389.845	285.495	527.4	620.061	385.924	565.406	470.403	454.089	373.572	591.802	451.472	338.54	623.57	479.519	196.134	618.203	603.134	293.738	696.44
SAR11_0959	unknown protein	257	257	226	275	287	248	248	256	235	270	260	254	326	394	242	353	174	247	233	244	234	210	219	202	137.374	137.374	155.173	191.178	232.942	188.232	232.091	271.078	307.959	291.073	274.561	259.344	299.086	305.052	304.684	314.088	236.54	271.86	244.162	226.083	243.303	286.536	248.978	225.964
SAR11_0960	valine-tRNA ligase	511	511	415	561	456	426	570	581	391	646	683	690	643	696	440	640	366	423	578	438	408	328	366	403	120.358	120.358	125.556	171.851	163.085	142.474	235.053	271.09	225.78	306.87	317.812	310.438	259.94	237.449	244.101	250.923	219.239	205.15	266.891	178.828	186.928	197.205	183.35	198.644
SAR11_0961	dihydroxy-acid dehydratase	1527	1527	1171	1250	1006	1010	1083	866	637	1000	947	1051	1010	1186	715	1022	618	725	911	984	850	670	765	797	549.849	549.849	541.622	585.394	550.042	516.412	682.761	617.739	562.338	726.224	673.673	722.9	624.213	618.578	606.419	612.577	565.947	537.55	643.093	614.196	595.365	615.84	585.882	600.591
SAR11_0962	mannose-6-phosphate isomerase/mannose-1-phosphate guanylyl transferase	94	94	51	84	45	50	82	105	72	127	120	126	116	147	88	100	52	85	130	71	68	53	76	79	48.3662	48.3662	33.7069	56.2118	35.1577	36.5305	73.8693	107.025	90.8241	131.791	121.981	123.839	102.442	109.556	106.65	85.6486	68.0457	90.0555	131.132	63.3257	68.0587	69.6112	83.1711	85.0664
SAR11_0963	unknown protein	13	13	10	22	20	20	17	20	18	32	42	30	34	31	15	27	14	21	17	23	26	18	7	27	36.2469	36.2469	35.8147	79.7781	84.6742	79.1822	82.9873	110.469	123.042	179.947	231.351	159.779	162.71	125.197	98.5101	125.313	99.2746	120.565	92.9238	111.164	141.014	128.112	41.5116	157.546
SAR11_0964	Ferric-uptake regulator	46	46	34	31	47	22	34	37	42	33	35	27	41	59	31	51	27	51	43	20	32	20	15	32	78.4388	78.4388	74.471	68.7494	121.693	53.2681	101.505	124.985	175.581	113.489	117.906	87.9445	119.995	145.724	124.508	144.76	117.09	179.069	143.745	59.1168	106.141	87.0547	54.4013	114.193
SAR11_0965	unknown protein	113	113	96	53	49	58	53	59	61	85	101	94	72	83	69	69	49	68	71	64	69	49	33	81	175.301	175.301	191.299	106.934	115.424	127.763	143.952	181.318	232.002	265.946	309.545	278.552	191.711	186.505	252.127	178.181	193.324	217.216	215.932	172.105	208.217	194.04	108.884	262.972
SAR11_0966	hypothetical oxidoreductase yiaK	453	453	386	442	280	326	319	266	221	368	387	355	352	392	228	335	200	284	327	313	276	194	274	297	280.681	280.681	307.211	356.181	263.431	286.816	346.052	326.497	335.707	459.864	473.718	420.16	374.338	351.809	332.745	345.514	315.157	362.334	397.204	336.176	332.647	306.835	361.085	385.113
SAR11_0967	exodeoxyribonuclease III	92	92	61	81	52	62	66	76	47	80	99	89	85	99	66	69	46	79	84	74	83	56	40	59	73.2903	73.2903	62.42	83.9224	62.9008	70.1328	92.0532	119.938	91.7933	128.533	155.808	135.432	116.221	114.235	123.841	91.4985	93.1966	129.587	131.187	102.188	128.617	113.877	67.7741	98.3621
SAR11_0968	HesB-like domain	150	150	91	74	76	79	82	97	57	102	127	126	106	167	75	114	56	90	82	58	80	33	49	75	291.974	291.974	227.525	187.335	224.626	218.349	279.449	374.031	272.008	400.424	488.373	468.484	354.132	470.842	343.856	369.372	277.22	360.722	312.909	195.699	302.903	163.967	202.859	305.514
SAR11_0969	dGTPase	133	133	70	112	77	83	112	82	69	101	131	96	108	145	83	104	60	77	68	92	78	55	73	80	73.7679	73.7679	49.8711	80.7919	64.8486	65.3679	108.76	90.0975	93.8251	112.981	143.543	101.709	102.813	116.49	108.432	96.0185	84.635	87.9393	73.9394	88.4527	84.1533	77.8695	86.1159	92.8587
SAR11_0970	arginine-tRNA ligase	188	188	118	176	118	119	151	142	111	166	178	190	166	219	129	184	109	139	210	143	138	90	109	130	67.1102	67.1102	54.1063	81.7104	63.9598	60.3182	94.3721	100.416	97.1422	119.51	125.529	129.556	101.706	113.235	108.463	109.334	98.9556	102.17	146.961	88.486	95.8232	82.0091	82.7565	97.116
SAR11_0971	unknown protein	1	1	0	0	0	0	1	0	0	0	0	1	4	0	1	0	1	0	1	0	1	0	0	0	2.34464	2.34464	0	0	0	0	4.10499	0	0	0	0	4.47866	16.0969	0	5.52253	0	5.96292	0	4.5965	0	4.56075	0	0	0
SAR11_0972	glycosyl hydrolase	45	45	23	51	27	19	47	39	23	46	47	35	44	53	27	39	12	30	68	39	30	15	14	34	29.2895	29.2895	19.2292	43.1721	26.6844	17.56	53.5591	50.286	36.7013	60.3843	60.4355	43.515	49.154	49.9668	41.3929	42.2542	19.8639	40.2066	86.768	44.0019	37.9823	24.9218	19.3808	46.3122
SAR11_0973	segregation and condensation protein a	67	67	57	57	66	50	54	83	48	66	63	83	64	91	57	70	35	55	65	62	60	78	30	62	55.9676	55.9676	61.1606	61.9256	83.7143	59.3065	78.9753	137.348	98.3008	111.192	103.967	132.438	91.759	110.105	112.15	97.3343	74.3555	94.6022	106.445	89.7761	97.493	166.32	53.3001	108.385
SAR11_0974	segregation and condensation protein b	245	245	160	193	137	151	160	147	129	165	132	175	164	173	125	200	142	146	182	153	143	103	132	121	216.027	216.027	181.217	221.327	183.425	189.056	247.001	256.769	278.86	293.423	229.938	294.749	248.195	220.95	259.606	293.548	318.43	265.077	314.605	233.852	245.267	231.83	247.549	223.278
SAR11_0975	Twin-arginine translocation protein TatA/E	205	205	179	210	186	166	194	165	131	181	166	149	218	256	112	208	158	109	186	176	106	124	152	129	631.303	631.303	708.063	841.08	869.743	725.877	1045.98	1006.59	989.029	1124.16	1009.92	876.48	1152.25	1141.9	812.39	1066.24	1237.44	691.174	1122.92	939.516	634.966	974.752	995.571	831.362
SAR11_0976	Twin-arginine translocation protein TatB	71	71	87	98	91	64	68	68	54	67	83	79	128	115	64	112	54	73	84	82	67	40	54	79	197.964	197.964	311.588	355.375	385.268	253.383	331.949	375.594	369.126	376.763	457.193	420.752	612.553	464.441	420.31	519.818	382.916	419.109	459.153	396.322	363.381	284.692	320.232	460.968
SAR11_0977	sec-independent protein translocase protein tatC	130	130	91	98	103	101	103	93	75	90	142	139	111	155	109	132	62	110	131	75	115	77	60	109	105.187	105.187	94.579	103.128	126.546	116.041	145.912	149.068	148.776	146.868	226.987	214.835	154.152	181.659	207.734	177.786	127.583	183.269	207.798	105.193	180.999	159.037	103.256	184.57
SAR11_0978	serine-tRNA ligase	327	327	239	284	273	263	277	236	192	254	320	304	297	386	208	332	212	201	262	262	222	148	202	228	160.641	160.641	150.814	181.452	203.641	183.458	238.246	229.67	231.241	251.657	310.566	285.269	250.422	274.664	240.677	271.49	264.867	203.321	252.326	223.11	212.14	185.592	211.06	234.402
SAR11_0979	YajC	653	653	529	629	623	598	583	534	400	533	577	549	707	856	360	639	423	388	504	632	449	357	413	381	1418.24	1418.24	1475.79	1776.72	2054.55	1844.2	2216.87	2297.52	2129.85	2334.69	2475.74	2277.61	2635.49	2692.87	1841.62	2310.16	2336.46	1735.18	2145.94	2379.36	1896.89	1979.21	1907.79	1731.72
SAR11_0980	protein-export membrane protein SECD	477	477	367	539	486	504	539	448	426	502	647	554	644	805	439	682	377	454	588	578	479	339	357	389	189.997	189.997	187.772	279.223	293.94	285.056	375.884	353.5	415.999	403.273	509.129	421.512	440.273	464.441	411.866	452.188	381.903	372.359	459.153	399.084	371.129	344.681	302.442	324.261
SAR11_0981	preprotein translocase chain secF	102	102	71	66	103	69	47	91	86	66	128	104	82	102	82	113	46	72	99	29	84	80	56	91	71.0996	71.0996	63.5712	59.8336	109.018	68.2947	57.3589	125.658	146.967	92.785	176.267	138.475	98.1043	102.985	134.63	131.115	81.547	103.342	135.286	35.0407	113.896	142.346	83.0232	132.747
SAR11_0982	conserved hypothetical protein	2849	2849	2292	2373	2167	2177	1652	1730	1380	1630	1851	1973	2075	2512	1521	2124	1391	1775	1790	1912	1760	1381	1504	1668	2968.83	2968.83	3067.91	3216.07	3428.83	3221.24	3013.97	3571.27	3525.55	3425.69	3810.61	3927.28	3711.24	3791.57	3733.23	3684.29	3686.41	3808.63	3656.77	3453.73	3567.52	3673.47	3333.39	3637.53
SAR11_0983	excinuclease ABC chain A	923	923	682	1002	710	700	689	637	489	653	536	649	678	882	482	801	436	503	766	674	558	411	431	501	198.376	198.376	188.281	280.085	231.707	213.627	259.264	271.213	257.662	283.053	227.587	266.443	250.106	274.576	244.004	286.567	238.318	222.604	322.751	251.105	233.283	225.485	197.02	225.342
SAR11_0984	single-strand binding protein (ssb)	811	811	719	728	663	675	669	592	437	577	561	590	778	778	469	691	437	526	503	689	487	405	514	483	1093.67	1093.67	1245.46	1276.83	1357.61	1292.53	1579.54	1581.51	1444.78	1569.31	1494.6	1519.82	1800.75	1519.68	1489.71	1551.14	1498.76	1460.59	1329.8	1610.62	1277.49	1394.15	1474.26	1363.11
SAR11_0985	DNA gyrase subunit A	1084	1084	896	1092	933	830	1008	794	641	872	853	907	1149	1367	711	1116	665	828	1012	1032	812	677	678	696	263.129	263.129	279.372	344.744	343.887	286.081	428.387	381.806	381.463	426.897	409.057	420.551	478.704	480.634	406.511	450.931	410.53	413.854	481.583	434.237	383.404	419.486	350.037	353.562
SAR11_0986	pantetheine-phosphate adenylyltransferase	29	29	23	29	21	19	19	15	9	24	17	21	24	22	21	22	4	14	34	15	22	14	13	20	36.2638	36.2638	36.9435	47.1636	39.8738	33.7364	41.5972	37.1577	27.5912	60.5275	41.997	50.1609	51.5102	39.8477	61.8524	45.7934	12.7209	36.0479	83.3499	32.5142	53.5128	44.6881	34.575	52.3385
SAR11_0987	peptidylprolyl isomerase	1202	1202	871	882	757	842	713	604	518	606	559	662	746	817	590	781	539	694	581	787	702	498	600	631	1550.04	1550.04	1442.75	1479.25	1482.27	1541.78	1609.77	1542.97	1637.66	1576.08	1424.12	1630.68	1651.14	1526.04	1792.06	1676.47	1767.71	1842.79	1468.81	1759.22	1760.91	1639.29	1645.64	1702.88
SAR11_0988	queuine tRNA-ribosyltransferase	303	303	231	316	198	224	241	205	153	270	257	226	303	373	198	305	174	193	274	242	226	177	183	209	168.511	168.511	165.018	228.563	167.203	176.89	234.659	225.851	208.608	302.841	282.366	240.085	289.224	300.469	259.366	282.352	246.103	221.014	298.735	233.296	244.486	251.274	216.461	243.247
SAR11_0989	unknown	3	3	2	3	0	2	1	4	0	6	3	6	0	4	0	2	1	0	6	0	1	1	2	3	13.7552	13.7552	11.7791	17.8896	0	13.0211	8.02753	36.332	0	55.4835	27.1745	52.5496	0	26.5651	0	15.2645	11.6608	0	53.9323	0	8.91881	11.704	19.5039	28.7862
SAR11_0991	Peptidase family M48	493	493	332	353	307	300	323	268	196	259	229	264	352	318	162	281	214	185	305	296	223	195	221	209	392.741	392.741	339.728	365.736	371.357	339.352	450.503	422.938	382.797	416.127	360.404	401.73	481.292	366.937	303.974	372.624	433.567	303.464	476.332	408.75	345.561	396.536	374.452	348.435
SAR11_0992	Protein of unknown function (DUF502)	212	212	143	178	179	174	125	119	98	122	123	118	139	185	82	158	74	120	152	128	116	88	111	114	213.374	213.374	184.874	233.002	273.56	248.671	220.268	237.266	241.816	247.646	244.571	226.86	240.119	269.701	194.393	264.708	189.417	248.693	299.916	223.317	227.103	226.087	237.614	240.119
SAR11_0993	ATP-dependent DNA helicase recG	146	146	88	146	102	72	85	91	41	82	86	92	78	95	64	106	53	83	161	75	75	50	45	83	44.0408	44.0408	34.0973	57.2782	46.7193	30.8394	44.8908	54.3785	30.3208	49.8865	51.2502	53.0105	40.3835	41.508	45.4721	53.2248	40.6595	51.5534	95.2094	39.2167	44.0073	38.5001	28.8709	52.3959
SAR11_0994	Protein of unknown function DUF339	27	27	29	21	25	22	22	19	21	14	18	16	21	27	11	29	8	19	29	10	12	7	11	20	62.594	62.594	86.3578	63.3172	88.0041	72.4206	89.295	87.258	119.355	65.4581	82.4396	70.8533	83.5593	90.6647	60.0653	111.911	47.1674	90.6983	131.801	40.1861	54.1141	41.4243	54.2383	97.0321
SAR11_0995	rarD protein	96	96	53	94	71	52	61	53	55	65	45	56	57	70	45	85	39	54	90	46	62	34	48	49	67.3725	67.3725	47.7774	85.7972	75.6595	51.8186	74.9509	73.6835	94.6298	92.0008	62.3905	75.0708	68.6583	71.1566	74.3852	99.297	69.608	78.0336	123.824	55.9599	84.6377	60.9087	71.6469	71.9655
SAR11_0996	membrane-bound lytic transglycolase-related protein	177	177	99	116	130	77	56	96	75	80	87	90	98	80	66	118	43	53	113	61	71	90	49	73	109.342	109.342	78.5565	93.1975	121.941	67.542	60.567	117.481	113.587	99.671	106.176	106.2	103.907	71.5827	96.0326	121.339	67.556	67.4163	136.849	65.3205	85.3161	141.92	64.3803	94.3739
SAR11_0997	unknown	18	18	14	26	21	16	11	13	12	26	20	19	13	25	13	22	4	13	21	5	28	13	12	11	14.6795	14.6795	14.6656	27.5769	26.0047	18.528	15.706	21.0022	23.9924	42.764	32.2228	29.5981	18.1965	29.5314	24.9715	29.8653	8.29624	21.8302	33.5744	7.06831	44.4178	27.0626	20.8144	18.7736
SAR11_0998	serine-type D-Ala-D-Ala carboxypeptidase	627	627	505	593	456	427	417	353	304	362	403	371	432	562	304	478	264	330	451	371	408	256	309	380	336.895	336.895	348.541	414.397	372.037	325.781	392.283	375.738	400.456	392.286	427.787	380.779	398.399	437.391	384.737	427.525	360.757	365.105	475.067	345.548	426.431	351.121	353.127	427.295
SAR11_0999	Thymidylate kinase (dTMP kinase)	18	18	4	18	16	17	11	6	7	14	14	5	7	15	6	17	3	11	26	5	10	2	6	1	18.2054	18.2054	5.19665	23.6775	24.5721	24.4145	19.4786	12.0216	17.3572	28.5577	27.9738	9.65984	12.1516	21.9748	14.2936	28.6209	7.71672	22.9086	51.5529	8.76609	19.6738	5.16354	12.907	2.11663
SAR11_1000	probable DNA polymerase III	6	6	0	14	2	2	7	2	5	5	3	6	4	1	4	6	0	1	10	0	0	1	2	4	3.98061	3.98061	0	12.0798	2.01476	1.88408	8.13078	2.62852	8.13247	6.69014	3.93201	7.60363	4.55476	0.960957	6.25059	6.62606	0	1.36608	13.0062	0	0	1.69351	2.8221	5.55361
SAR11_1001	methionyl-tRNA synthetase	129	129	75	113	94	85	83	92	79	95	94	101	112	120	78	116	60	83	151	70	75	50	73	89	51.7828	51.7828	38.6716	58.994	57.2951	48.4491	58.3324	73.1588	77.7458	76.9105	74.545	77.4441	77.165	69.7722	73.7484	77.5103	61.2534	68.6042	118.829	48.7081	58.5622	51.2335	62.3251	74.7657
SAR11_1002	TatD related DNase	38	38	26	31	16	15	25	13	28	19	22	26	23	42	21	27	13	17	29	11	15	20	8	23	30.747	30.747	27.0226	32.6223	19.6577	17.2338	35.4156	20.8375	55.5432	31.0055	35.1671	40.185	31.9414	49.2236	40.0221	36.3654	26.7513	28.3233	46.0011	15.4283	23.6086	41.3083	13.7674	38.946
SAR11_1003	metallo-beta-lactamase family protein	20	20	6	38	14	17	22	22	4	24	12	13	16	27	13	23	11	19	37	16	20	14	15	19	15.8714	15.8714	6.11606	39.2196	16.8697	19.156	30.5664	34.5853	7.78215	38.4117	18.8131	19.7061	21.7928	31.0352	24.2992	30.3822	22.2004	31.0467	57.5623	22.0096	30.8728	28.3597	25.3175	31.5541
SAR11_1004	probable glutathione peroxidase	73	73	53	66	79	59	50	46	47	53	71	53	65	80	42	68	38	49	50	49	47	28	37	55	88.0817	88.0817	82.1435	103.572	144.738	101.085	105.625	109.952	139.032	128.975	169.245	122.155	134.612	139.816	119.364	136.577	116.608	121.741	118.273	102.486	110.312	86.2401	94.9531	138.881
SAR11_1005	Na+/H+ antiporter 1	459	459	356	399	361	340	304	280	218	264	288	281	323	409	220	346	197	274	351	256	290	219	185	271	256.652	256.652	255.692	290.161	306.502	269.949	297.606	310.151	298.843	297.717	318.141	300.131	309.986	331.254	289.746	322.043	280.144	315.471	384.761	248.13	315.421	312.583	220.013	317.116
SAR11_1006	unknown	234	234	125	113	121	103	96	119	89	88	111	105	115	142	95	141	67	86	117	70	151	104	54	78	282.344	282.344	193.735	177.327	221.688	176.47	202.801	284.441	263.273	214.147	264.594	242.005	238.159	248.174	269.991	283.196	205.599	213.667	276.758	146.409	354.405	320.32	138.58	196.958
SAR11_1007	ETC complex I subunit conserved region	101	101	70	90	86	90	77	76	77	78	94	74	77	123	58	69	59	78	61	59	70	63	77	76	221.693	221.693	197.362	256.926	286.631	280.507	295.909	330.466	414.358	345.296	407.618	310.266	290.087	391.059	299.862	252.108	329.356	352.535	262.489	224.487	298.875	352.988	359.473	349.109
SAR11_1008	probable ABC-transporter inner membrane protein SbmA	322	322	252	398	341	346	368	316	224	338	323	302	408	466	255	381	262	281	325	328	289	217	257	211	200.718	200.718	201.774	322.662	322.76	306.251	401.619	390.212	342.32	424.927	397.766	359.591	436.514	420.748	374.398	395.332	415.351	360.673	397.16	354.415	350.42	345.286	340.729	275.252
SAR11_1009	glpX-like protein (Fructose-1%2C6-bisphosphatase related protein)	134	134	98	150	104	113	142	110	85	130	118	116	139	184	101	140	80	107	136	108	100	83	106	81	87.4936	87.4936	82.1926	127.379	103.11	104.766	162.329	142.281	136.064	171.191	152.212	144.678	155.773	174.018	155.33	152.162	132.845	143.857	174.085	122.237	127.008	138.337	147.205	110.681
SAR11_1010	single-stranded-DNA-specific exonuclease RecJ	63	63	19	53	24	28	35	30	29	43	37	22	33	35	22	50	12	31	70	15	24	33	27	23	23.0065	23.0065	8.91248	25.1721	13.3081	14.5191	22.3776	21.7027	25.9634	31.6698	26.6936	15.3463	20.6838	18.5133	18.9232	30.3939	11.1449	23.3103	50.1141	9.49531	17.0483	30.7619	20.971	17.5774
SAR11_1011	Excinuclease ABC	22	22	15	28	28	22	35	20	27	22	27	26	27	27	11	32	21	15	31	25	18	14	21	17	54.0384	54.0384	47.3266	89.4482	104.431	76.7314	150.516	97.3178	162.591	108.986	131.02	121.99	113.828	96.0614	63.6406	130.838	131.184	75.866	149.277	106.445	86.0028	87.7801	109.709	87.3867
SAR11_1012	Glycosyl transferases group 1	99	99	92	101	61	73	91	72	66	75	74	65	109	101	61	70	58	75	87	54	67	62	43	67	29.0976	29.0976	34.7332	38.608	27.2236	30.466	46.8273	41.9215	47.5576	44.458	42.9683	36.4927	54.9864	42.9981	42.2293	34.2472	43.3543	45.3899	50.1294	27.512	38.3051	46.516	26.8803	41.211
SAR11_1013	polysaccharide deacetylase-like protein	7	7	6	19	3	1	9	5	3	7	6	3	8	6	1	5	0	2	23	3	2	4	2	1	6.09408	6.09408	6.7096	21.5128	3.96575	1.23618	13.7179	8.6231	6.40303	12.2907	10.3194	4.98888	11.9538	7.56602	2.05056	7.2458	0	3.58523	39.2545	4.5273	3.38689	8.88913	3.70327	1.82191
SAR11_1014	putative pyridoxamine 5-phosphate-dependent dehydrase	152	152	86	137	114	111	101	117	104	102	109	118	127	145	64	120	64	84	146	83	78	64	79	100	78.2092	78.2092	56.8392	91.6788	89.0663	81.0976	90.9854	119.257	131.19	105.848	110.799	115.976	112.157	108.066	77.5634	102.778	83.7486	88.996	147.271	74.0287	78.0674	84.0588	86.4542	107.679
SAR11_1015	NAD dependent epimerase/dehydratase f	4	4	8	12	18	6	5	10	7	10	8	5	12	5	12	16	2	11	22	3	13	6	4	11	3.04544	3.04544	7.82374	11.8824	20.8092	6.48652	6.66493	15.0825	13.066	15.3552	12.033	7.27162	15.6811	5.51398	21.5195	20.2775	3.8726	17.2448	32.837	3.9593	19.2528	11.6608	6.4773	17.5266
SAR11_1016	unknown	27	27	9	22	30	15	11	18	13	9	13	20	12	14	15	17	8	14	15	5	18	8	6	14	24.7594	24.7594	10.6012	26.2381	41.7726	19.5316	17.6606	32.6988	29.2263	16.6451	23.5513	35.033	18.8871	18.5956	32.3989	25.9496	18.6573	26.4351	26.9661	7.94792	32.1077	18.7264	11.7023	26.8671
SAR11_1017	unknown	8	8	8	12	10	12	9	14	5	6	18	10	10	11	11	6	11	13	19	5	9	5	5	6	5.19065	5.19065	6.6674	10.1262	9.85203	11.0556	10.2237	17.9946	7.95345	7.85144	23.0727	12.3938	11.1362	10.3378	16.8107	6.48021	18.1513	17.3681	24.1678	5.62353	11.3589	8.28114	6.89995	8.14704
SAR11_1018	Methyltransferase FkbM	15	15	6	16	6	4	7	3	6	16	5	2	10	6	12	15	4	7	28	3	10	8	1	7	11.9958	11.9958	6.16347	16.6415	7.28592	4.54224	9.80106	4.75273	11.7637	25.8063	7.89958	3.05521	13.7261	6.95018	22.6039	19.9681	8.13546	11.5269	43.8984	4.1588	15.5561	16.3312	1.70092	11.7153
SAR11_1019	Integrase/recombinase xerD-like protein	221	221	136	145	121	111	120	107	90	126	135	140	134	144	94	148	83	115	137	96	116	114	94	126	142.942	142.942	112.99	121.975	118.836	101.944	135.889	137.099	142.713	164.363	172.503	172.969	148.758	134.908	143.205	159.344	136.53	153.159	173.716	107.633	145.944	188.218	129.313	170.551
SAR11_1020	Acetyltransferase	383	383	282	274	289	277	275	198	174	250	252	274	248	283	188	277	165	204	221	228	227	156	190	201	533.944	533.944	504.988	496.8	611.771	548.337	671.221	546.821	594.703	702.916	694.053	729.658	593.411	571.464	617.33	642.81	585.011	585.604	604.005	550.984	615.579	555.15	563.372	586.421
SAR11_1021	6-O-methylguanine DNA methyltransferase	155	155	111	114	110	117	112	125	86	108	110	109	135	140	86	124	80	104	107	113	87	87	81	91	333.134	333.134	306.44	318.659	358.983	357.062	421.446	532.207	453.148	468.142	467.062	447.492	497.999	435.834	435.36	443.624	437.281	460.254	450.84	420.992	363.72	477.304	370.269	409.304
SAR11_1022	Permeases of the drug/metabolite transporter (DMT) superfamily	327	327	252	310	241	266	254	195	143	236	229	205	246	303	200	294	187	207	225	261	190	132	232	214	248.964	248.964	246.448	306.962	278.612	287.569	338.578	294.108	266.919	362.383	344.445	298.136	321.463	334.147	358.659	372.6	362.088	324.516	335.833	344.459	281.387	256.538	375.683	340.973
SAR11_1023	conserved hypothetical protein	95	95	53	89	65	70	63	30	38	73	56	75	74	79	52	89	36	41	82	60	70	28	42	45	65.1202	65.1202	46.6663	79.3444	67.6549	68.1336	75.6082	40.7377	63.8601	100.921	75.8359	98.2031	87.0625	78.4377	83.9572	101.552	62.7593	57.8699	110.194	71.2937	93.3364	48.9936	61.2331	64.5538
SAR11_1025	homoserine dehydrogenase	156	156	90	160	115	105	131	131	91	138	156	135	162	182	83	167	80	94	182	91	127	90	101	108	74.6803	74.6803	55.3425	99.6174	83.5936	71.3742	109.797	124.233	106.801	133.238	147.537	123.449	133.108	126.2	93.5884	133.077	97.399	92.6587	170.806	75.5145	118.262	109.98	102.837	108.199
SAR11_1026	unknown	30	30	17	30	17	13	13	17	17	17	20	8	26	14	19	29	16	21	35	9	14	11	12	18	82.5313	82.5313	60.0733	107.338	71.0134	50.7822	62.6148	92.6466	114.657	94.322	108.698	42.0396	122.766	55.7868	123.116	132.801	111.944	118.958	188.763	42.9188	74.918	77.2465	70.2139	103.63
SAR11_1027	N-acetyl-gamma-glutamyl-phosphate reductase	83	83	47	82	60	33	61	61	46	50	68	44	65	64	55	79	42	41	97	42	61	38	35	45	50.2207	50.2207	36.5289	64.5286	55.1251	28.3524	64.6205	73.1168	68.2364	61.0156	81.2846	50.8544	67.5033	56.0906	78.3844	79.5678	64.6304	51.0817	115.061	44.0515	71.7951	58.6917	45.0419	56.9815
SAR11_1028	ribosomal protein S9	435	435	337	423	352	340	406	277	172	295	324	272	390	479	226	340	259	226	331	384	258	218	246	232	598.352	598.352	595.432	756.731	735.198	664.075	977.754	754.797	580.029	818.382	880.455	714.674	920.744	954.352	732.214	778.489	906.046	640.107	892.579	915.601	690.316	765.443	719.693	667.84
SAR11_1029	ribosomal protein L13	908	908	634	633	617	544	527	524	472	466	524	481	553	651	417	607	408	468	473	467	448	396	363	524	1216.53	1216.53	1091.09	1103	1255.21	1034.92	1236.19	1390.76	1550.37	1259.19	1386.96	1230.99	1271.66	1263.35	1315.94	1353.73	1390.21	1291.1	1242.37	1084.58	1167.55	1354.32	1034.4	1469.22
SAR11_1030	O-acetylhomoserine (thiol)-lyase	2226	2226	1589	1490	1266	1422	1229	1154	976	1183	1144	1344	1378	1638	1148	1316	915	1098	1029	1253	1165	868	1113	1173	1036.76	1036.76	950.635	902.558	895.329	940.428	1002.17	1064.74	1114.45	1111.24	1052.63	1195.71	1101.57	1105.03	1259.39	1020.27	1083.82	1053.01	939.554	1011.61	1055.46	1031.96	1102.54	1143.33
SAR11_1031	cytochrome c oxidase assembly protein (isoform 1)	340	340	254	288	301	273	210	215	155	202	235	217	262	282	210	281	160	227	219	185	190	160	139	192	208.165	208.165	199.755	229.327	279.827	237.335	225.104	260.766	232.656	249.429	284.244	253.782	275.32	250.083	302.838	286.379	249.133	286.175	262.86	196.34	226.278	250.056	181.004	246.007
SAR11_1032	Chorismate mutase II	11	11	5	7	3	1	5	4	0	5	0	4	5	1	5	3	2	0	11	6	2	3	1	7	23.3981	23.3981	13.6613	19.3651	9.68952	3.02035	18.6206	16.855	0	21.4498	0	16.2524	18.2543	3.08101	25.0507	10.6222	10.8193	0	45.8702	22.1231	8.27518	16.2891	4.52409	31.1603
SAR11_1033	ribosomal protein L33	143	143	103	86	115	103	118	121	87	89	124	97	158	178	49	130	74	81	88	79	70	78	64	85	461.015	461.015	426.531	360.588	562.951	471.505	666.034	772.764	687.626	578.676	789.76	597.341	874.264	831.198	372.081	697.635	606.727	537.701	556.176	441.482	438.973	641.892	438.837	573.475
SAR11_1034	transcription regulator	24	24	12	18	21	27	8	16	12	17	24	16	23	14	10	21	8	19	16	14	14	11	9	23	39.3006	39.3006	25.2409	38.3349	52.2157	62.7802	22.9358	51.9028	48.1752	56.1441	77.6416	50.0472	64.6432	33.2064	38.5701	57.2418	33.3166	64.0647	51.3641	39.7396	44.594	45.9801	31.3455	78.8193
SAR11_1035	Bacterial DNA-binding protein	23	23	8	8	13	2	5	8	4	5	8	4	7	8	9	10	3	17	7	2	4	9	6	7	46.0733	46.0733	20.5848	20.8423	39.542	5.68882	17.5359	31.7464	19.6443	20.2003	31.6597	15.3057	24.0673	23.2123	42.4645	33.3447	15.2836	70.1208	27.4897	6.94479	15.5863	46.0206	25.5633	29.3451
SAR11_1036	fatty acid/phospholipid synthesis protein PlsX	405	405	306	458	438	400	439	423	348	397	511	523	545	592	359	466	297	349	355	342	327	253	273	309	250.188	250.188	242.811	367.969	410.847	350.867	474.802	517.649	527.042	494.617	623.631	617.143	577.851	529.712	522.359	479.186	466.608	443.93	429.924	366.223	392.935	398.953	358.69	399.473
SAR11_1037	50S ribosomal protein L32	197	197	169	217	207	173	288	212	126	195	220	193	258	319	131	204	179	108	177	225	119	120	143	126	666.339	666.339	734.261	954.602	1063.15	830.894	1705.52	1420.52	1044.85	1330.24	1470.1	1246.98	1497.81	1562.88	1043.67	1148.59	1539.8	752.193	1173.69	1319.23	782.954	1036.09	1028.75	891.9
SAR11_1038	unknown	40	40	24	34	22	17	9	28	15	21	19	34	30	21	15	23	10	24	40	7	16	20	9	32	52.9047	52.9047	40.7737	58.4853	44.1826	31.9267	20.8407	73.3627	48.6384	56.017	49.6458	85.8983	68.1024	40.2308	46.7291	50.637	33.637	65.3615	103.716	16.0487	41.1637	67.5232	25.3175	88.5729
SAR11_1039	unknown	51	51	38	38	35	48	30	51	31	30	29	48	47	48	39	35	24	36	45	33	42	35	29	38	67.8887	67.8887	64.9749	65.7877	70.7439	90.7275	69.9172	134.487	101.168	80.5406	76.264	122.051	107.382	92.5495	122.28	77.5534	81.2496	98.6748	117.433	76.1462	108.752	118.928	82.105	105.859
SAR11_1040	H+ translocating pyrophosphate synthase	10617	10617	8911	8639	7228	8502	6471	5820	4828	5374	5778	6027	6614	8132	5068	6874	4574	6007	5817	7110	6623	4696	5857	5892	3120.49	3120.49	3364.21	3302.32	3225.77	3548.24	3329.88	3388.66	3478.91	3185.56	3355.01	3383.72	3336.51	3461.98	3508.49	3363.08	3419.01	3635.43	3351.75	3622.42	3786.49	3523.21	3661.35	3624.11
SAR11_1041	thiamine-phosphate kinase	28	28	3	40	7	14	10	14	5	12	9	8	20	10	7	27	6	15	42	3	7	9	2	3	18.0537	18.0537	2.48465	33.5431	6.85332	12.8176	11.2887	17.8821	7.90374	15.6047	11.4643	9.85304	22.1333	9.3393	10.6309	28.9787	9.83882	19.9148	53.0896	3.35303	8.77945	14.8129	2.74273	4.04806
SAR11_1042	Antitermination protein NusB	60	60	43	56	49	48	49	39	34	29	58	54	71	62	36	51	41	28	39	53	30	29	26	51	91.7014	91.7014	84.4167	111.313	113.714	104.169	131.116	118.079	127.397	89.3901	175.125	157.649	186.247	137.253	129.595	129.748	159.365	88.117	116.853	140.413	89.1881	113.139	84.5168	163.122
SAR11_1043	riboflavin synthase	51	51	28	55	43	47	34	50	27	40	63	55	34	66	48	49	22	50	34	38	60	33	27	33	81.5716	81.5716	57.5257	114.41	104.431	106.743	95.2103	158.424	105.873	129.031	199.069	168.036	93.3372	152.904	180.831	130.458	89.4901	164.67	106.61	105.356	186.673	134.732	91.8496	110.459
SAR11_1044	GTP cyclohydrolase II /3%2C4-dihydroxy-2-butanone 4-phosphate synthase	292	292	234	281	226	240	230	228	146	210	242	218	252	313	156	273	187	180	210	232	194	130	182	171	164.163	164.163	168.983	205.463	192.928	191.591	226.39	253.928	201.233	238.111	268.784	234.11	243.165	254.884	206.576	255.483	267.373	208.373	231.453	226.094	212.156	186.563	217.625	201.19
SAR11_1045	riboflavin synthase alpha-chain	38	38	27	34	33	28	39	25	26	43	39	35	43	43	25	41	20	29	43	50	27	12	22	25	39.5984	39.5984	36.1403	46.0794	52.2157	41.4307	71.1531	51.6079	66.4234	90.3709	80.2884	69.668	76.9076	64.9034	61.3615	71.1186	53.0037	62.2255	87.8442	90.3173	54.7291	31.92	48.7597	54.5193
SAR11_1046	5-amino-6-(5-phosphoribosylamino)uracil reductase	33	33	24	32	20	14	23	34	27	31	30	20	35	39	24	47	29	22	48	43	21	22	15	15	19.3433	19.3433	18.0702	24.395	17.8008	11.6524	23.6037	39.4801	38.8002	36.6475	34.7402	22.3933	35.212	33.1121	33.1352	45.8585	43.2312	26.5531	55.158	43.691	23.944	32.9175	18.7004	18.4003
SAR11_1047	4-hydroxybenzoate octaprenyltransferase	98	98	69	118	77	56	83	68	71	90	78	74	123	131	61	129	66	65	120	79	89	69	61	55	132.158	132.158	119.523	206.958	157.671	107.232	195.966	181.66	234.736	244.78	207.805	190.621	284.695	255.885	193.758	289.576	226.357	180.492	317.249	184.672	233.463	237.523	174.961	155.22
SAR11_1048	glycine hydroxymethyltransferase	821	821	554	803	616	750	691	599	495	639	690	675	859	1106	531	809	558	605	682	724	559	435	491	480	387.633	387.633	335.987	493.091	441.623	502.816	571.204	560.257	572.976	608.478	643.608	608.769	696.109	756.377	590.519	635.816	670.03	588.179	631.267	592.548	513.393	524.27	493.064	474.281
SAR11_1049	ribose-5-phosphate isomerase	134	134	76	141	92	97	92	90	76	109	116	107	140	152	92	144	82	123	147	102	68	60	73	57	194.704	194.704	141.847	266.455	202.98	200.13	234.042	259.057	270.731	319.421	332.984	296.979	349.145	319.904	314.862	348.288	303.017	368.004	418.735	256.908	192.194	222.541	225.599	173.325
SAR11_1050	unknown	1493	1493	1170	1404	1113	1157	1132	935	810	1045	1015	1013	1205	1558	797	1192	750	890	933	1231	928	699	878	848	1439.48	1439.48	1448.99	1760.54	1629.42	1583.98	1910.85	1785.83	1914.63	2032.02	1933.33	1865.63	1994.06	2175.8	1809.95	1913.05	1839.03	1766.9	1763.51	2057.36	1740.42	1720.33	1800.46	1711.03
SAR11_1051	delta-aminolevulinic acid dehydratase	502	502	380	334	363	317	282	281	259	217	246	267	280	339	246	298	201	221	294	278	227	205	221	265	313.869	313.869	305.185	271.597	344.624	281.433	308.695	348.044	397.007	273.635	303.861	318.88	300.476	307.008	362.278	310.147	319.613	284.521	360.366	301.299	276.078	327.18	293.888	346.743
SAR11_1052	Recombination protein O	21	21	11	40	13	11	19	19	13	26	16	20	14	18	4	40	5	11	46	11	7	8	7	11	19.0876	19.0876	12.8428	47.2854	17.942	14.197	30.2359	34.2113	28.9688	47.6621	28.7308	34.7244	21.8408	23.698	8.56358	60.52	11.5581	20.5874	81.9675	17.3314	12.3763	18.5614	13.5324	20.9239
SAR11_1053	ribonuclease III	46	46	12	36	13	13	20	9	14	12	15	15	16	22	17	17	5	14	48	7	19	10	2	6	42.561	42.561	14.2617	43.3202	18.2638	17.0792	32.3981	16.496	31.7567	22.3925	27.4183	26.5104	25.4086	29.4837	37.048	26.1824	11.7654	26.6722	87.0655	11.2269	34.1954	23.618	3.93576	11.6177
SAR11_1054	signal peptidase I	45	45	20	42	30	21	14	24	13	15	22	21	25	29	23	36	11	19	30	6	21	26	8	20	37.897	37.897	21.635	46.0019	38.3626	25.1121	20.6422	40.0393	26.8405	25.4771	36.6024	33.7819	36.136	35.375	45.6229	50.4662	23.5596	32.9475	49.5296	8.75894	34.4011	55.8927	14.3294	35.2484
SAR11_1055	Holo-[acyl-carrier protein] synthase (Holo-ACP synthase)	6	6	3	7	7	2	9	9	7	3	7	12	10	8	5	14	2	6	14	6	2	3	3	6	9.59666	9.59666	6.16347	14.5613	17.0005	4.54224	25.2027	28.5164	27.4487	9.67736	22.1188	36.6625	27.4521	18.5338	18.8366	37.2737	8.13546	19.7605	43.8984	16.6352	6.22242	12.2484	10.2055	20.0834
SAR11_1056	pyridoxal phosphate biosynthetic protein PdxJ	95	95	70	65	64	60	52	59	45	61	30	56	59	78	52	58	35	48	54	62	51	47	40	57	81.6716	81.6716	77.3002	72.6766	83.5452	73.2436	78.2685	100.481	94.8449	105.765	50.9523	91.9617	87.0576	97.1288	105.296	83.0006	76.5242	84.97	91.0107	92.3946	85.2861	103.142	73.1395	102.551
SAR11_1057	orotate phosphoribosyltransferase	81	81	45	43	30	35	15	33	26	21	43	31	26	38	35	39	12	19	63	10	35	24	10	41	85.2683	85.2683	60.8485	58.8715	47.9532	52.3168	27.6458	68.8176	67.1012	44.585	89.4264	62.3356	46.9768	57.9418	86.7827	68.3397	32.1268	41.1844	130.015	18.2478	71.669	64.4915	22.3896	90.324
SAR11_1058	GTP pyrophosphokinase	293	293	168	234	188	198	195	141	137	160	170	177	196	239	150	222	104	154	192	160	149	122	126	116	103.873	103.873	76.5033	107.891	101.202	99.6717	121.034	99.0234	119.072	114.399	119.064	119.862	119.261	122.727	125.253	131.007	93.7675	112.417	133.441	98.3248	102.75	110.404	95.006	86.0618
SAR11_1059	7%2C8-dihydro-6-hydroxymethylpterin-pyrophosphokinase (HPPK)	14	14	8	13	5	7	10	7	3	14	9	1	6	7	4	11	0	7	20	2	6	5	5	3	16.6011	16.6011	12.1852	20.0487	9.00271	11.7863	20.7609	16.4434	8.72137	33.4814	21.0837	2.26507	12.2115	12.023	11.172	21.7124	0	17.0917	46.4933	4.111	13.8395	15.1345	12.6103	7.4447
SAR11_1061	smpB protein	44	44	24	58	43	35	36	32	25	44	35	34	46	43	26	50	29	23	56	28	26	23	23	23	57.8245	57.8245	40.514	99.1336	85.8068	65.3127	82.8319	83.309	80.5477	116.621	90.8703	85.3512	103.759	81.8528	80.4813	109.379	96.926	62.2391	144.277	63.7859	66.465	77.1571	64.2882	63.2563
SAR11_1062	dihydrodipicolinate synthase	819	819	624	682	555	623	537	476	368	537	492	526	557	721	426	559	412	441	495	525	381	345	379	397	574.772	574.772	562.511	622.486	591.423	620.826	659.814	661.761	633.16	760.068	682.137	705.129	670.924	732.913	704.179	653.024	735.346	637.275	681.032	638.672	520.112	618.044	565.712	583.067
SAR11_1063	putative soluble lytic murein transglycosylase precursor (slt)	622	622	457	528	506	430	405	385	289	414	448	431	521	604	350	494	289	370	453	405	381	248	319	357	173.897	173.897	164.117	191.986	214.806	170.703	198.241	213.229	198.086	233.437	247.443	230.171	250.004	244.594	230.48	229.898	205.486	213.001	248.286	196.275	207.199	176.988	189.687	208.875
SAR11_1064	sarcosine oxidase	1134	1134	950	989	814	812	785	612	548	687	618	681	754	920	485	784	463	560	690	659	543	415	524	522	559.752	559.752	602.339	634.911	610.1	569.127	678.403	598.435	663.158	683.921	602.651	642.098	638.794	657.773	563.88	644.176	581.228	569.177	667.702	563.865	521.366	522.901	550.121	539.225
SAR11_1065	sarcosine oxidase delta chain	75	75	51	73	44	33	65	39	32	45	37	37	70	56	49	61	26	37	65	52	42	40	31	25	168.202	168.202	146.918	212.925	149.836	105.089	255.223	173.268	175.944	203.54	163.933	158.505	269.449	181.913	258.839	227.723	148.295	170.864	285.782	202.154	183.223	228.992	147.869	117.335
SAR11_1066	sarcosine oxidase alpha chain	596	596	457	607	495	453	494	383	355	488	468	432	523	661	352	562	332	364	513	414	365	309	309	254	122.604	122.604	120.756	162.398	154.617	132.32	177.918	156.077	179.036	202.462	190.195	169.751	184.657	196.954	170.554	192.442	173.692	154.183	206.884	147.627	146.053	162.258	135.195	109.347
SAR11_1067	sarcosine oxidase gamma subunit	35	35	38	48	41	39	32	35	23	29	48	43	59	77	40	37	18	30	50	32	38	23	31	22	44.3036	44.3036	61.7859	79.0217	78.8041	70.0981	70.9181	87.7652	71.3761	74.0348	120.035	103.971	128.183	141.178	119.26	77.9612	57.9464	78.1932	124.077	70.2148	93.5654	74.3169	83.4598	58.2788
SAR11_1068	cyclohexadienyl dehydratase	4138	4138	3453	4002	3610	3788	3297	2894	2370	3189	3413	3341	3686	4568	2730	3813	2385	3006	2799	3401	2976	2077	2424	2289	3335.1	3335.1	3574.79	4194.98	4417.94	4335.1	4652.36	4620.62	4682.97	5183.7	5434.38	5143.6	5098.95	5332.74	5182.55	5115.54	4888.66	4988.67	4422.55	4751.52	4665.65	4273.11	4155.24	3860.84
SAR11_1069	ABC transporter permease component	129	129	91	153	113	135	124	153	110	146	172	148	194	218	172	165	131	137	182	115	148	96	69	102	117.253	117.253	106.245	180.867	155.957	174.236	197.329	275.491	245.12	267.641	308.856	256.96	302.651	287.009	368.234	249.645	302.822	256.407	324.306	181.192	261.671	222.737	133.391	194.021
SAR11_1071	GCN5-related N-acetyltransferase	73	73	37	58	46	41	48	52	39	54	51	33	68	79	28	66	35	43	64	45	35	30	24	22	171.159	171.159	111.433	176.863	163.768	136.499	197.039	241.525	224.179	255.35	236.233	147.796	273.648	268.293	154.631	257.588	208.702	207.597	294.176	182.893	159.626	179.55	119.683	107.948
SAR11_1072	Staphylococcal nuclease-like protein	50	50	35	47	42	27	30	24	18	18	41	33	25	39	15	37	13	24	35	23	21	16	27	22	63.6816	63.6816	57.2594	77.853	81.2245	48.829	66.8961	60.5533	56.2044	46.2363	103.163	80.284	54.6501	71.9472	44.9984	78.4425	42.1085	62.9407	87.3902	50.7784	52.0264	52.0179	73.1395	58.6385
SAR11_1073	matE efflux family protein	172	172	138	203	164	137	179	127	112	153	139	147	211	189	126	221	104	129	230	127	135	77	90	116	77.6553	77.6553	80.0307	119.199	112.43	87.8282	141.492	113.587	123.969	139.316	123.98	126.774	163.505	123.598	133.991	166.089	119.415	119.925	203.574	99.3925	118.56	88.7405	86.4231	109.602
SAR11_1074	rhodanese domain protein	62	62	39	70	41	44	58	55	25	61	59	40	49	48	36	58	31	34	75	47	48	18	19	39	42.3588	42.3588	34.2256	62.199	42.5334	42.685	69.377	74.4385	41.8741	84.052	79.634	52.2015	57.4586	47.5006	57.9318	65.9608	53.8637	47.8308	100.453	55.6618	63.7902	31.3916	27.609	55.7613
SAR11_1075	O-methyltransferase	46	46	31	49	40	36	26	29	28	41	44	30	58	33	31	58	23	10	50	24	19	23	27	34	43.7378	43.7378	37.8613	60.5939	57.7501	48.604	43.2821	54.6236	65.2696	78.623	82.6507	54.4869	94.6529	45.4484	69.4261	91.7979	55.6173	19.5783	93.2009	39.5565	35.1409	55.8233	54.6019	67.6542
SAR11_1076	glutamyl-tRNA(gln) amidotransferase chain B	236	236	181	280	166	169	185	151	126	163	132	158	226	225	144	218	106	136	201	146	111	97	125	114	98.7697	98.7697	97.3028	152.407	105.491	100.431	135.556	125.191	129.281	137.583	109.139	126.311	162.341	136.396	141.95	151.871	112.824	117.2	164.915	105.919	90.364	103.627	111.267	99.8466
SAR11_1077	glutamyl-tRNA(Gln) amidotransferase subunit A	228	228	166	267	186	169	221	170	142	153	154	165	188	224	160	191	116	163	203	148	108	110	130	168	96.796	96.796	90.5244	147.424	119.903	101.878	164.267	142.973	147.797	131.003	129.163	133.807	136.99	137.745	159.994	134.978	125.246	142.491	168.954	108.916	89.1881	119.208	117.384	149.262
SAR11_1078	Glu-tRNAGln amidotransferase C subunit	83	83	91	75	101	69	59	76	76	67	63	85	64	96	43	62	30	56	49	58	69	60	32	70	178.388	178.388	251.226	209.644	329.612	210.575	222.011	323.582	400.456	290.422	267.499	348.962	236.088	298.858	217.68	221.812	163.98	247.829	206.459	216.084	288.468	329.175	146.279	314.849
SAR11_1079	Putative Holliday junction resolvase	150	150	107	107	98	90	65	67	52	57	54	78	46	94	48	78	44	69	78	63	59	58	52	47	203.613	203.613	186.567	188.9	201.992	173.472	154.477	180.166	173.05	156.047	144.812	202.247	107.172	184.82	153.468	176.245	151.898	192.859	207.568	148.239	155.786	200.97	150.128	133.515
SAR11_1080	aspartate carbamoyltransferase	237	237	140	188	141	165	180	153	125	169	185	167	214	247	130	192	98	155	171	157	163	104	99	107	155.732	155.732	118.166	160.665	140.683	153.951	207.08	199.161	201.369	223.966	240.157	209.612	241.351	235.089	201.203	210.008	163.771	209.719	220.281	178.828	208.342	174.442	138.359	147.14
SAR11_1081	dihydroorotase	198	198	113	197	111	99	130	82	99	109	109	83	138	138	90	127	72	83	202	111	98	54	88	56	95.2284	95.2284	69.8095	123.226	81.0622	67.6095	109.466	78.1265	116.732	105.729	103.567	76.252	113.917	96.1361	101.954	101.674	88.0678	82.1971	190.46	92.5405	91.6829	66.2955	90.0179	56.3646
SAR11_1082	hypothetical protein	65	65	47	75	33	31	54	40	29	47	52	39	58	56	33	61	30	38	76	41	40	31	29	29	69.8507	69.8507	64.8769	104.822	53.8475	47.3031	101.598	85.1531	76.4028	101.864	110.397	80.056	106.978	87.1668	83.5283	109.117	81.9902	84.0849	160.111	76.3746	83.6138	85.037	66.2827	65.2187
SAR11_1083	DNA topoisomerase I	564	564	373	525	351	358	412	285	243	345	292	304	343	462	240	375	226	249	483	330	316	203	251	257	134.687	134.687	114.417	163.057	127.276	121.394	172.257	134.826	142.267	166.162	137.76	138.672	140.587	159.806	134.995	149.067	137.258	122.439	226.122	136.605	146.789	123.746	127.486	128.438
SAR11_1084	unknown	120	120	51	70	48	37	33	60	35	27	41	43	43	33	32	48	19	34	39	33	49	32	30	50	245.142	245.142	133.827	185.981	148.892	107.327	118.029	242.813	175.291	111.242	165.469	167.794	150.769	97.6466	153.975	163.224	98.7129	143.019	156.19	116.858	194.713	166.869	130.348	213.759
SAR11_1085	Endoribonuclease L-PSP	271	271	230	220	192	203	196	132	117	125	142	156	142	190	110	158	130	125	137	168	140	98	131	125	363.084	363.084	395.823	383.349	390.601	386.193	459.759	350.344	384.307	337.765	375.856	399.24	326.538	368.721	347.131	352.372	442.96	344.846	359.84	390.171	364.86	335.16	373.296	350.481
SAR11_1086	UDPglucose 6-dehydrogenase	160	160	135	177	103	94	75	124	75	77	103	91	85	124	82	94	62	86	118	64	82	60	51	98	76.2414	76.2414	82.6303	109.693	74.525	63.6018	62.5703	117.051	87.6165	73.9994	96.9623	82.8293	69.5179	85.5851	92.0337	74.5598	75.1356	84.3813	110.231	52.8638	76.0055	72.9812	51.6875	97.7268
SAR11_1087	probable UTP-glucose-1-phosphate uridylyltransferase pXO1-94	119	119	72	85	101	81	48	74	52	50	53	59	70	71	62	64	24	43	67	45	54	47	55	72	90.2686	90.2686	70.1548	83.8576	116.334	87.246	63.7481	111.2	96.7046	76.4938	79.4256	85.4896	91.137	78.0107	110.776	80.812	46.3003	67.1638	99.6359	59.1711	79.6791	91.0073	88.7354	114.298
SAR11_1088	pantoate-beta-alanine ligase	29	29	14	28	23	11	17	22	8	12	12	8	9	23	19	17	8	11	23	4	10	13	2	6	21.2937	21.2937	13.2043	26.7389	25.6433	11.4687	21.8543	32.0006	14.4011	17.7705	17.4072	11.2205	11.3423	24.4617	32.8601	20.7782	14.9391	16.6311	33.1079	5.0912	14.2828	24.366	3.1234	9.21978
SAR11_1089	magnesium transport protein mgtE	275	275	202	261	203	208	168	128	155	126	149	172	170	202	121	183	114	132	190	124	134	96	127	128	123.887	123.887	116.891	152.921	138.862	133.054	132.507	114.232	171.19	114.48	132.609	148.011	131.447	131.811	128.393	137.23	130.611	122.446	167.802	96.8328	117.424	110.396	121.686	120.676
SAR11_1090	lipoate-protein ligase B	42	42	33	28	32	15	29	20	15	26	28	16	26	23	18	28	20	10	40	16	25	16	19	23	41.8637	41.8637	42.251	36.2978	48.432	21.23	50.6084	39.4913	36.655	52.2671	55.1368	30.4635	44.4804	33.2064	42.2594	46.4571	50.6992	20.5241	78.1627	27.645	48.4718	40.7096	40.2797	47.977
SAR11_1091	ribosomal large subunit pseudouridine synthase C	93	93	76	128	96	77	116	86	70	86	122	86	126	146	83	144	64	59	128	99	75	73	64	78	62.9132	62.9132	66.04	112.617	98.6107	73.964	137.389	115.25	116.094	117.334	163.047	111.129	146.297	143.06	132.251	162.154	110.109	82.1841	169.754	116.092	98.6917	126.058	92.0839	110.426
SAR11_1092	ribosomal protein L17	737	737	539	555	492	554	546	410	343	478	471	448	538	682	384	568	420	468	470	580	442	349	388	415	1041.53	1041.53	978.429	1020.08	1055.76	1111.7	1350.93	1147.82	1188.38	1362.39	1314.99	1209.36	1304.95	1396.03	1278.2	1336.17	1509.52	1361.85	1302.13	1420.83	1215.03	1258.98	1166.22	1227.36
SAR11_1093	DNA-directed RNA polymerase	2197	2197	1687	1604	1489	1622	1304	1323	1137	1253	1426	1464	1640	1968	1299	1780	1166	1429	1248	1380	1471	1082	1184	1363	1321.58	1321.58	1303.51	1254.88	1360.05	1385.44	1373.34	1576.55	1676.79	1520.14	1694.65	1682.2	1693.23	1714.73	1840.5	1782.34	1783.8	1770	1471.74	1438.97	1721.23	1661.42	1514.82	1715.84
SAR11_1094	ribosomal protein S11	437	437	332	437	337	345	384	299	260	341	305	322	402	477	245	340	233	283	273	346	277	202	238	220	597.122	597.122	582.713	776.6	699.207	669.378	918.648	809.349	870.982	939.729	823.335	840.445	942.79	944.074	788.516	773.333	809.694	796.242	731.3	819.531	736.245	704.566	691.677	629.102
SAR11_1095	30S ribosomal protein S13	1200	1200	916	842	867	802	845	718	588	713	676	743	798	790	554	833	494	659	593	710	698	487	527	591	1934.33	1934.33	1896.61	1765.2	2122.08	1835.67	2384.74	2292.75	2323.7	2317.95	2152.73	2287.75	2207.79	1844.51	2103.4	2235.11	2025.16	2187.31	1873.94	1983.88	2188.59	2003.86	1806.77	1993.67
SAR11_1096	adenylate kinase	30	30	19	23	18	19	28	30	25	29	40	34	54	63	33	47	23	23	66	23	36	17	27	24	28.9245	28.9245	23.5306	28.8408	26.3519	26.0117	47.2649	57.2993	59.0934	56.391	76.1903	62.6175	89.3605	87.9815	74.9413	75.4308	56.397	45.6614	124.75	38.4397	67.5162	41.8391	55.3673	48.4254
SAR11_1097	Preprotein translocase SECY subunit	852	852	678	586	524	495	580	449	378	553	562	513	686	824	460	714	432	518	627	622	592	407	499	533	411.69	411.69	420.819	368.267	384.464	339.631	490.676	429.794	447.792	538.918	536.49	473.5	568.934	576.718	523.541	574.295	530.882	515.392	593.95	520.989	556.433	502.012	512.833	538.983
SAR11_1099	50S ribosomal protein L15	196	196	143	174	161	159	168	156	114	165	138	175	198	262	148	224	159	122	185	203	136	119	166	153	262.6	262.6	246.098	303.194	327.535	302.486	394.079	414.043	374.453	445.85	365.268	447.866	455.313	508.446	467.049	499.565	541.774	336.569	485.916	471.456	354.436	406.981	473.032	428.989
SAR11_1100	ribosomal protein S5	554	554	431	479	350	400	441	360	296	422	427	423	566	761	385	674	358	367	542	554	439	331	406	359	668.455	668.455	667.997	751.678	641.246	685.32	931.616	860.494	875.605	1026.93	1017.85	974.933	1172.16	1330	1094.17	1353.72	1098.57	911.812	1282.07	1158.72	1030.36	1019.48	1041.92	906.513
SAR11_1101	ribosomal protein L18	237	237	118	144	169	141	112	160	172	135	162	181	223	225	196	228	108	176	162	104	178	147	95	157	410.923	410.923	262.802	324.719	444.931	347.138	339.99	549.559	731.129	472.076	554.909	599.462	663.626	565.067	800.443	658.04	476.232	628.349	550.653	312.574	600.333	650.606	350.332	569.676
SAR11_1102	ribosomal protein L6	641	641	470	576	458	537	499	499	415	541	517	517	705	898	441	740	499	523	592	645	551	384	424	435	734.758	734.758	692.021	858.702	797.16	874.04	1001.43	1133.1	1166.24	1250.69	1170.77	1132.01	1387.02	1490.97	1190.66	1411.96	1454.69	1234.42	1330.33	1281.6	1228.57	1123.59	1033.71	1043.5
SAR11_1103	30S ribosomal protein S8	551	551	409	391	331	396	433	348	273	414	406	392	483	701	322	585	359	405	410	548	338	336	334	288	861.264	861.264	821.189	794.869	785.61	878.923	1184.97	1077.57	1046.17	1305.12	1253.73	1170.42	1295.8	1587.12	1185.5	1522.11	1427.13	1303.52	1256.38	1484.82	1027.69	1340.64	1110.39	942.094
SAR11_1104	30S ribosomal protein S14	255	255	205	191	205	167	195	208	147	208	190	219	274	323	186	255	176	191	234	241	194	142	181	190	515.821	515.821	532.657	502.488	629.66	479.674	690.604	833.499	729.004	848.572	759.289	846.202	951.297	946.383	886.204	858.627	905.429	795.552	927.952	845.051	763.345	733.222	778.721	804.32
SAR11_1105	50S ribosomal protein L5	282	282	217	201	232	182	182	210	159	209	214	185	257	285	166	243	139	150	200	181	223	131	178	167	314.511	314.511	310.872	291.553	392.888	288.223	355.381	463.969	434.749	470.111	471.515	394.122	491.957	460.402	436.071	451.127	394.262	344.473	437.289	349.923	483.785	372.947	422.232	389.781
SAR11_1106	probable 50S ribosomal protein L24	217	217	173	209	136	104	157	145	68	137	144	126	208	242	130	221	114	118	195	186	133	115	102	135	539.437	539.437	552.41	675.711	513.35	367.1	683.308	714.055	414.423	686.859	707.193	598.305	887.464	871.368	761.178	914.49	720.723	604.003	950.313	801.495	643.121	729.738	539.294	702.314
SAR11_1107	50S ribosomal protein L14	281	281	198	227	227	200	262	199	150	226	213	188	300	335	161	271	214	177	230	245	227	167	177	161	471.368	471.368	426.632	495.237	578.194	476.381	769.468	661.286	616.877	764.59	705.875	602.397	863.738	813.962	636.124	756.709	912.957	611.369	756.367	712.405	740.696	715.087	631.497	565.192
SAR11_1108	ribosomal protein S17	81	81	34	25	42	28	36	48	26	37	45	34	64	63	31	64	34	37	50	36	44	43	29	53	211.552	211.552	114.063	84.9191	166.562	103.839	164.615	248.345	166.479	194.895	232.188	169.622	286.892	238.33	190.702	278.239	225.836	198.98	256.008	162.983	223.535	286.674	161.092	289.684
SAR11_1109	Ribosomal L29 protein	13	13	5	8	7	3	4	4	3	6	1	9	4	6	6	10	2	0	13	3	9	1	3	4	41.9104	41.9104	20.7054	33.5431	34.2666	13.7332	22.5774	25.5459	23.7112	39.0119	6.36903	55.4234	22.1333	28.0179	45.5609	53.6642	16.398	0	82.1624	16.7652	56.4393	8.22939	20.5705	26.9871
SAR11_1110	50S ribosomal protein L16	302	302	252	289	250	249	245	225	156	263	242	204	321	410	201	333	201	167	276	389	243	166	235	184	454.826	454.826	487.499	566.07	571.705	532.486	646.011	671.28	575.992	798.841	720.026	586.867	829.756	894.392	713.012	834.811	769.87	517.883	814.889	1015.54	711.877	638.168	752.75	579.926
SAR11_1111	30S ribosomal protein S3	448	448	397	381	312	343	317	356	240	346	375	345	475	579	293	538	367	334	429	456	369	303	325	288	407.203	407.203	463.509	450.393	430.607	442.688	504.462	641.011	534.808	634.272	673.378	598.995	741.026	762.285	627.282	813.994	848.364	625.109	764.436	718.464	652.409	703.014	628.291	547.825
SAR11_1112	50S ribosomal protein L22	160	160	96	126	94	83	103	113	85	117	99	108	156	191	99	150	92	101	134	136	123	86	100	131	248.214	248.214	191.299	254.221	221.426	182.834	279.757	347.271	323.281	366.066	303.415	320.039	415.373	429.187	361.747	387.351	362.976	322.63	407.533	365.724	371.17	340.56	329.953	425.3
SAR11_1113	30S ribosomal protein S19	168	168	113	152	109	100	92	112	99	82	131	96	161	194	105	189	93	131	184	133	121	105	91	112	353.706	353.706	305.595	416.208	348.46	298.953	339.122	467.126	511.001	348.188	544.877	386.078	581.789	591.616	520.696	662.37	497.965	567.912	759.454	485.391	495.54	564.301	407.492	493.478
SAR11_1114	50S ribosomal protein L2 rplB	786	786	584	696	561	556	665	519	412	680	564	526	824	973	412	763	548	475	657	832	527	409	508	474	575.085	575.085	548.855	662.297	623.256	577.637	851.858	752.246	739.028	1003.43	815.236	735.135	1034.77	1031.17	710.018	929.266	1019.7	715.616	942.38	1055.21	750.034	763.874	790.529	725.78
SAR11_1115	ribosomal protein L23	33	33	31	28	24	10	11	27	15	12	17	17	25	27	23	20	15	21	22	12	21	16	13	16	69.4779	69.4779	83.8357	76.6698	76.7252	29.8953	40.5472	112.611	77.4244	50.9543	70.7093	68.368	90.3399	82.3384	114.057	70.092	80.3169	91.0393	90.8043	43.7947	86.0028	85.9887	58.2131	70.4968
SAR11_1116	ribosomal protein L4	126	126	85	151	87	113	136	87	80	133	115	129	160	187	90	154	95	80	147	145	115	81	98	119	124.987	124.987	108.305	194.808	131.041	159.164	236.195	170.961	194.554	266.081	225.366	244.431	272.41	268.685	210.281	254.286	239.664	163.404	285.867	249.328	221.898	205.102	206.76	247.035
SAR11_1117	50S ribosomal protein L3	247	247	198	273	180	172	253	183	149	195	179	192	278	342	151	237	170	191	250	280	158	162	187	177	215.034	215.034	221.417	309.106	237.945	212.623	385.626	315.605	318.017	342.383	307.864	319.288	415.396	431.263	309.635	343.451	376.394	342.39	426.679	422.548	267.564	360.01	346.255	322.478
SAR11_1118	30S ribosomal protein S10	206	206	145	184	162	144	185	153	92	150	143	161	184	242	130	278	119	124	186	203	115	130	128	133	412.657	412.657	373.099	479.373	492.754	409.595	648.827	607.15	451.818	606.01	565.917	616.054	632.625	702.171	613.377	926.984	606.25	511.47	730.442	704.896	448.105	664.743	545.351	557.558
SAR11_1119	translation elongation factor EF-G	2987	2987	2361	2760	2127	2410	2397	1961	1433	2157	2200	1972	2652	3402	1552	2845	1847	1927	2215	2774	2058	1692	1980	1852	889.325	889.325	902.935	1068.73	961.583	1018.86	1249.48	1156.61	1045.99	1295.22	1294.03	1121.51	1355.21	1467.12	1088.38	1409.98	1398.54	1181.36	1292.86	1431.66	1191.88	1285.92	1253.82	1153.94
SAR11_1120	30S ribosomal protein S7	403	403	301	343	267	286	327	275	192	237	262	282	397	393	212	398	237	228	284	343	285	197	227	248	529.62	529.62	508.113	586.256	532.8	533.698	752.39	715.937	618.606	628.166	680.229	707.913	895.481	748.096	656.232	870.659	792.119	616.979	731.693	781.377	728.559	660.867	634.497	682.068
SAR11_1121	30S ribosomal protein S12	1253	1253	1077	1100	972	976	1028	850	659	852	898	979	964	1210	730	1001	715	796	871	972	820	682	804	774	2084.91	2084.91	2301.91	2380.47	2455.82	2305.99	2994.79	2801.81	2688.29	2859.19	2951.94	3111.65	2753.09	2916.27	2861.03	2772.53	3025.7	2727.26	2841.23	2803.57	2654.06	2896.74	2845.36	2695.22
SAR11_1122	DNA-directed RNA polymerase beta prime chain	3931	3931	2846	3289	2757	2933	3167	2688	2136	3089	3116	2994	3932	5026	2532	4149	2655	2775	3207	3645	2944	2291	2607	2515	583.508	583.508	542.642	634.953	621.405	618.197	823.053	790.417	777.319	924.759	913.769	848.921	1001.76	1080.62	885.258	1025.16	1002.29	848.171	933.242	937.884	850.046	868.076	823.056	781.266
SAR11_1123	DNA-directed RNA polymerase	2641	2641	1852	2466	2105	2141	2335	2123	1558	2245	2296	2070	2927	3636	1768	2986	1832	1865	2270	2683	1963	1629	1867	1742	399.496	399.496	359.849	485.145	483.493	459.867	618.397	636.176	577.784	684.9	686.137	598.117	759.931	796.662	629.925	751.865	704.779	580.898	673.165	703.514	577.597	629.005	600.666	551.454
SAR11_1124	probable 50S ribosomal protein L31	2862	2862	2276	2209	2010	1976	2036	1545	1226	1730	1664	1558	1817	2306	1227	1966	1260	1406	1523	2042	1605	1176	1421	1421	4840.26	4840.26	4944.31	4858.79	5161.65	4745.22	6028.55	5176.19	5083.27	5900.81	5559.64	5033.13	5274.25	5648.9	4887.71	5534.63	5419.42	4896.22	5049.52	5986.35	5280.01	5076.86	5111.37	5029.33
SAR11_1125	LSU ribosomal protein L10P	740	740	608	661	580	630	708	497	367	557	573	528	699	857	394	719	510	524	618	754	478	439	448	452	914.269	914.269	964.897	1062.13	1088.09	1105.23	1531.48	1216.41	1111.64	1387.92	1398.59	1246.09	1482.27	1533.66	1146.57	1478.69	1602.49	1333.06	1496.86	1614.81	1148.76	1384.51	1177.24	1168.68
SAR11_1126	ribosomal protein L1	473	473	323	511	432	417	413	380	338	452	457	422	513	696	361	572	367	373	478	454	372	318	310	311	424.319	424.319	372.193	596.191	588.449	531.175	648.66	675.301	743.364	817.779	809.92	723.128	789.869	904.37	762.782	854.147	837.298	688.996	840.64	705.983	649.134	728.193	591.476	583.859
SAR11_1127	ribosomal protein L11	619	619	509	643	497	549	540	488	404	534	493	543	616	692	345	595	389	432	454	574	400	366	421	388	899.417	899.417	949.999	1215.11	1096.53	1132.7	1373.73	1404.67	1439.15	1564.87	1415.18	1507.1	1536.24	1456.41	1180.73	1439.11	1437.48	1292.5	1293.23	1445.74	1130.55	1357.5	1301.06	1179.83
SAR11_1128	transcription antitermination protein NusG	985	985	803	928	817	761	716	699	623	700	786	706	860	1148	657	961	614	708	783	841	786	562	614	660	1148.21	1148.21	1202.36	1406.91	1446.11	1259.62	1461.28	1614.16	1780.44	1645.7	1810.1	1572.03	1720.64	1938.35	1803.9	1864.72	1820.27	1699.4	1789.36	1699.37	1782.25	1672.29	1522.29	1610.08
SAR11_1129	Protein secE/sec61-gamma protein	526	526	442	556	456	507	397	366	310	415	409	427	442	583	357	492	336	498	428	524	430	365	466	422	1695.76	1695.76	1830.36	2331.24	2232.22	2320.91	2240.81	2337.45	2450.16	2698.32	2604.93	2629.53	2445.73	2722.41	2710.87	2640.28	2754.87	3305.86	2705.04	2928.31	2696.55	3003.73	3195.28	2847.13
SAR11_1130	translation elongation factor EF-Tu	16756	16756	13879	13295	11900	13281	10592	9370	7889	8985	9776	10350	11413	12811	9114	11835	8144	10395	9190	11671	10845	7995	9574	9391	8708.4	8708.4	9265.34	8986.5	9390.94	9800.99	9637.89	9646.97	10051.8	9417.88	10037.5	10275	10180.6	9644	11156.8	10238.6	10764.4	11124.2	9363.43	10514.4	10963.7	10606.6	10582.9	10214
SAR11_1131	SpoU rRNA Methylase family	153	153	125	193	165	151	161	111	95	161	107	107	147	191	98	171	96	101	180	129	102	103	106	87	127.291	127.291	133.583	208.833	208.442	178.384	234.514	182.942	193.769	270.147	175.868	170.044	209.909	230.169	192.042	236.815	203.124	173.024	293.583	186.039	165.07	218.742	187.567	151.476
SAR11_1132	probable inorganic polyphosphate/ATP-NAD kinase (Poly(P)/ATP NAD kinase)	92	92	67	75	54	66	71	51	50	55	53	58	98	69	46	75	28	51	77	48	52	31	47	43	73.0085	73.0085	68.296	77.4071	65.0688	74.3704	98.646	80.1749	97.2768	88.0268	83.0914	87.9194	133.481	79.3122	85.9816	99.0724	56.5102	83.3359	119.792	66.0289	80.2693	62.7966	79.3282	71.4119
SAR11_1133	conserved hypothetical protein	12	12	7	7	7	5	9	7	5	8	4	2	13	7	6	4	1	3	12	1	8	4	3	4	18.4772	18.4772	13.8448	14.018	16.3661	10.9319	24.2623	21.3518	18.8746	24.8434	12.1677	5.88241	34.3561	15.612	21.7604	10.2523	3.91595	9.51156	36.2232	2.66908	23.961	15.7218	9.82471	12.8893
SAR11_1134	hypothetical protein	208	208	168	192	154	143	148	133	88	107	105	120	137	141	94	134	65	116	178	109	113	76	83	98	171.665	171.665	178.1	206.089	192.989	167.581	213.853	217.447	178.056	178.102	171.2	189.178	194.065	168.556	182.73	184.09	136.432	197.13	287.998	155.938	181.409	160.111	145.694	169.263
SAR11_1135	sugar fermentation stimulation protein	93	93	58	78	58	58	76	45	46	47	47	49	78	67	39	45	31	37	73	61	47	33	27	52	82.3542	82.3542	65.9729	89.832	77.9875	72.9292	117.829	78.9402	99.8653	83.9397	82.2234	82.884	118.551	85.9376	81.3448	66.3317	69.8148	67.4654	126.729	93.6354	80.9583	74.5943	50.8524	96.3658
SAR11_1136	methionine aminopeptidase	143	143	120	147	116	131	128	87	71	100	96	82	103	107	61	109	67	84	115	84	86	54	63	63	114.805	114.805	123.749	153.489	141.409	149.337	179.917	138.365	139.746	161.917	152.262	125.751	141.929	124.427	115.35	145.666	136.799	138.861	180.998	116.899	134.303	110.664	107.575	105.848
SAR11_1137	adenylosuccinate lyase	449	449	371	435	378	408	373	318	227	374	348	324	440	503	265	457	275	293	393	348	285	223	257	227	214.945	214.945	228.134	270.835	274.769	277.34	312.627	301.572	266.417	361.094	329.121	296.277	361.527	348.783	298.806	364.169	334.809	288.819	368.829	288.781	265.391	272.505	261.673	227.418
SAR11_1138	phosphoribosylaminoimidazolesuccinocarboxamide synthase	73	73	39	69	50	51	55	52	26	45	63	45	56	61	46	68	30	50	50	52	38	46	37	38	57.7087	57.7087	39.6021	70.9416	60.0181	57.2478	76.1232	81.4338	50.3901	71.746	98.3906	67.952	75.9824	69.848	85.6522	89.4815	60.3146	81.3889	77.4889	71.2572	58.4336	92.825	62.2106	62.8664
SAR11_1139	Phosphoribosylformylglycinamidine (FGAM) synthase	64	64	39	45	46	32	61	45	39	51	45	38	44	58	22	63	26	34	43	33	41	35	29	29	163.025	163.025	127.607	149.08	177.92	115.743	272.044	227.075	243.552	262.006	226.455	184.897	192.368	213.997	131.995	267.128	168.434	178.332	214.73	145.712	203.151	227.578	157.115	154.593
SAR11_1140	phosphoribosylformylglycinamidine synthase I	153	153	111	190	106	145	143	118	93	151	126	128	196	262	90	187	96	110	162	133	107	78	103	85	138.457	138.457	129.027	223.62	145.654	186.321	226.567	211.538	206.329	275.593	225.263	221.261	304.43	343.424	191.835	281.69	220.942	204.971	287.402	208.633	188.351	180.18	198.247	160.975
SAR11_1141	Phosphoribosylformylglycinamidine synthase II (FGAM synthase II)	374	374	230	408	300	291	368	259	214	351	305	279	381	466	220	440	211	266	429	289	259	203	205	185	105.563	105.563	83.3881	149.774	128.575	116.629	181.855	144.819	148.084	199.809	170.073	150.424	184.575	190.517	146.26	206.728	151.463	154.597	237.383	141.399	142.201	146.26	123.066	109.277
SAR11_1142	BolA-like protein	166	166	140	159	133	130	146	106	93	105	112	124	132	174	96	105	86	103	119	79	88	64	79	92	444.812	444.812	481.871	554.114	541.145	494.632	684.947	562.674	610.949	567.445	592.899	634.689	607.084	675.341	605.901	468.342	586.07	568.306	625.124	366.946	458.682	437.761	450.235	515.908
SAR11_1143	Glutaredoxin	230	230	158	186	151	157	140	128	125	123	129	148	159	207	111	182	96	128	153	158	142	112	95	110	427.527	427.527	377.249	449.658	426.193	414.387	455.617	471.334	569.639	461.113	473.718	525.496	507.271	557.329	485.983	563.136	453.827	489.917	557.543	509.097	513.434	531.426	375.581	427.903
SAR11_1144	cyclopropane-fatty-acyl-phospholipid synthase	130	130	95	129	101	101	104	96	73	100	90	89	86	109	79	114	57	73	151	80	80	66	65	99	67.5634	67.5634	63.4201	87.195	79.7046	74.535	94.6319	98.8376	93.0133	104.818	92.4071	88.3547	76.7138	82.0541	96.707	98.6232	75.3401	78.121	153.85	72.0719	80.8758	87.559	71.8499	107.676
SAR11_1145	30S ribosomal protein S4	423	423	323	392	381	303	343	313	252	348	353	301	435	487	218	435	278	294	323	365	307	242	243	275	423.674	423.674	415.555	510.636	579.443	430.928	601.48	621.039	618.794	702.971	698.491	575.877	747.804	706.523	514.293	725.248	708.14	606.339	634.228	633.712	598.123	618.722	517.657	576.423
SAR11_1146	SpoU rRNA Methylase family	37	37	26	29	29	24	28	32	19	24	23	47	37	60	31	45	22	36	41	27	24	23	20	22	32.0762	32.0762	28.9528	32.6974	38.1745	29.5436	42.4987	54.9559	40.3821	41.9623	39.3917	77.8308	55.0542	75.3423	63.3003	64.9382	48.5051	64.263	69.6814	40.5745	40.4719	50.8977	36.8771	39.9136
SAR11_1147	2-isopropylmalate synthase	570	570	367	595	426	397	410	345	280	400	430	367	476	608	278	514	284	332	382	370	325	267	286	253	220.238	220.238	182.145	298.998	249.932	217.81	277.356	264.07	265.234	311.705	328.232	270.866	315.669	340.272	253.002	330.588	279.074	264.139	289.356	247.814	244.265	263.34	235.033	204.576
SAR11_1148	cysteinyl-tRNA synthetase	244	244	139	215	209	194	183	154	115	178	170	171	225	237	127	204	140	170	177	152	136	137	112	151	110.89	110.89	81.1433	127.079	144.226	125.192	145.61	138.646	128.131	163.151	152.632	148.447	175.506	156.012	135.947	154.326	161.813	159.085	157.698	119.744	120.227	158.932	108.259	143.614
SAR11_1149	NH(3)-dependent NAD+ synthetase NadE	725	725	552	574	525	540	500	486	373	464	529	442	611	663	367	569	364	451	397	478	390	295	335	385	653.223	653.223	638.848	672.619	718.251	690.856	788.731	867.446	823.922	843.156	941.616	760.706	944.869	865.252	778.846	853.378	834.08	836.713	701.237	746.55	683.516	678.475	641.967	725.94
SAR11_1150	2-dehydro-3-deoxy-phosphoheptonate aldolase	1702	1702	1151	1319	1197	1114	1148	1027	764	986	1161	1117	1342	1578	858	1242	756	985	1017	957	974	758	744	913	763.415	763.415	663.149	769.449	815.247	709.507	901.527	912.545	840.133	891.958	1028.79	957.03	1033.14	1025.21	906.464	927.317	862.394	909.733	894.279	744.081	849.807	867.878	709.771	857.015
SAR11_1151	glutamine-fructose-6-phosphate transaminase (isomerizing)	325	325	214	260	185	182	223	147	122	210	187	201	271	349	217	290	180	225	319	233	216	134	184	168	110.472	110.472	93.437	114.942	95.4851	87.844	132.712	98.9852	101.668	143.965	125.576	130.508	158.105	171.831	173.737	164.087	155.606	157.481	212.575	137.288	142.818	116.269	133.025	119.508
SAR11_1152	UDP-N-acetylglucosamine diphosphorylase	219	219	207	120	118	124	109	143	95	114	147	147	183	250	170	221	120	157	167	107	178	135	106	172	217.24	217.24	263.755	154.814	177.734	174.658	189.303	281.005	231.032	228.069	288.076	278.538	311.568	359.204	397.198	364.917	302.733	320.68	324.76	183.987	343.46	341.836	223.638	357.059
SAR11_1153	phosphoglycolate phosphatase	164	164	124	181	134	128	148	114	102	148	126	128	133	181	82	155	79	91	135	128	113	76	90	96	147.121	147.121	142.885	211.175	182.528	163.047	232.449	202.59	224.329	267.768	223.304	219.337	204.781	235.188	173.264	231.456	180.236	168.093	237.419	199.044	197.183	174.034	171.719	180.227
SAR11_1154	2-methylcitrate dehydratase 2	1523	1523	1103	1001	925	894	789	676	570	742	712	726	810	1042	616	883	570	677	742	833	719	560	659	738	627.221	627.221	583.487	536.153	578.438	522.792	568.897	551.506	575.506	616.299	579.29	571.122	572.549	621.576	597.536	605.324	597.006	574.098	599.068	594.667	575.984	588.705	577.233	636.054
SAR11_1155	hypothetical protein prpB	289	289	184	270	166	164	180	152	134	173	174	139	219	273	157	217	113	119	205	165	157	123	121	130	199.428	199.428	163.095	242.318	173.936	160.695	217.468	207.785	226.697	240.769	237.209	183.22	259.381	272.87	255.182	249.26	198.312	169.087	277.327	197.369	210.74	216.661	177.59	187.736
SAR11_1156	citrate (si)-synthase	1234	1234	940	870	816	841	787	604	550	662	680	689	824	980	574	827	547	680	657	722	628	466	565	634	678.958	678.958	664.34	622.559	681.729	657.044	758.12	658.336	741.898	734.602	739.148	724.133	778.147	781.015	743.878	757.424	765.417	770.394	708.67	688.608	672.121	654.489	661.181	730.018
SAR11_1157	probable methyltransferase	103	103	77	135	94	104	106	98	75	98	134	144	161	237	110	145	71	126	128	129	109	91	95	99	101.683	101.683	97.6423	173.333	140.908	145.786	183.212	191.656	181.521	195.122	261.344	271.548	272.801	338.896	255.781	238.279	178.26	256.13	247.727	220.755	209.315	229.32	199.471	204.533
SAR11_1158	ribonucleoside-diphosphate reductase beta chain	2130	2130	1770	1803	1573	1664	1535	1344	1101	1492	1590	1672	1976	2285	1435	2030	1325	1604	1630	1946	1679	1248	1479	1490	1300.23	1300.23	1387.87	1431.44	1458.02	1442.33	1640.54	1625.27	1647.72	1836.87	1917.49	1949.62	2070.31	2020.38	2063.27	2062.74	2057.03	2016.15	1950.66	2059.17	1993.67	1944.67	1920.24	1903.47
SAR11_1159	ribonucleoside-diphosphate reductase alpha chain	2011	2011	1584	1715	1476	1475	1541	1421	1132	1479	1503	1573	1853	2219	1319	1926	1175	1407	1650	1634	1521	1134	1214	1369	642.301	642.301	649.855	712.401	715.824	668.943	861.717	899.09	886.394	952.711	948.375	959.68	1015.8	1026.57	992.278	1023.97	954.437	925.331	1033.15	904.661	944.966	924.545	824.688	915.053
SAR11_1160	phosphomannomutase	205	205	193	239	183	167	183	132	89	165	159	126	173	237	131	194	114	141	233	151	115	101	117	132	87.2109	87.2109	105.465	132.236	118.212	100.88	136.303	111.243	92.8242	141.569	133.632	102.39	126.319	146.04	131.266	137.38	123.34	123.513	194.323	111.353	95.1646	109.68	105.864	117.519
SAR11_1161	possible sbcC	387	387	327	309	259	302	262	211	164	230	199	234	257	301	180	241	192	187	194	246	194	168	161	176	249.528	249.528	270.827	259.12	253.573	276.494	295.764	269.51	259.243	299.091	253.488	288.201	284.413	281.113	273.365	258.661	314.842	248.272	245.223	274.948	243.316	276.507	220.79	237.486
SAR11_1162	unknown	373	373	278	288	259	241	272	172	165	239	202	219	225	253	157	251	143	185	183	219	144	144	163	145	354.656	354.656	339.53	356.144	373.932	325.377	452.797	323.974	384.625	458.314	379.442	397.754	367.188	348.438	351.61	397.263	345.795	362.199	341.115	360.953	266.331	349.502	329.633	288.525
SAR11_1163	unknown	143	143	110	172	160	149	116	160	127	107	140	124	90	81	77	68	52	56	72	52	79	48	59	51	234.166	234.166	231.375	366.311	397.834	346.454	332.569	519.028	509.854	353.377	452.909	387.866	252.952	192.123	296.99	185.354	216.558	188.822	231.138	147.604	251.638	200.64	205.487	174.773
SAR11_1164	possible lipoprotein	757	757	582	643	555	630	518	569	427	415	432	514	300	237	225	230	131	170	165	172	181	145	125	196	830.8	830.8	820.463	917.795	924.885	981.776	995.329	1237.08	1148.9	918.577	936.655	1077.55	565.105	376.752	581.629	420.179	365.641	384.173	355.006	327.218	386.403	406.217	291.78	450.167
SAR11_1165	possible exonuclease	92	92	63	79	74	79	77	58	52	69	45	57	71	90	30	49	35	51	61	41	43	36	39	35	158.185	158.185	139.14	176.66	193.198	192.875	231.795	197.555	219.197	239.273	152.857	187.208	209.528	224.143	121.496	140.242	153.048	180.561	205.617	122.199	143.816	158.004	142.622	125.94
SAR11_1166	unknown	15	15	1	13	3	2	6	2	4	6	4	4	8	3	10	4	2	5	9	0	4	5	2	4	27.6332	27.6332	2.36633	31.1471	8.39182	5.23168	19.3521	7.29884	18.0657	22.2925	14.5578	14.0758	25.2952	8.00512	43.3913	12.2661	9.37031	18.9665	32.5038	0	14.3338	23.5125	7.83638	15.4212
SAR11_1167	unknown	359	359	244	332	272	301	311	287	204	345	314	322	338	429	252	354	216	250	270	266	250	178	205	199	304.822	304.822	266.12	366.627	350.684	362.902	462.326	482.744	424.655	590.797	526.716	522.252	492.579	527.613	503.982	500.336	466.433	437.088	449.436	391.509	412.908	385.799	370.212	353.608
SAR11_1168	unknown	4844	4844	3849	3959	3367	3614	2914	2782	2115	2565	2592	2693	2849	3427	2204	2611	1993	2468	2158	2847	2458	1862	2401	2372	8469.95	8469.95	8644.89	9003.18	8939.51	8972.96	8920.77	9636.44	9066.53	9045.46	8953.78	8994.66	8550.2	8679.54	9077.17	7599.58	8862.72	8885.84	7397.4	8629.22	8360.25	8310.84	8929.22	8679.77
SAR11_1169	possible multi-domain protein	102	102	54	162	83	65	95	69	51	87	66	87	87	104	66	94	63	47	114	78	48	42	43	77	70.1516	70.1516	47.7052	144.906	86.6781	63.4778	114.392	94.009	85.9927	120.677	89.676	114.295	102.698	103.604	106.916	107.615	110.195	66.5598	153.707	92.9907	64.2154	73.7353	62.9	110.827
SAR11_1170	unknown	20	20	9	11	6	3	12	10	7	3	4	5	7	12	8	12	2	11	16	4	7	10	6	4	66.5575	66.5575	38.472	47.6095	30.3188	14.1762	69.9172	65.925	57.1109	20.1352	26.2979	31.784	39.9827	57.8434	62.7075	66.4744	16.927	75.3766	104.385	23.0746	45.3133	84.9485	42.4681	27.8576
SAR11_1171	oxidoreductase	150	150	112	216	79	87	141	71	60	133	51	72	98	92	54	114	51	58	235	72	60	46	61	61	69.0831	69.0831	66.2573	129.38	55.2461	56.8946	113.694	64.7772	67.7464	123.538	46.403	63.341	77.4665	61.3726	58.5783	87.396	59.7357	55.0029	212.178	57.4805	53.7517	54.0788	59.7524	58.7932
SAR11_1172	OsmC-like protein	102	102	66	98	51	54	66	50	32	62	49	51	66	50	42	61	34	54	101	57	42	26	35	55	114.378	114.378	95.0648	142.923	86.8371	85.9816	129.575	111.069	87.9721	140.217	108.55	109.24	127.026	81.2113	110.931	113.861	96.9623	124.684	222.031	110.796	91.6117	74.4223	83.4744	129.069
SAR11_1173	betaine-homocysteine methyltransferase	379	379	231	267	197	201	210	172	122	186	162	154	203	251	159	233	133	148	233	194	151	111	161	147	220.899	220.899	172.943	202.395	174.347	166.35	214.294	198.594	174.329	218.643	186.537	171.454	203.076	211.902	218.281	226.057	197.147	177.621	266.233	196.004	171.196	165.146	199.584	179.304
SAR11_1174	phosphate regulatory protein	70	70	45	96	31	27	41	41	22	49	47	49	50	51	23	67	17	27	91	40	29	25	37	26	63.6255	63.6255	52.5388	113.485	42.7847	34.8472	65.2458	73.8244	49.0241	89.8247	84.3967	85.0747	78.0027	67.1443	49.2406	101.371	39.2975	50.5328	162.153	63.0232	51.2733	58.0045	71.5285	49.4565
SAR11_1175	phosphate transport regulon regulator PhoU	331	331	249	300	184	226	226	172	158	192	191	234	199	265	156	254	139	188	197	192	198	138	153	130	293.11	293.11	283.229	345.508	247.408	284.172	350.386	301.727	343.016	342.903	334.142	395.813	302.456	339.903	325.379	374.406	313.041	342.797	341.995	294.721	341.058	311.94	288.163	240.914
SAR11_1176	phosphate ABC transporter	164	164	124	134	93	101	101	107	84	99	95	104	93	126	90	161	72	107	93	95	96	81	100	96	132.179	132.179	128.373	140.462	113.814	115.588	142.52	170.838	165.979	160.924	151.265	160.112	128.65	147.094	170.853	215.998	147.582	177.574	146.944	132.724	150.505	166.645	171.421	161.922
SAR11_1177	ABC transporter	107	107	67	103	89	67	88	62	57	99	75	94	119	119	80	110	68	82	95	83	82	45	70	68	52.5646	52.5646	42.2785	65.8083	66.3886	46.7364	75.6882	60.337	68.6496	98.087	72.789	88.2082	100.338	84.6764	92.5682	89.9514	84.9574	82.9469	91.4922	70.6797	78.3581	56.4301	73.1395	69.9093
SAR11_1178	ABC transporter	150	150	87	163	95	93	149	86	93	148	103	108	162	156	92	145	85	95	168	95	103	69	90	70	66.2725	66.2725	49.3737	93.662	63.7323	58.3439	115.256	75.2702	100.735	131.877	89.9029	91.1459	122.847	99.8326	95.7397	106.639	95.5089	86.4256	145.513	72.7567	88.5196	77.8179	84.5725	64.7227
SAR11_1179	phosphate ABC transporter	846	846	672	829	611	652	590	494	421	542	534	510	639	710	450	651	445	501	513	569	469	336	462	460	514.908	514.908	525.367	656.217	564.669	563.479	628.705	595.62	628.196	665.311	642.089	592.926	667.524	625.926	645.11	659.547	688.814	627.875	612.107	600.314	555.255	522.02	598.061	585.914
SAR11_1180	phosphate regulon	55	55	32	55	39	29	37	45	17	34	21	18	37	40	38	43	26	26	68	39	24	20	23	25	32.6094	32.6094	24.3705	42.4108	35.1106	24.4145	38.4076	52.8536	24.7106	40.656	24.5976	20.3856	37.652	34.3515	53.0671	42.4379	39.2045	31.7417	79.0387	40.0822	27.6791	30.269	29.0036	31.0196
SAR11_1181	conserved hypothetical protein	886	886	703	803	581	699	596	479	410	510	486	599	614	805	464	627	385	561	607	573	510	391	498	431	567.723	567.723	578.62	669.194	565.292	635.991	668.629	608.025	644.081	659.082	615.225	733.164	675.271	747.144	700.299	668.769	627.403	740.189	762.505	636.451	635.673	639.541	678.698	577.959
SAR11_1182	Unknown	21	21	2	33	9	8	17	8	7	15	14	11	15	14	9	18	6	7	42	6	5	3	7	6	71.031	71.031	8.68948	145.17	46.2238	38.4229	100.673	53.6046	58.0472	102.326	93.5517	71.0711	87.0818	68.5903	71.7024	101.346	51.6135	48.7533	278.503	35.1793	32.8972	25.9023	50.3584	42.4714
SAR11_1183	hypothetical protein	41	41	33	84	41	52	72	56	33	57	44	37	47	64	36	78	28	27	69	48	32	39	36	31	67.6757	67.6757	69.9677	180.327	102.761	121.877	208.074	183.113	133.542	189.754	143.482	116.66	133.154	153.015	139.963	214.313	117.541	91.7676	223.28	137.34	102.745	164.324	126.385	107.085
SAR11_1184	Cytochrome c	343	343	280	293	278	258	245	179	178	190	193	205	234	275	194	257	173	147	184	235	190	124	180	144	494.899	494.899	518.938	549.825	609.062	528.583	618.906	511.633	629.646	552.895	550.142	565	579.489	574.726	659.306	617.251	634.822	436.734	520.465	587.757	533.257	456.702	552.382	434.812
SAR11_1185	Integral membrane protein DUF6	53	53	40	38	41	29	47	47	38	31	31	28	42	50	35	45	22	43	60	25	31	29	24	29	37.0691	37.0691	35.9362	34.5664	43.5426	28.8009	57.5533	65.1205	65.159	43.7286	42.8345	37.4082	50.4189	50.6539	57.659	52.3908	39.1329	61.9273	82.2696	30.3099	42.1754	51.7754	35.702	42.4474
SAR11_1186	conserved hypothetical protein	119	119	84	75	67	41	62	43	44	54	47	57	59	59	51	70	32	42	76	51	55	48	40	35	137.168	137.168	124.371	112.435	117.267	67.1058	125.122	98.1877	124.34	125.535	107.028	125.502	116.725	98.5062	138.464	134.31	93.8078	99.6854	171.74	101.902	123.319	141.233	98.0642	84.4288
SAR11_1187	glutamate dehydrogenase [NAD(P)] precursor	232	232	169	244	161	169	203	136	122	173	141	162	201	202	130	193	110	110	256	150	130	100	145	143	102.501	102.501	95.9099	140.206	108.009	106.023	157.027	119.032	132.147	154.154	123.071	136.719	152.421	129.27	135.284	141.94	123.6	100.072	221.734	114.879	111.724	112.78	136.256	132.219
SAR11_1188	unknown	71	71	54	107	37	75	66	47	41	67	50	52	74	99	39	113	39	41	99	58	62	40	44	41	89.873	89.873	87.8011	176.152	71.1159	134.804	146.269	117.856	127.236	171.046	125.036	125.732	160.772	181.515	116.278	238.098	125.551	106.864	245.673	127.264	152.659	129.247	118.459	108.61
SAR11_1189	unknown	110	110	67	121	68	77	87	60	41	82	78	63	66	108	54	99	54	55	89	90	53	49	59	59	231.593	231.593	181.193	331.323	217.388	230.194	320.692	250.246	211.627	348.188	324.431	253.364	238.497	329.353	267.787	346.955	289.141	238.436	367.345	328.46	217.055	263.34	264.198	259.957
SAR11_1190	sulfate permease family protein	215	215	114	253	141	190	224	147	159	219	195	168	256	281	172	303	142	186	309	178	195	108	144	151	82.6081	82.6081	56.2632	126.427	82.2617	103.659	150.684	111.888	149.774	169.705	148.018	123.301	168.823	156.386	155.659	193.791	138.757	147.155	232.752	118.553	145.74	105.925	117.677	121.417
SAR11_1191	possible HIT domain	37	37	10	50	6	16	32	19	9	25	8	8	23	12	5	33	11	12	68	7	16	10	9	5	56.5492	56.5492	19.6318	99.3868	13.9242	34.7229	85.627	57.5256	33.7226	77.0605	24.1552	23.3554	60.3337	26.5651	17.9994	83.9547	42.7564	37.7644	203.744	18.5452	47.567	39.0134	29.2558	15.9923
SAR11_1192	Domain of unknown function DUF81	112	112	66	128	74	71	93	85	69	91	113	119	132	179	112	148	70	103	133	128	107	70	59	78	90.6226	90.6226	68.5958	134.698	90.9168	81.5732	131.746	136.245	136.874	148.5	180.631	183.923	183.316	209.786	213.451	199.336	144.045	171.606	210.97	179.53	168.408	144.579	101.535	132.078
SAR11_1193	conserved hypothetical protein	480	480	396	483	331	430	351	316	225	300	300	351	405	463	247	407	235	281	303	361	276	216	288	248	299.207	299.207	317.074	391.572	313.294	380.601	383.066	390.212	343.849	377.154	369.442	417.936	433.304	418.04	362.652	422.31	372.548	360.673	370.275	390.073	334.657	343.695	381.828	323.519
SAR11_1194	DNA-directed RNA polymerase omega chain (RNAP omega subunit)	930	930	734	891	791	710	696	718	584	702	766	804	855	1115	602	942	516	646	606	760	685	493	552	514	1060.14	1060.14	1074.76	1320.97	1369.15	1149.24	1389.07	1621.39	1632.1	1613.93	1725.06	1750.68	1672.84	1841.03	1616.36	1787.46	1495.94	1516.31	1354.27	1501.76	1518.91	1434.55	1338.33	1226.2
SAR11_1195	probable membrane permease of unknown function	84	84	84	111	64	95	88	79	68	56	73	60	87	84	47	101	61	57	113	90	58	37	45	72	43.0064	43.0064	55.2418	73.9113	49.754	69.0634	78.881	80.1242	85.3526	57.824	73.8365	58.6782	76.4504	62.2929	56.6779	86.0758	79.4267	60.0904	113.418	79.8737	57.762	48.3553	49.0017	77.1441
SAR11_1196	3-hydroxyisobutyrate dehydrogenase	1303	1303	1063	993	870	910	636	624	546	592	607	580	728	836	599	754	503	667	689	743	685	521	617	691	930.262	930.262	974.83	922.028	943.136	922.514	794.976	882.528	955.669	852.411	856.139	790.971	892.071	864.516	1007.28	896.062	913.297	980.536	964.343	919.512	951.288	949.483	936.894	1032.42
SAR11_1197	Flavin Mononucleotide Binding Protein	170	170	116	169	149	142	111	114	84	129	129	115	129	150	99	146	81	121	149	128	120	79	100	118	175.379	175.379	153.717	226.751	233.404	208.012	200.488	232.979	212.453	268.402	262.914	226.62	228.415	224.143	240.562	250.719	212.519	257.034	301.347	228.9	240.808	208.039	219.419	254.758
SAR11_1198	bacterial transferase family protein	394	394	262	347	222	264	278	207	137	213	169	182	238	239	162	240	148	203	237	213	172	130	178	158	475.4	475.4	406.068	544.535	406.733	452.311	587.277	494.784	405.263	518.333	402.851	419.475	492.886	417.702	460.405	482.036	454.158	504.354	560.612	445.502	403.693	400.401	456.801	398.967
SAR11_1199	conserved hypothetical protein	109	109	78	71	71	47	41	47	44	41	46	50	65	63	54	55	17	46	47	41	48	35	22	34	121.566	121.566	111.742	102.986	120.237	74.4313	80.0584	103.841	120.308	92.2226	101.354	106.519	124.425	101.773	141.855	102.107	48.2191	105.638	102.763	79.2644	104.133	99.6423	52.186	79.3565
SAR11_1200	glycosyl transferase	78	78	67	84	65	83	65	68	41	66	70	38	85	88	44	87	49	53	100	51	53	36	51	41	47.0573	47.0573	51.9209	65.9092	59.5443	71.1019	68.6565	81.2689	60.6416	80.3051	83.4306	43.7913	88.0154	76.8991	62.5241	87.3691	75.1816	65.8393	118.273	53.3348	62.197	55.4401	65.4406	51.7646
SAR11_1201	putative tricarboxylic transport TctA	228	228	205	252	222	238	212	185	137	189	191	207	247	306	143	255	138	168	271	200	181	112	174	154	93.8979	93.8979	108.445	134.976	138.825	139.177	152.86	150.93	138.323	156.982	155.399	162.841	174.592	182.536	138.714	174.81	144.538	142.465	218.797	142.777	144.997	117.741	152.41	132.727
SAR11_1202	putative tricarboxylic transport tctB	36	36	29	59	53	41	33	50	49	34	53	41	48	71	39	51	34	46	45	34	34	23	15	49	47.3109	47.3109	48.9544	100.843	105.762	76.5092	75.9292	130.17	157.873	90.1166	137.604	102.923	108.27	135.152	120.722	111.567	113.637	124.478	115.937	77.4543	86.9158	77.1571	41.9271	134.763
SAR11_1203	putative tricarboxylic transport TctC	6548	6548	5392	4847	4299	4751	3364	2981	2278	2723	2811	3018	3302	3660	2440	3359	2257	3022	2744	3325	3188	2260	2864	2844	4131.61	4131.61	4370.14	3977.57	4118.82	4256.64	3716.23	3726.11	3523.86	3465.18	3504.02	3637.49	3575.98	3345.01	3626.3	3527.99	3621.81	3926.29	3394.27	3636.72	3912.82	3640.06	3843.52	3755.41
SAR11_1204	possible AbrB protein	110	110	71	101	65	66	72	43	60	77	59	53	70	110	54	74	54	63	86	52	42	35	30	39	62.0112	62.0112	51.4128	74.0513	55.6397	52.8314	71.0634	48.0208	82.9245	87.5457	65.7089	57.0723	67.7303	89.8206	71.7024	69.4409	77.4202	73.1299	95.0446	50.8146	46.0561	50.3656	35.9703	46.0107
SAR11_1206	heptosyltransferase family protein	75	75	62	74	63	37	44	42	39	54	24	49	61	46	33	55	28	38	75	36	37	27	28	34	49.7576	49.7576	52.8354	63.8504	63.4648	34.8555	51.1078	55.1989	63.4333	72.2535	31.4561	62.0963	69.4601	44.204	51.5673	60.7389	47.2432	51.9109	97.5463	41.4008	47.7486	45.7247	39.5094	47.2057
SAR11_1207	conserved hypothetical protein	8	8	5	10	3	6	5	8	7	4	12	7	6	5	7	9	4	6	15	4	5	7	0	6	12.6971	12.6971	10.1934	20.6419	7.22987	13.5219	13.8938	25.1529	27.2375	12.8039	37.6263	21.2219	16.3446	11.4945	26.1683	23.7774	16.1458	19.6085	46.6722	11.0048	15.4364	28.3597	0	19.9289
SAR11_1208	octopine-like transport system permease protein oocM	61	61	34	63	65	28	52	33	45	43	42	55	62	40	31	56	22	38	77	43	60	34	28	38	55.9379	55.9379	40.0488	75.1364	90.5073	36.459	83.4863	59.9478	101.168	79.5264	76.0887	96.3409	97.5832	53.1303	66.9577	85.4811	51.3076	71.7524	138.426	68.3521	107.026	79.5873	54.6108	72.925
SAR11_1209	ABC transporter	152	152	138	165	161	168	136	120	94	134	113	117	120	157	96	164	84	138	178	126	126	95	80	119	135.766	135.766	158.329	191.675	218.357	213.072	212.678	212.33	205.839	241.389	199.398	199.62	183.965	203.12	201.967	243.835	190.813	253.806	311.686	195.085	218.916	216.6	151.978	222.439
SAR11_1210	ABC transporter	9536	9536	7406	6587	5814	6419	4218	3945	3270	3534	3520	3863	3979	4863	3218	4322	2967	3805	3614	4471	4185	2969	4017	3951	6927.98	6927.98	6911.29	6223.89	6413.71	6621.84	5365.16	5677.67	5824.28	5178.14	5052.17	5360.89	4961.6	5117.41	5506.67	5226.74	5482.02	5692.09	5147.3	5630.57	5914.21	5506.04	6207.07	6007.09
SAR11_1211	Spermine/spermidine synthase	802	802	539	619	492	510	541	426	337	400	461	419	499	563	367	529	343	438	472	471	411	346	416	425	476.874	476.874	411.674	478.689	444.21	430.596	563.2	501.79	491.262	479.685	541.533	475.899	509.257	484.89	513.994	523.589	518.688	536.266	550.202	485.465	475.37	525.163	526.099	528.853
SAR11_1212	5'-methylthioadenosine nucleosidase/S-adenosylhomocysteinenucleosidase	87	87	38	76	65	40	67	47	71	46	61	54	50	80	46	58	25	42	63	42	43	39	25	54	102.575	102.575	57.5492	116.538	116.367	66.9656	138.303	109.775	205.226	109.382	142.084	121.615	101.181	136.621	127.744	113.829	74.9624	101.964	145.617	85.8376	98.6165	117.375	62.691	133.239
SAR11_1213	adenine phosphoribosyltransferase	108	108	73	95	76	66	70	75	64	60	48	73	72	96	53	73	59	73	71	58	59	45	46	44	126.611	126.611	109.927	144.845	135.286	109.865	143.675	174.177	183.942	141.861	111.169	163.471	144.872	163.013	146.347	142.454	175.906	176.216	163.176	117.864	134.542	134.663	114.696	107.948
SAR11_1214	tetratricopeptide repeat family protein	6	6	3	21	1	3	3	10	1	12	8	12	5	2	9	21	2	4	17	2	5	4	2	4	3.07188	3.07188	1.97292	13.9832	0.777406	2.18095	2.68912	10.1423	1.25518	12.3909	8.09168	11.7356	4.3937	1.48316	10.8532	17.8969	2.60415	4.21687	17.0629	1.77497	4.97948	5.2276	2.17785	4.28579
SAR11_1215	Sulfotransferase domain	51	51	32	50	33	34	32	37	27	28	24	35	39	29	31	36	28	21	42	25	27	21	14	40	37.4475	37.4475	30.1813	47.7481	36.7926	35.4488	41.1375	53.8192	48.6038	41.4646	34.8144	49.0899	49.1501	30.843	53.6138	44.0008	52.287	31.7503	60.4579	31.82	38.5635	39.3605	21.8638	61.4652
SAR11_1216	Fimbrial protein pilin precursor	155	155	96	169	114	90	103	85	71	72	84	90	74	110	59	98	47	66	148	71	93	57	59	61	168.32	168.32	133.909	238.685	187.977	138.777	195.83	182.855	189.024	157.69	180.21	186.689	137.925	173.023	150.911	177.148	129.803	147.579	315.078	133.651	196.448	158.004	136.27	138.628
SAR11_1217	Bacterial-like globin	203	203	145	171	143	152	165	145	91	163	141	129	157	238	108	188	114	141	132	160	102	87	120	101	312.572	312.572	286.785	342.44	334.337	332.329	444.809	442.288	343.518	506.184	428.912	379.416	414.916	530.807	391.688	481.856	446.418	447.043	398.455	427.053	305.502	341.949	392.988	325.456
SAR11_1218	probable sigma factor SigB regulation protein	70	70	53	95	80	66	70	66	66	101	88	85	114	147	69	102	59	62	97	76	66	41	61	60	61.7221	61.7221	60.028	108.943	107.109	82.6338	108.063	115.284	142.673	179.61	153.292	143.164	172.526	187.744	143.303	149.709	132.306	112.567	167.674	116.162	113.2	92.2817	114.398	110.716
SAR11_1219	Fimbrial protein pilin	269	269	223	327	239	212	254	202	169	250	235	252	317	324	204	288	191	190	263	233	215	162	185	188	219.377	219.377	233.603	346.833	295.958	245.496	362.667	326.342	337.893	411.192	378.618	392.564	443.715	382.727	391.86	390.964	396.145	319.057	420.48	329.383	341.065	337.242	320.889	320.858
SAR11_1220	unknown	72	72	25	49	31	42	36	46	21	33	33	36	43	27	21	41	19	18	35	37	37	36	25	29	195.469	195.469	87.1806	173.012	127.791	161.907	171.113	247.392	139.771	180.687	176.992	186.689	200.364	106.173	134.285	185.283	131.184	100.622	186.279	174.122	195.392	249.48	144.354	164.763
SAR11_1221	sarcosine dehydrogenase	369	369	264	471	257	238	339	170	163	292	225	203	338	331	174	330	184	181	435	218	187	154	175	151	93.4173	93.4173	85.8499	155.08	98.7935	85.5557	150.258	85.2576	101.168	149.091	112.533	98.1677	146.867	121.377	103.756	139.066	118.468	94.3532	215.895	95.6676	92.0881	99.52	94.2288	80.0009
SAR11_1222	cytochrome c'	259	259	170	212	201	205	171	151	141	168	138	199	172	251	124	211	120	131	167	180	158	107	141	117	361.074	361.074	304.425	384.385	425.488	405.809	417.377	417.02	481.915	472.36	380.076	529.934	411.559	506.847	407.175	489.65	425.463	376.05	456.42	434.988	428.464	380.776	418.081	341.35
SAR11_1223	Cytochrome b561 family	35	35	22	15	9	19	13	28	10	14	13	6	30	13	25	18	7	17	21	14	8	8	10	27	39.8977	39.8977	32.2135	22.2385	15.5782	30.7542	25.9453	63.2297	27.9469	32.1866	29.2764	13.0648	58.696	21.4649	67.1247	34.1553	20.2937	39.903	46.93	27.664	17.7391	23.2787	24.2451	64.4111
SAR11_1225	conserved hypothetical protein	138	138	97	137	73	94	84	71	53	83	69	68	85	92	57	116	57	64	112	105	70	41	51	55	121.163	121.163	109.395	156.439	97.3213	117.19	129.124	123.49	114.083	146.972	119.684	114.044	128.09	117	117.877	169.533	127.277	115.704	192.779	159.804	119.55	91.889	95.237	101.058
SAR11_1226	methyltransferase	24	24	18	16	11	12	16	22	11	15	14	13	8	13	7	9	13	7	19	12	10	8	3	15	26.0625	26.0625	25.108	22.5974	18.1381	18.5036	30.4201	47.3272	29.2854	32.8521	30.035	26.9662	14.9108	20.4482	17.9046	16.2687	35.9031	15.6524	40.4492	22.5888	21.1235	22.176	6.92901	34.0889
SAR11_1227	ADP-ribosylglycohydrolase	91	91	63	99	69	54	77	53	36	52	53	62	60	79	47	99	57	51	117	48	49	46	57	41	59.0436	59.0436	52.5058	83.5412	67.979	49.7504	87.4698	68.1225	57.2649	68.0458	67.9364	76.8413	66.8174	74.2445	71.8277	106.923	94.0567	68.1363	148.823	53.9859	61.8427	76.1865	78.6595	55.6714
SAR11_1228	DNA-damage inducible protein F	39	39	21	46	20	25	21	30	22	32	30	23	26	23	23	35	12	33	42	23	17	13	11	24	18.2882	18.2882	12.6491	28.0542	14.2407	16.6463	17.241	27.8683	25.292	30.2637	27.7921	20.6018	20.926	15.6221	25.4037	27.32	14.311	31.8637	38.6106	18.6957	15.5066	15.561	10.9709	23.5523
SAR11_1229	hydroxyacylglutathione hydrolase	91	91	56	137	61	57	99	54	53	85	54	65	71	106	56	97	46	69	106	49	54	65	35	49	55.5499	55.5499	43.9102	108.767	56.5413	49.4069	105.807	65.3008	79.318	104.647	65.1224	75.7926	74.3888	93.7246	80.5179	98.5643	71.4139	86.7297	126.853	51.8496	64.1204	101.285	45.4417	62.5972
SAR11_1230	unknown	17	17	7	9	18	3	3	7	7	4	11	8	9	2	9	6	2	11	14	4	2	9	3	7	24.7013	24.7013	13.0648	17.0077	39.7134	6.1896	7.63181	20.1489	24.9358	11.7219	31.5761	22.204	22.445	4.20926	30.8017	14.512	7.39066	32.9109	39.8795	10.0748	5.65277	33.3812	9.27121	21.2856
SAR11_1231	Thioredoxin	97	97	112	105	76	89	69	82	38	76	65	64	70	94	57	75	60	56	61	72	60	38	66	69	162.714	162.714	241.327	229.075	193.58	211.99	202.646	272.49	156.276	257.119	215.408	205.071	201.539	228.395	225.212	209.421	255.969	193.428	200.602	209.36	195.779	162.714	235.474	242.225
SAR11_1232	conserved hypothetical protein	26	26	16	28	13	14	13	16	14	17	17	15	18	22	9	34	9	15	35	9	13	9	13	12	18.0018	18.0018	14.2298	25.2136	13.6672	13.7639	15.7587	21.9455	23.7643	23.7388	23.2534	19.8383	21.3906	22.0633	14.6773	39.1857	15.8478	21.3851	47.5074	10.8017	17.5084	15.9065	19.1439	17.3876
SAR11_1233	Domain of unknown function (DUF931)	8	8	9	11	19	6	7	5	7	9	10	13	9	9	9	10	6	10	12	10	6	17	7	8	17.9416	17.9416	25.9268	32.0847	64.7021	19.107	27.4856	22.2139	38.4878	40.708	44.3063	55.6911	34.6434	29.2361	47.5418	37.3316	34.222	46.1793	52.7598	38.8757	26.1748	97.3214	33.3898	37.5472
SAR11_1235	AzlC protein	142	142	119	104	103	85	73	65	41	51	61	70	68	64	46	74	41	63	81	43	58	44	31	57	125.745	125.745	135.358	119.776	138.495	106.879	113.178	114.025	89.0104	91.0835	106.715	118.406	103.352	82.0897	95.9451	109.079	92.3357	114.874	140.617	66.0053	99.906	99.459	58.3861	105.632
SAR11_1236	iron(III) ABC transporter	120	120	71	79	99	64	66	46	55	56	64	55	69	88	49	67	43	76	97	37	63	32	40	58	70.1399	70.1399	53.3061	60.0544	87.8645	53.1172	67.5404	53.2629	78.8135	66.0144	73.9024	61.4071	69.2214	74.5028	67.4594	65.1876	63.9198	91.4691	111.149	37.4881	71.6284	47.7444	49.7266	70.9461
SAR11_1237	iron(III) ABC transporter	74	74	41	89	33	35	55	34	23	62	41	20	32	52	26	74	8	27	108	21	19	26	29	15	28.3271	28.3271	20.1599	44.3092	19.1813	19.0243	36.8611	25.7829	21.585	47.8661	31.0062	14.6242	21.0246	28.8323	23.4426	47.1528	7.78831	21.2819	81.0485	13.9347	14.1476	25.4058	23.6109	12.0165
SAR11_1238	probable iron-uptake ABC transport system periplasmic iron-binding protein	594	594	413	273	220	274	226	240	191	178	237	207	255	284	170	225	141	205	266	225	214	150	165	206	360.468	360.468	321.932	215.465	202.72	236.103	240.118	288.519	284.163	217.854	284.134	239.951	265.599	249.634	242.992	227.284	217.612	256.159	316.456	236.684	252.612	232.359	212.965	261.616
SAR11_1239	unknown	85	85	80	51	48	76	63	51	30	48	54	39	55	69	32	54	40	25	73	53	44	29	31	20	178.958	178.958	216.35	139.649	153.45	227.205	232.225	212.709	154.849	203.817	224.606	156.844	198.748	210.42	158.688	189.248	214.178	108.38	301.305	193.427	180.196	155.855	138.816	88.121
SAR11_1240	isocitrate lyase	94	94	62	139	52	47	89	58	38	77	54	40	78	80	42	82	26	50	126	42	49	45	40	46	45.635	45.635	38.6631	87.7644	38.3325	32.3995	75.6477	55.7803	45.228	75.3923	51.7915	37.0938	64.9937	56.2556	48.0266	66.2658	32.1016	49.9823	119.92	35.3449	46.2729	55.7662	41.3023	46.7352
SAR11_1241	unknown	13	13	17	16	14	5	13	7	7	8	9	0	9	9	0	3	9	5	5	12	3	0	9	4	49.6716	49.6716	83.4351	79.5095	81.2245	27.1272	86.9649	52.9841	65.5718	61.6484	67.9364	0	59.0221	49.8096	0	19.0806	87.4562	39.3379	37.453	79.4792	22.297	0	73.1395	31.9847
SAR11_1242	probable transcription regulator	181	181	112	187	112	116	129	97	109	116	105	125	173	148	97	147	76	91	171	125	100	91	86	97	78.1285	78.1285	62.0989	104.98	73.4079	71.0984	97.4892	82.9441	115.348	100.985	89.5396	103.065	128.169	92.5334	98.62	105.622	83.431	80.8815	144.703	93.5294	83.9637	100.268	78.954	87.6232
SAR11_1243	probable transcriptional regulator	187	187	126	174	125	130	131	111	89	126	138	153	160	165	100	162	102	137	147	130	111	76	109	99	129.91	129.91	112.437	157.212	131.858	128.238	159.334	152.759	151.582	176.539	189.398	203.032	190.778	166.032	163.631	187.337	180.213	195.975	200.203	156.55	149.998	134.774	161.055	143.931
SAR11_1244	zinc-binding alcohol dehydrogenase	534	534	390	447	364	361	364	276	225	321	327	272	325	441	225	357	241	294	373	338	314	231	243	286	329.878	329.878	309.465	359.132	341.435	316.658	393.686	337.757	340.76	399.93	399.075	320.961	344.59	394.6	327.384	367.102	378.628	373.97	451.723	361.94	377.314	364.261	319.274	369.739
SAR11_1245	GTP cyclohydrolase I	482	482	386	462	404	408	359	328	252	348	329	322	389	466	276	402	257	272	340	343	273	230	268	256	489.903	489.903	503.947	610.715	623.502	588.835	638.841	660.419	627.939	713.36	660.623	625.159	678.608	686.048	660.745	680.134	664.322	569.257	677.474	604.316	539.742	596.732	579.351	544.527
SAR11_1246	phosphoribosyl-AMP cyclohydrolase	297	297	225	229	224	228	187	173	170	162	188	189	191	231	136	218	129	159	166	171	182	131	144	143	375.948	375.948	365.838	376.999	430.54	409.805	414.428	433.811	527.563	413.574	470.136	456.988	414.965	423.535	405.483	459.339	415.283	414.424	411.937	375.21	448.129	423.283	387.684	378.812
SAR11_1247	hypothetical protein	54	54	27	78	51	50	59	31	24	52	65	41	70	73	32	65	47	47	65	58	36	29	32	27	89.1338	89.1338	57.2463	167.447	127.824	117.19	170.505	101.366	97.1212	173.109	211.961	129.272	198.314	174.533	124.412	178.594	197.301	159.744	210.336	165.953	115.588	122.19	112.342	93.2673
SAR11_1248	Winged helix DNA-binding	225	225	167	158	175	139	127	137	127	147	125	138	133	158	112	125	56	117	90	78	87	77	92	119	143.284	143.284	136.605	130.859	169.218	125.69	141.597	172.829	198.277	188.798	157.26	167.867	145.369	145.739	167.994	132.504	90.6953	153.418	112.359	86.1025	107.769	125.168	124.608	158.591
SAR11_1249	unknown	62	62	46	73	53	26	58	52	31	50	53	27	56	89	23	59	46	43	55	41	30	29	29	28	175.238	175.238	167.005	268.344	227.46	104.347	287.012	291.154	214.809	285.018	295.942	145.771	271.663	364.361	153.118	277.584	330.656	250.254	304.754	200.876	164.937	209.229	174.333	165.619
SAR11_1250	probable electron transfer flavoprotein-ubiquinone oxidoreductase	450	450	322	477	348	344	349	255	239	278	242	268	356	381	228	340	201	246	375	297	274	192	207	226	173.547	173.547	159.513	239.253	203.788	188.38	235.649	194.818	225.973	216.23	184.381	197.429	235.647	212.831	207.111	218.268	197.144	195.352	283.522	198.55	205.549	189.014	169.793	182.402
SAR11_1251	electron transfer flavoprotein alpha-subunit	383	383	288	432	330	307	269	217	229	220	234	222	268	350	191	326	159	188	299	226	187	157	203	159	248.502	248.502	240.026	364.543	325.117	282.84	305.576	278.917	364.268	287.886	299.945	275.142	298.451	328.931	291.895	352.091	262.369	251.169	380.324	254.184	236.012	260.028	280.138	215.896
SAR11_1252	electron transfer flavoprotein beta-chain	401	401	263	327	257	261	290	226	198	250	237	243	282	330	170	309	155	176	244	254	208	167	155	151	330.951	330.951	278.811	350.995	322.067	305.865	419.037	369.496	400.625	416.127	386.422	383.086	399.461	394.492	330.468	424.505	325.337	299.094	394.784	363.379	333.92	351.823	272.079	260.803
SAR11_1253	dimethylglycine dehydrogenase	864	864	698	936	651	660	679	497	416	537	476	414	596	649	381	584	325	404	642	564	447	267	379	365	219.812	219.812	228.102	309.705	251.485	238.425	302.443	250.482	259.469	275.536	239.243	201.192	260.25	239.16	228.31	247.319	210.283	211.639	320.202	248.728	221.211	173.396	205.079	194.333
SAR11_1254	unknown	181	181	135	174	140	142	122	109	99	135	107	120	131	148	90	156	82	82	134	93	89	82	70	86	233.409	233.409	223.618	291.825	274.133	260.015	275.445	278.451	312.988	351.107	272.595	295.591	289.946	276.443	273.365	334.865	268.928	217.736	338.762	207.888	223.249	269.924	191.991	232.089
SAR11_1255	Putative NADPH-quinone reductase	349	349	262	236	210	215	236	206	161	161	196	188	206	261	150	263	159	196	197	239	202	130	158	161	378.992	378.992	365.461	333.312	346.273	331.524	448.697	443.155	428.632	352.612	420.49	389.973	383.954	410.536	383.671	475.408	439.122	438.266	419.394	449.894	426.695	360.361	364.928	365.888
SAR11_1256	unknown	14	14	3	16	0	4	8	2	0	6	0	0	4	0	0	5	1	0	24	2	2	1	1	2	43.7666	43.7666	12.0468	65.0532	0	17.756	43.7865	12.3859	0	37.8297	0	0	21.4626	0	0	26.019	7.95056	0	147.088	10.8381	12.162	7.98001	6.64905	13.0846
SAR11_1257	conserved hypothetical protein	27	27	28	38	44	42	30	30	16	34	35	46	31	53	20	42	26	14	31	22	34	27	24	23	39.5097	39.5097	52.6299	72.3198	97.7656	87.2689	76.8594	86.9649	57.4002	100.343	101.182	128.579	77.8589	112.337	68.9338	102.305	96.76	42.1837	88.9309	55.8046	96.7786	100.854	74.6957	70.4343
SAR11_1258	conserved hypothetical membrane protein	51	51	26	72	21	45	36	21	27	36	34	33	46	41	26	53	34	19	39	30	10	19	17	16	75.1624	75.1624	49.2197	138.006	46.9942	94.1703	92.89	61.3102	97.5548	107.004	98.993	92.9001	116.358	87.5226	90.254	130.021	127.436	57.6582	112.68	76.6407	28.6676	71.4781	53.2874	49.3478
SAR11_1259	unknown CoA binding protein	38	38	37	45	46	45	46	27	25	36	23	30	50	54	38	27	16	26	46	23	40	31	24	16	53.7019	53.7019	67.1649	82.7089	98.7092	90.3003	113.815	75.588	86.6164	102.607	64.2138	80.9839	121.278	110.536	126.489	63.5149	57.5054	75.6582	127.443	56.3432	109.958	111.829	72.1376	47.3198
SAR11_1260	enoyl-CoA hydratase	295	295	179	249	227	211	164	168	129	156	148	160	150	209	108	176	109	131	192	160	130	112	122	133	232.316	232.316	181.07	255.03	271.442	235.945	226.119	262.09	249.058	247.77	230.258	240.685	202.748	238.402	200.329	230.715	218.307	212.425	296.422	218.416	199.141	225.146	204.344	219.193
SAR11_1261	Cytidylyltransferase	329	329	261	245	236	234	179	154	137	124	128	141	128	178	145	162	86	105	136	150	153	120	132	147	543.056	543.056	553.381	525.955	591.5	548.448	517.294	503.561	554.4	412.798	417.401	444.569	362.632	425.573	563.74	445.112	361.019	356.874	440.087	429.188	491.248	505.614	463.412	507.788
SAR11_1262	Adenylylsulfate kinase	71	71	52	75	38	38	44	28	17	42	27	37	45	42	18	35	30	34	52	32	31	12	39	26	107.715	107.715	101.335	147.984	87.5382	81.8605	116.871	84.1513	63.2299	128.51	80.9242	107.224	117.176	92.2943	64.3213	88.3881	115.751	106.212	154.659	84.1545	91.4834	46.4718	125.843	82.5486
SAR11_1263	probable dioxygenase alpha chain	352	352	260	238	234	203	178	117	103	128	116	111	115	150	98	164	90	91	146	126	113	100	101	109	182.481	182.481	173.135	160.467	184.198	149.432	161.559	120.156	130.908	133.83	118.803	109.918	102.325	112.635	119.664	141.522	118.659	97.139	148.381	113.228	113.95	132.332	111.363	118.255
SAR11_1264	methylenetetrahydrofolate reductase	556	556	427	490	470	480	342	278	226	233	259	278	275	311	180	282	169	214	263	295	240	164	235	211	472.093	472.093	465.71	541.106	605.96	578.715	508.41	467.606	470.452	399.002	434.457	450.888	400.767	382.489	359.987	398.573	364.941	374.148	437.784	434.192	396.391	355.455	424.39	374.931
SAR11_1265	putative aminomethyltransferase protein	1728	1728	1468	1668	1373	1588	1102	1008	807	789	861	853	848	999	683	949	509	687	799	855	763	524	745	706	787.053	787.053	858.858	988.076	949.566	1027.03	878.776	909.503	901.131	724.777	774.744	742.132	662.923	659.07	732.729	719.503	589.605	644.309	713.442	675.047	675.998	609.229	721.708	672.949
SAR11_1266	Membrane protein of unknown function (DUF1430)	397	397	317	442	333	353	355	241	208	244	283	278	308	459	192	304	211	236	261	382	269	194	215	200	450.068	450.068	461.617	651.694	573.226	568.241	704.615	541.237	578.102	557.884	633.824	602.01	599.301	753.713	512.685	573.676	608.349	550.904	580.068	750.686	593.199	561.407	518.406	474.498
SAR11_1267	unknown	4	4	2	3	0	0	1	1	0	4	2	4	4	3	0	2	0	1	6	2	1	2	4	4	14.4792	14.4792	9.29927	14.1234	0	0	6.33753	7.17079	0	29.2019	14.3024	27.6577	24.8514	15.7294	0	12.0509	0	7.45351	42.5781	12.5494	7.04116	18.48	30.7956	30.3013
SAR11_1268	unknown	64	64	23	69	40	36	42	50	31	39	34	32	45	50	26	59	34	36	62	21	36	19	27	24	64.7304	64.7304	29.8807	90.7636	61.4303	51.7013	74.3727	100.18	76.8678	79.5536	67.9364	61.823	78.1175	73.2494	61.939	99.3314	87.4562	74.9735	122.934	36.8176	70.8258	49.0536	58.0814	50.7992
SAR11_1269	conserved hypothetical protein	103	103	93	143	99	79	102	94	53	83	77	81	94	98	53	98	49	61	102	73	73	64	57	78	38.5695	38.5695	44.7327	69.6429	56.2907	42.0054	66.8718	69.7297	48.6561	62.6833	56.963	57.938	60.4146	53.1544	46.7461	61.0856	46.6645	47.0342	74.8787	47.3846	53.1729	61.1753	45.3969	61.1249
SAR11_1270	dipeptidase	183	183	142	185	144	129	145	123	79	110	111	98	96	147	60	128	77	95	171	91	89	85	86	89	116.537	116.537	116.155	153.221	139.242	116.647	161.666	155.168	123.337	141.278	139.647	119.21	104.928	135.593	89.9969	135.684	124.706	124.57	213.482	100.453	110.246	138.172	116.481	118.61
SAR11_1271	phosphoribosylaminoimidazole carboxylase catalytic chain	181	181	152	151	125	151	124	91	47	99	104	115	126	146	74	115	79	89	112	101	75	75	88	85	227.716	227.716	245.637	247.073	238.792	269.751	273.132	226.798	144.966	251.198	258.49	276.366	272.077	266.056	219.285	240.834	252.77	230.559	276.238	220.264	183.543	240.86	235.474	223.795
SAR11_1272	phosphoribosylaminoimidazole carboxylase ATPase chain (air carboxylase)	100	100	56	86	68	51	61	59	46	51	58	54	70	79	43	91	39	52	123	47	40	38	39	66	59.1198	59.1198	42.5262	66.125	61.043	42.8129	63.1392	69.0984	66.6723	60.8093	67.7417	60.9816	71.0294	67.6497	59.8776	89.5531	58.6382	63.3014	142.557	48.1658	45.9996	57.3463	49.0391	81.6571
SAR11_1273	acetyltransferase	179	179	117	153	128	119	89	106	95	118	123	104	141	175	86	142	87	97	144	121	89	72	89	76	236.748	236.748	198.772	263.184	257.062	223.487	206.091	277.73	308.043	314.762	321.391	262.748	320.081	335.257	267.914	312.628	292.642	264.169	373.377	277.413	228.973	243.083	250.362	210.361
SAR11_1274	cold shock DNA-binding domain protein	1055	1055	865	1955	1420	1525	2188	1547	1154	2214	2347	1838	3165	5118	1280	3209	2123	1439	2454	3114	1529	1447	1609	1099	3154.73	3154.73	3322.47	7603.09	6447.51	6475.16	11454.9	9163.95	8459.98	13352.2	13864.9	10498.5	16243.9	22167.4	9015.34	15973	16145.2	8860.27	14385.8	16141.2	8893.6	11045	10233.2	6877.4
SAR11_1275	alpha/beta hydrolase fold	120	120	65	108	58	91	87	72	61	63	59	73	82	69	36	70	35	46	93	69	51	46	40	50	101.059	101.059	70.3139	118.291	74.1677	108.819	128.277	120.118	125.944	107.004	98.1611	117.432	118.526	84.1681	71.4098	98.1288	74.9624	79.7677	153.542	100.728	83.5456	98.887	71.6469	88.121
SAR11_1276	unknown	116	116	89	118	94	76	79	53	55	52	53	56	61	64	41	73	45	39	62	67	59	29	50	41	257.356	257.356	253.63	340.48	316.663	239.42	306.859	232.935	299.152	232.673	232.299	237.321	232.28	205.666	214.251	269.59	253.905	178.163	269.661	257.667	254.618	164.234	235.934	190.36
SAR11_1277	Aspartate racemase	89	89	58	77	59	62	58	50	38	51	58	52	51	63	41	61	32	45	71	50	42	25	42	48	73.7479	73.7479	61.7337	82.982	74.2344	72.9494	84.144	82.0753	77.1964	85.2307	94.9472	82.3065	72.5332	75.6146	80.0213	84.1386	67.4361	76.7801	115.337	71.8186	67.697	52.8796	74.0207	83.2372
SAR11_1278	unknown	21	21	16	17	16	16	7	7	7	15	14	11	12	19	4	20	4	18	19	6	11	11	8	8	29.4755	29.4755	28.8467	31.033	34.1001	31.8884	17.2019	19.4636	24.0876	42.4619	38.8208	29.4921	28.9088	38.6279	13.224	46.728	14.2786	52.0224	52.2813	14.5982	30.0327	39.4115	23.8823	23.4989
SAR11_1279	unknown membrane protein	110	110	64	103	56	51	75	61	47	63	32	43	64	48	41	77	36	53	61	43	28	39	51	30	218.232	218.232	163.095	265.764	168.697	143.67	260.509	239.739	228.601	252.077	125.421	162.954	217.928	137.934	191.589	254.286	181.64	216.51	237.25	147.877	108.055	197.505	215.199	124.556
SAR11_1280	conserved hypothetical protein	67	67	44	85	47	46	50	48	33	39	42	38	49	47	34	54	24	35	88	35	32	31	30	32	48.676	48.676	41.0609	80.3144	51.848	47.4536	63.5984	69.0819	58.7771	57.1441	60.2816	52.7346	61.1003	49.4589	58.1811	65.304	44.344	52.3583	125.336	44.0774	45.2221	57.4898	46.356	48.6527
SAR11_1281	Sarcosine oxidase	16	16	6	9	6	2	1	13	5	7	7	5	4	5	5	4	5	10	9	7	5	5	5	11	16.8431	16.8431	8.11314	12.3219	9.59065	2.98953	1.84306	27.11	12.9041	14.8617	14.5578	10.0541	7.22719	7.62392	12.3975	7.0092	13.3862	21.676	18.5736	12.7734	10.2384	13.4357	11.1948	24.2333
SAR11_1282	sarcosine oxidase alpha chain	419	419	295	441	275	283	356	237	186	271	227	219	287	326	188	346	184	195	326	214	199	162	177	196	86.5381	86.5381	78.2619	118.458	86.2422	82.9947	128.73	96.9671	94.1803	112.883	92.6219	86.399	101.738	97.5251	91.4563	118.953	96.6483	82.9286	131.996	76.6151	79.9479	85.4077	77.7519	84.7161
SAR11_1283	sarcosine oxidase delta chain	19	19	5	26	13	6	18	12	12	13	8	9	15	14	7	23	6	3	23	11	7	10	14	8	44.0476	44.0476	14.8893	78.3928	45.7621	19.7511	73.0596	55.1103	68.2031	60.7825	36.6398	39.855	59.6852	47.0113	38.2234	88.757	35.3755	14.3208	104.532	44.2047	31.5666	59.1776	69.0306	38.8128
SAR11_1284	sarcosine oxidase beta subunit	459	459	281	413	267	291	304	225	155	269	194	209	253	285	200	280	170	151	301	221	194	133	219	157	226.025	226.025	177.74	264.502	199.641	203.474	262.092	219.488	187.124	267.155	188.73	196.591	213.832	203.28	231.973	229.514	212.901	153.108	290.578	188.645	185.826	167.18	229.368	161.794
SAR11_1285	formate-tetrahydrofolate ligase	449	449	328	415	265	303	258	216	209	241	217	207	244	317	165	270	147	199	285	245	231	138	200	203	164.842	164.842	154.679	198.155	147.728	157.956	165.836	157.094	188.115	178.446	157.39	145.166	153.751	168.573	142.682	165.003	137.253	150.436	205.125	155.918	164.966	129.327	156.17	155.968
SAR11_1286	possible Glutamine amidotransferase	284	284	188	265	183	195	191	142	143	162	177	158	215	225	143	230	99	138	232	165	167	99	128	149	221.959	221.959	188.733	269.361	217.17	216.401	261.351	219.85	273.996	255.35	273.289	235.876	288.403	254.708	263.241	299.219	196.776	222.081	355.463	223.535	253.882	197.505	212.77	243.701
[truncated: 131 more rows]
[truncated: 104 more columns]
