# Supplementary material for: Comparative transcriptomes reveal differential effects on host metabolism reprogramming in two different pelagiphage-SAR11 infection systems
Source: ISME Commun. 2025 Dec 8;5(1):ycaf233. doi: 10.1093/ismeco/ycaf233 (PMC12753301; doi:10.1093/ismeco/ycaf233)
Supplement: Table_S5_Abbreviation_ycaf233 [file table_s5_abbreviation_ycaf233.xlsx]

## Sheet: Table S5
Table S5. The list of abbreviations of host DEGs.
Gene id	Function	Abbreviation
SAR11_0012	fumC; Fumarate hydratase class II (Fumarase C)	fumC
SAR11_0014	uvrD; DNA helicase II	uvrD
SAR11_0016	ligA; DNA ligase	ligA
SAR11_0032	ftsZ; cell division protein FtsZ	ftsZ
SAR11_0037	rpoD; RNA polymerase sigma factor	rpoD
SAR11_0038	dnaG; DNA primase	dnaG
SAR11_0040	carA; Carbamoyl-phosphate synthase small chain	carA
SAR11_0041	carB; Carbamoyl-phosphate synthase large chain	carB
SAR11_0049	amt; ammonium transporter, Amt family	amt
SAR11_0055	rsbV; anti-sigma B factor antagonist	rsbV
SAR11_0057	rsbW; serine/threonine-protein kinase RsbW	rsbW
SAR11_0064	rsbU_P; phosphoserine phosphatase RsbU/P	rsbU_P
SAR11_0081	uvrB; excinuclease ABC subunit B	uvrB
SAR11_0083	folB; dihydroneopterin aldolase	folB
SAR11_0084	uvrC; excinuclease ABC chain C	uvrC
SAR11_0098	fbcH; ubiquinol-cytochrome-c reductase	fbcH
SAR11_0099	fbcH; ubiquinol-cytochrome c reductase cytochrome b/c1 subunit	fbcH
SAR11_0100	petA; cytochrome b6-f complex iron-sulfur subunit	petA
SAR11_0102	hemF; Coproporphyrinogen III oxidase	hemF
SAR11_0103	greA; Transcription elongation factor	greA
SAR11_0104	pcnB; Poly(A) Polymerase (PAP)	pcnB
SAR11_0109	babIM; site-specific DNA methyltransferase	babIM
SAR11_0116	atpB; H+-transporting two-sector ATPase (subunit A)	atpB
SAR11_0117	atpE; H+-transporting two-sector ATPase (subunit C)	atpE
SAR11_0118	atpF; H+-transporting two-sector ATPase (subunit b)	atpF
SAR11_0119	atpF; H+-transporting two-sector ATPase (subunit b)	atpF
SAR11_0126	rnhA; Ribonuclease H (RNase H)	rnhA
SAR11_0130	coxC; cytochrome-c oxidase	coxC
SAR11_0131	ctaG; Cytochrome c oxidase assembly protein CtaG/Cox11	ctaG
SAR11_0133	ctaB; cytochrome c oxidase assembly factor	ctaB
SAR11_0134	cox1; cytochrome-c oxidase	coxA
SAR11_0135	coxB; probable cytochrome c oxidase polypeptide II (Cytochrome aa3 subunit 2)	coxB
SAR11_0155	pgi; probable glucose-6-phosphate isomerase	pgi
SAR11_0191	TC.HAE1; hydrophobic/amphiphilic exporter-1 (mainly G- bacteria), HAE1 family	TC.HAE1
SAR11_0193	gpmA; 2,3-bisphosphoglycerate-dependent phosphoglycerate mutase	gpmA
SAR11_0197	ahcY; Adenosylhomocysteinase	ahcY
SAR11_0204	speC; Lysine/ornithine decarboxylase	speC
SAR11_0206	speB1; arginase	speB
SAR11_0207	yhhQ; Uncharacterized ACR	yhhQ
SAR11_0217	metX; Homoserine O-acetyltransferase	metX
SAR11_0223	proB; Glutamate 5-kinase	proB
SAR11_0224	proA; Gamma-glutamyl phosphate reductase	proA
SAR11_0229	atpC; ATP synthase epsilon chain (ATP synthase F1 sector epsilon subunit)	atpC
SAR11_0230	atpD; F1-ATP Synthase Beta Chain	atpD
SAR11_0231	atpG; H+-transporting two-sector ATPase (F0F1-type ATP synthase) gamma chain	atpG
SAR11_0232	atpA; H+-transporting two-sector ATPase (F0F1-type ATP synthase) alpha chain	atpA
SAR11_0233	atpH; H+-transporting two-sector ATPase (F0F1-type ATP synthase) delta chain	atpH
SAR11_0234	priA; probable primosomal protein N	priA
SAR11_0235	pdhD; Dihydrolipoyl dehydrogenase	pdhD
SAR11_0236	sucB; 2-oxoglutarate dehydrogenase complex E2 component	sucB
SAR11_0237	sucA; 2-oxoglutarate dehydrogenase E1 component	sucA
SAR11_0238	sucD; Succinyl-CoA synthetase alpha chain (SCS-alpha)	sucD
SAR11_0239	sucC; Succinyl-CoA synthetase beta chain (SCS-beta)	sucC
SAR11_0240	mdh; Malate dehydrogenase	mdh
SAR11_0241	mmsA; Methylmalonate-semialdehyde dehydrogenase [acylating] (MMSDH)	dddC
SAR11_0242	sdhB; Succinate dehydrogenase iron-sulfur protein	sdhB
SAR11_0243	sdhA; succinate dehydrogenase	sdhA
SAR11_0244	sdhD; succinate dehydrogenase membrane anchor subunit	sdhD
SAR11_0245	asd; aspartate-semialdehyde dehydrogenase	asd
SAR11_0246	dmdA; dimethylsulfoniopropionate demethylase	dmdA
SAR11_0248	dmdB; 3-(methylthio)propionyl---CoA ligase	dmdB
SAR11_0249	dmdC; 3-(methylsulfanyl)propanoyl-CoA dehydrogenase	dmdC
SAR11_0271	ABC.MS.S; multiple sugar transport system substrate-binding protein	ABC.MS.S
SAR11_0284	ccmF; Cytochrome c-type biogenesis protein	ccmF
SAR11_0286	ccmD; Heme exporter protein D	ccmD
SAR11_0287	ccmC; heme exporter protein	ccmC
SAR11_0294	argG; Argininosuccinate synthase (Citrulline--aspartate ligase)	argG
SAR11_0298	DNA photolyase-like protein	phr
SAR11_0301	marC; marC family protein	marC
SAR11_0303	deoxyribodipyrimidine photolyase-related protein	phrB
SAR11_0307	folD; methylenetetrahydrofolate dehydrogenase	folD
SAR11_0309	hemD; Uroporphyrinogen III synthase HEM4	hemD
SAR11_0310	hemC; hydroxymethylbilane synthase	hemC
SAR11_0316	yjcG; Na+/solute symporter (Ssf family)	actP
SAR11_0339	dnaQ; DNA polymerase III	dnaQ
SAR11_0344	hemE; uroporphyrinogen decarboxylase	hemE
SAR11_0346	hemH; probable ferrochelatase	hemH
SAR11_0348	rho; transcription termination factor rho	rho
SAR11_0365	nth; probable endonuclease III	nth
SAR11_0382	fur; Ferric uptake regulation protein	fur
SAR11_0384	phoH; PhoH-like protein	phoH
SAR11_0387	metK; methionine adenosyltransferase	metK
SAR11_0388	nusA; transcription termination factor	nusA
SAR11_0398	irr; Fur family transcriptional regulator, iron response regulator	irr
SAR11_0404	dut; Deoxyuridine 5'-triphosphate nucleotidohydrolase	dut
SAR11_0410	dnaA; Chromosomal replication initiator protein	dnaA
SAR11_0411	dnaN; DNA polymerase III	dnaN
SAR11_0429	aceE; pyruvate dehydrogenase (lipoamide) e1 component	aceE
SAR11_0430	aceF; dihydrolipoamide S-acetyltransferase	aceF
SAR11_0433	gltD; glutamate synthase (NADPH) beta chain	gltD
SAR11_0434	gltB; glutamate synthase large subunit	gltB
SAR11_0446	gyrB; DNA topoisomerase (ATP-hydrolyzing) chain B (DNA gyrase B)	gyrB
SAR11_0465	argB; Acetylglutamate kinase	argB
SAR11_0477	cspE; cold shock protein	cspA
SAR11_0483	sbcB; Exodeoxyribonuclease I	sbcB
SAR11_0485	folC; FolC bifunctional protein (Folylpolyglutamate synthase/Dihydrofolate synthase)	folC
SAR11_0491	himD; Integration host factor beta-subunit (IHF-beta)	ihfB
SAR11_0498	rnd; ribonuclease D	[EC:3.1.13.5]
SAR11_0504	cycM; cytochrome C	cycM
SAR11_0507	dnaX; DNA-directed DNA polymerase gamma/tau subunit	dnaX
SAR11_0509	recR; recR-like protein	recR
SAR11_0510	glcB; malate synthase	aceB
SAR11_0516	lysC; Aspartate kinase	lysC
SAR11_0584	fbaB; fructose-bisphosphate aldolase	fbaB
SAR11_0585	pgk; phosphoglycerate kinase	pgk
SAR11_0586	gap; glyceraldehyde-3-phosphate dehydrogenase (phosphorylating)	gap
SAR11_0590	MTHFS; 5-formyltetrahydrofolate cyclo-ligase	MTHFS
SAR11_0602	folP; dihydropteroate synthase-like protein	folP
SAR11_0606	rpoH; RNA polymerase sigma-32 factor (rpoH) RP303	rpoH
SAR11_0624	prpE; hypothetical protein	prpE
SAR11_0630	dksA; DnaK suppressor protein	dksA
SAR11_0634	umuC; umuC	umuC
SAR11_0635	mucA; hypothetical protein	umuD
SAR11_0641	recA; recA protein	recA
SAR11_0644	icdA; isocitrate dehydrogenase (NADP)	icdA
SAR11_0679	fdhF; formate dehydrogenase Alpha subunit (fdhF-2)	fdoG
SAR11_0680	fdsB; NAD-dependent formate dehydrogenase beta subunit	nuoF
SAR11_0681	fdhD; formate dehydrogenase chain D	fdhD
SAR11_0697	gshB; glutathione synthase	gshB
SAR11_0702	dnaB; replicative DNA helicase (dnaB)	dnaB
SAR11_0723	nrdE; ribonucleotide reductase alpha subunit	nrdE
SAR11_0731	rne; ribonuclease E/G	rne
SAR11_0740	sufC; FeS assembly ATPase SufC	sufC
SAR11_0747	glnA; Glutamine synthetase I	glnA
SAR11_0789	cysK; cysteine synthase	cysK
SAR11_0790	cysE; serine O-acetyltransferase	cysE
SAR11_0797	proX; hypothetical protein	proX
SAR11_0805	tauC; probable taurine uptake ABC transporter permease protein	tauC
SAR11_0806	tauB; probable taurin uptake ABC transporter ATP-binding protein	tauB
SAR11_0807	tauA; taurine transport system periplasmic protein	tauA
SAR11_0809	ald; alanine dehydrogenase	ald
SAR11_0812	ABC-2.A; ABC-2 type transport system ATP-binding protein	ABC-2.A
SAR11_0813	ABC-2.P; ABC-2 type transport system permease protein	ABC-2.P
SAR11_0817	hupA; non-specific DNA-binding protein HBsu	hupB
SAR11_0818	amtB; ammonium transporter	amt
SAR11_0824	recX; Regulatory protein	recX
SAR11_0826	cysQ; cysQ protein	cysQ
SAR11_0829	metC; cystathionine beta-lyase	metC
SAR11_0836	aprB; adenylyl-sulfate reductase chain B	aprB
SAR11_0837	aprA; adenylyl-sulfate reductase chain A	aprA
SAR11_0858	dddA; alcohol dehydrogenase	dddA
SAR11_0883	nuoA; NADH Dehydrogenase I Chain A	nuoA
SAR11_0884	nuoB; NADH Dehydrogenase I Chain B	nuoB
SAR11_0885	nuoC; NADH Dehydrogenase I Chain C	nuoC
SAR11_0886	nuoD; NADH Dehydrogenase I Chain D	nuoD
SAR11_0887	nuoE; NADH Dehydrogenase I Chain E	nuoE
SAR11_0888	nuoF; NADH Dehydrogenase I Chain F	nuoF
SAR11_0889	nuoG; NADH Dehydrogenase I Chain G	nuoG
SAR11_0890	nuoH; NADH Dehydrogenase I Chain H	nuoH
SAR11_0891	nuoI; NADH Dehydrogenase I Chain I	nuoI
SAR11_0892	nuoJ; NADH Dehydrogenase I Chain J	nuoJ
SAR11_0893	nuoK; NADH Dehydrogenase I Chain K	nuoK
SAR11_0894	nuoL; NADH Dehydrogenase I Chain L	nuoL
SAR11_0896	nuoM; NADH Dehydrogenase I Chain M	nuoM
SAR11_0897	nuoN; NADH Dehydrogenase I Chain N	nuoN
SAR11_0900	rnj; ribonuclease J	rnj
SAR11_0903	lolC_E; lipoprotein-releasing system permease protein	lolC_E
SAR11_0905	lolD; lipoprotein-releasing system ATP-binding protein	lolD
SAR11_0906	dnaE; DNA polymerase III subunit alpha	dnaE
SAR11_0920	EARS; glutamyl-tRNA synthetase	EARS
SAR11_0921	lexA; repressor LexA	lexA
SAR11_0927	tpiA; triosephosphate isomerase (tim)	tpiA
SAR11_0939	eno; Enolase	eno
SAR11_0954	yhdX; amino acid ABC transporter	aapQ
SAR11_0964	Ferric-uptake regulator	zur
SAR11_0967	xthA; exodeoxyribonuclease III	xthA
SAR11_0983	uvrA; excinuclease ABC chain A	uvrA
SAR11_0984	ssb; single-strand binding protein (ssb)	ssb
SAR11_0985	gyrA; DNA gyrase subunit A	gyrA
SAR11_0993	recG; ATP-dependent DNA helicase recG	recG
SAR11_0994	cptB; antitoxin CptB	cptB
SAR11_1003	metallo-beta-lactamase family protein	phnP
SAR11_1005	nhaA; Na+/H+ antiporter 1	nhaA
SAR11_1008	sbmA; probable ABC-transporter inner membrane protein SbmA	sbmA
SAR11_1011	K07461; putative endonuclease	putative endonuclease
SAR11_1021	ada; 6-O-methylguanine DNA methyltransferase	ogt
SAR11_1023	conserved hypothetical protein	mleP
SAR11_1025	hom; homoserine dehydrogenase	hom
SAR11_1027	argC; N-acetyl-gamma-glutamyl-phosphate reductase	argC
SAR11_1030	metY; O-acetylhomoserine (thiol)-lyase	metY
SAR11_1031	coxW; cytochrome c oxidase assembly protein (isoform 1)	coxW
SAR11_1035	himA; Bacterial DNA-binding protein	ihfA
SAR11_1044	ribA; GTP cyclohydrolase II/3,4-dihydroxy-2-butanone 4-phosphate synthase	ribBA
SAR11_1048	glyA; glycine hydroxymethyltransferase	glyA
SAR11_1051	hemB; delta-aminolevulinic acid dehydratase	hemB
SAR11_1052	recO; Recombination protein O	recO
SAR11_1053	rnc; ribonuclease III	rnc
SAR11_1059	folK; 7,8-dihydro-6-hydroxymethylpterin-pyrophosphokinase (HPPK)	folK
SAR11_1067	soxG; sarcosine oxidase gamma subunit	soxG
SAR11_1083	topA; DNA topoisomerase I	topA
SAR11_1122	rpoC; DNA-directed RNA polymerase beta prime chain	rpoC
SAR11_1123	rpoB; DNA-directed RNA polymerase	rpoB
SAR11_1128	nusG; transcription antitermination protein NusG	nusG
SAR11_1156	prpC; citrate (si)-synthase	prpC
SAR11_1158	nrdB; ribonucleoside-diphosphate reductase beta chain	nrdB
SAR11_1159	nrdA; ribonucleoside-diphosphate reductase alpha chain	nrdA
SAR11_1174	phoB; phosphate regulatory protein	phoB
SAR11_1175	phoU; phosphate transport regulon regulator PhoU	phoU
SAR11_1176	pstB; phosphate ABC transporter	pstB
SAR11_1177	pstA; ABC transporter	pstA
SAR11_1178	pstC; ABC transporter	pstC
SAR11_1179	pstS; phosphate ABC transporter	pstS
SAR11_1190	TC.SULP; sulfate permease, SulP family	TC.SULP
SAR11_1194	rpoZ; DNA-directed RNA polymerase omega chain (RNAP omega subunit)	rpoZ
SAR11_1202	tctB; putative tricarboxylic transport tctB	tctB
SAR11_1203	tctC; putative tricarboxylic transport TctC	tctC
SAR11_1208	oocM; octopine-like transport system permease protein oocM	occM
SAR11_1211	speE; Spermine/spermidine synthase	speE
SAR11_1212	mtnN; adenosylhomocysteine nucleosidase	mtnN
SAR11_1218	rsbU_P; phosphoserine phosphatase RsbU/P	rsbU_P
SAR11_1228	TC.MATE; multidrug resistance protein, MATE family	TC.MATE
SAR11_1236	sfuA; iron(III) ABC transporter	afuC
SAR11_1237	sfuB; iron(III) ABC transporter	afuB
SAR11_1238	sfuC; probable iron-uptake ABC transport system periplasmic iron-binding protein	afuA
SAR11_1244	yhdH; zinc-binding alcohol dehydrogenase	acuI
SAR11_1260	enoyl-CoA hydratase	acuK
SAR11_1262	cysC; adenylylsulfate kinase	cysC
SAR11_1264	metF; methylenetetrahydrofolate reductase (NADH)	metF
SAR11_1274	cspA; cold shock protein	cspA
SAR11_1285	fhs; formate--tetrahydrofolate ligase	fhs
SAR11_1302	proX; glycine betaine/proline transport system substrate-binding protein	proX
SAR11_1305	glnA; glutamine synthetase	glnA
SAR11_1307	mgsB; methylamine---glutamate N-methyltransferase subunit B	mgsB
SAR11_1308	mgsC; methylamine---glutamate N-methyltransferase subunit C	mgsC
SAR11_1310	amt; ammonium transporter, Amt family	amt
SAR11_1318	phr; deoxyribodipyrimidine photo-lyase	phr
SAR11_1322	bamB; outer membrane protein assembly factor BamB	bamB
SAR11_1324	acnA; aconitate hydratase	acnA
SAR11_1327	argE; acetylornithine deacetylase	argE
SAR11_1349	livM; Branched-chain amino acid transport system/permease component	livM
SAR11_1352	livG; ATP-binding protein of ABC transporter	livG
SAR11_1361	livJ2; Leu/Ile/Val-binding protein precursor	livK
SAR11_1362	rhtB; LysE type translocator	rhtB
SAR11_1373	mreB; rod shape-determining protein MreB	mreB
SAR11_1721	sdhC; Succinate dehydrogenase cytochrome b	sdhC
